# Supplementary material for: Gut microbiome and serum metabolome alterations associated with lactose intolerance (LI): a case‒control study and paired-sample study based on the American Gut Project (AGP)
Source: mSystems. 2024 Sep 25;9(10):e00839-24. doi: 10.1128/msystems.00839-24 (PMC11494873; doi:10.1128/msystems.00839-24)
Supplement: Supplemental Tables — Tables S1 to S5. [file msystems.00839-24-s0007.xlsx]

## Sheet: Table S1
Table S1| Comprehensive list of the host variables of the AGP cohort.
Sample	Lactose	age_years	bmi	sex	diabetes	ibs	ibd	antibiotic_history	country_Canada	country_USA	country_United.Kingdom	bowel_movement_quality	alcohol_frequency	meat_eggs_frequency	milk_cheese_frequency	vegetable_frequency	whole_grain_frequency	sugary_sweets_frequency	salted_snacks_frequency	longitude	latitude
ERR1090149	LI	34	20.8	Female	0	0	0	0	0	1	0	1	0	4	3	3	1	4	0	-75.1	40.1
ERR5332691	LI	58	21.37	Male	0	0	0	0	0	1	0	1	1	4	0	4	0	0	0	-98.6	39.8
ERR4020705	LI	39	20.78	Female	0	0	0	0	0	1	0	2	0	3	4	4	3	1	1	-97.7	30.3
ERR5325529	LI	27	17.48	Female	0	0	0	0	0	0	1	0	2	2	0	4	3	2	1	-1.5	52.6
ERR2032580	LI	63	23.63	Female	0	0	0	1	0	1	0	1	3	4	2	2	1	3	3	-117.2	32.7
ERR1089681	LI	40	22.92	Female	0	0	0	1	0	1	0	1	0	4	2	4	3	1	3	-84.1	35.9
ERR5320947	LI	37	21.67	Female	0	0	0	0	0	1	0	1	1	2	2	3	2	2	2	-117	32.7
ERR2405121	LI	36	26.63	Female	0	0	0	0	0	1	0	2	0	4	0	3	0	2	1	-117.1	32.7
ERR2057160	LI	33	26.34	Female	0	0	0	0	0	1	0	1	1	2	3	3	3	2	2	-71.1	42.4
ERR1551683	LI	49	19.08	Female	0	0	0	0	0	1	0	1	0	3	2	4	1	1	1	-80.1	26.2
ERR2306193	LI	22	22.53	Female	0	0	0	1	0	0	1	0	2	3	1	3	1	2	1	-1.5	52.6
ERR2032691	LI	20	20.22	Female	0	0	0	0	0	1	0	2	0	4	4	4	2	0	1	-117.3	32.8
ERR4019685	LI	60	28.6	Male	0	0	0	1	0	1	0	0	3	3	2	4	2	1	0	-79	35.8
ERR1846033	LI	52	19.49	Female	0	0	0	0	0	1	0	1	2	3	3	3	3	1	2	-70.1	43.9
ERR2032625	LI	51	29.14	Male	0	0	0	0	0	1	0	0	3	3	1	3	3	2	3	-117.3	32.8
ERR2306094	LI	36	35.9	Female	0	0	0	0	0	1	0	1	1	4	4	4	4	1	1	-117.2	33.4
ERR2579498	LI	43	25.62	Male	0	0	0	0	0	1	0	1	0	4	4	4	0	3	1	-81.8	35.9
ERR5332623	LI	66	25.51	Female	0	0	0	0	0	1	0	1	4	4	3	4	2	0	1	-105	40.5
ERR1678495	LI	49	21.24	Male	0	0	0	1	0	1	0	1	1	2	1	2	2	1	1	-122.3	47.7
ERR1090969	LI	38	21.95	Female	0	0	0	0	0	1	0	1	1	0	0	4	4	1	0	-89.4	43.1
ERR1843720	LI	57	24.28	Female	0	0	0	0	0	1	0	1	1	3	4	4	4	4	2	-118.2	34.2
ERR1250499	LI	60	30.9	Female	0	0	0	0	0	1	0	2	3	1	3	3	2	1	1	-117.2	32.7
ERR1091077	LI	60	25.37	Male	0	0	0	0	0	1	0	1	3	3	2	4	1	2	2	-122.1	37.9
ERR2032648	LI	51	29.14	Male	0	0	0	0	0	1	0	0	3	3	1	3	3	2	3	-117.3	32.8
ERR2306180	LI	42	21.61	Female	0	0	0	1	0	1	0	1	1	0	0	4	4	1	2	-98.6	39.8
ERR1551688	LI	49	19.08	Female	0	0	0	0	0	1	0	1	0	3	2	4	1	1	1	-80.1	26.2
ERR2696457	LI	37	22.31	Male	0	0	0	0	0	1	0	1	1	3	2	4	2	1	0	-71.1	42.5
ERR2303948	LI	42	23.06	Male	0	0	0	0	0	1	0	1	4	2	0	4	3	2	0	-117.2	32.9
ERR1389914	LI	34	23.48	Male	0	0	0	0	0	1	0	1	0	3	1	2	3	1	3	-157.8	21.3
ERR2524150	LI	57	17.23	Female	0	0	0	0	0	1	0	0	1	0	0	4	4	0	0	-121.3	44.1
ERR4019687	LI	59	19.64	Female	0	0	0	0	0	1	0	1	0	3	3	4	3	0	1	-79	35.8
ERR2057128	LI	26	20.83	Female	0	0	0	0	0	1	0	1	1	2	1	2	2	3	2	-105.9	35.6
ERR2092077	LI	43	28.98	Female	0	0	0	0	0	1	0	1	1	2	0	4	3	2	2	-71	42.6
ERR2032686	LI	20	20.22	Female	0	0	0	0	0	1	0	2	0	4	4	4	2	0	1	-117.3	32.8
ERR2314356	LI	49	28.15	Female	0	0	0	0	0	1	0	1	1	4	2	3	2	4	2	-122.2	37.8
ERR2309388	LI	44	26.63	Male	0	0	0	1	0	1	0	1	1	4	3	4	4	1	2	-98.6	39.8
ERR2057131	LI	31	21.48	Male	0	0	0	0	0	1	0	0	0	2	0	3	4	0	1	-115.3	36.1
ERR2057195	LI	60	25.82	Male	0	0	0	1	0	1	0	1	3	3	1	3	2	2	1	-86.5	34.6
ERR5325602	LI	52	24.37	Male	0	0	0	0	0	1	0	0	4	4	4	3	2	1	1	-98.6	39.8
ERR2308918	LI	60	26.97	Male	0	0	0	1	0	1	0	1	2	3	2	3	2	3	3	-117.1	33
ERR2318187	LI	42	31.51	Male	0	0	0	0	0	1	0	1	2	2	1	4	3	1	2	-105.1	40.6
ERR2308640	LI	37	19.42	Male	0	0	0	1	0	1	0	1	0	3	4	3	2	1	2	-80.4	25.7
ERR1545868	LI	37	23.99	Male	0	0	0	0	0	1	0	1	1	2	0	3	3	3	3	-87.6	41.9
ERR1089930	LI	64	19.14	Female	0	0	0	0	0	1	0	0	3	4	0	4	4	1	2	-105.2	40
ERR1091755	LI	53	23.17	Female	0	0	0	1	0	1	0	0	3	3	1	2	3	3	4	-78.6	38
ERR1389716	LI	53	28.84	Female	0	0	0	0	0	0	1	1	1	2	0	4	0	0	1	-0.4	51.2
ERR1842627	LI	22	20.72	Female	0	0	0	1	0	1	0	1	3	0	0	2	3	2	3	-122.7	45.5
ERR1315841	LI	37	23.49	Female	0	0	0	0	0	1	0	0	0	3	1	4	4	2	1	-105	39.7
ERR2091885	LI	69	29.29	Female	0	0	0	0	0	1	0	2	0	3	2	3	2	2	1	-116.9	32.6
ERR2318201	LI	52	23.89	Male	0	0	0	0	0	0	1	1	3	4	2	4	4	3	2	-1.5	52.6
ERR1090009	LI	43	25.75	Female	0	0	0	1	0	1	0	0	2	4	3	3	4	4	3	-97.2	32.9
ERR1843789	LI	60	25.81	Male	0	0	0	0	0	1	0	1	1	1	0	4	2	1	2	-117.2	32.9
ERR2032945	LI	51	29.99	Male	0	0	0	1	0	1	0	1	1	4	1	2	1	1	3	-82.5	27.3
ERR1090011	LI	51	20.18	Female	0	0	0	0	0	1	0	2	2	4	1	3	1	1	1	-82.5	27.3
ERR4019219	LI	25	27.32	Female	0	0	0	0	0	0	1	1	1	4	0	4	0	0	2	-1.5	52.6
ERR4020494	LI	62	22.77	Female	0	0	0	0	0	0	1	0	3	4	3	4	3	3	1	-1.5	52.6
ERR2579436	LI	61	20.53	Female	0	0	0	0	1	0	0	1	1	4	2	4	0	0	0	-79.4	43.9
ERR2303956	LI	42	24.51	Female	0	0	0	1	0	1	0	1	1	4	1	2	0	4	0	-98.6	39.8
ERR2579469	LI	67	21.34	Male	0	0	0	0	0	1	0	1	4	4	3	4	3	0	1	-92.9	44.9
ERR2306241	LI	53	20.9	Female	0	0	0	0	0	1	0	1	4	0	0	4	0	2	4	-98.6	39.8
ERR2319835	LI	24	22.05	Female	0	0	0	0	0	1	0	1	2	4	1	3	2	1	1	-104.9	39.7
ERR2304021	LI	36	34.7	Female	0	0	0	0	0	1	0	2	1	4	4	1	1	4	3	-118.4	34
ERR2032647	LI	51	29.14	Male	0	0	0	0	0	1	0	0	3	3	1	3	3	2	3	-117.3	32.8
ERR1678428	LI	64	21.63	Female	0	0	0	0	0	1	0	1	2	1	1	4	2	0	1	-92.3	34.8
ERR1843826	LI	56	19.97	Female	0	0	0	0	0	0	1	1	1	3	0	4	4	0	2	-3.9	56.1
ERR1249815	LI	49	20.97	Female	0	0	0	0	0	0	1	1	3	3	1	4	4	2	3	-0.4	51.4
ERR2579897	LI	38	23.74	Male	0	0	0	0	0	1	0	2	0	3	2	2	4	2	1	-98.6	39.8
ERR1091108	LI	61	24.28	Female	0	0	0	0	0	1	0	1	2	3	3	3	3	3	2	-105.2	40
ERR2032808	LI	55	19.84	Female	0	0	0	0	0	1	0	2	2	2	1	4	1	0	0	-74	40.8
ERR2319466	LI	37	25.42	Male	0	0	0	0	0	1	0	1	0	4	1	4	0	0	1	-118	33.7
ERR1250582	LI	68	23.3	Female	0	0	0	1	0	1	0	2	1	3	2	4	3	4	1	-118.9	34.2
ERR2032629	LI	51	29.14	Male	0	0	0	0	0	1	0	0	3	3	1	3	3	2	3	-117.3	32.8
ERR1073081	LI	30	22.47	Male	0	0	0	0	0	1	0	1	2	4	0	4	1	1	1	-80.8	28.3
ERR2057113	LI	43	20.53	Male	0	0	0	0	0	1	0	1	0	3	0	4	2	1	1	-117.2	32.9
ERR1390016	LI	59	21.63	Female	0	0	0	0	0	1	0	2	1	3	1	3	1	2	2	-117.7	33.9
ERR2523902	LI	48	33.63	Female	0	0	0	1	0	1	0	1	3	4	2	3	3	4	3	-95.5	29.7
ERR2404919	LI	34	21.02	Male	0	0	0	0	0	1	0	1	0	4	1	4	2	3	3	-112.5	34.5
ERR2056872	LI	42	18.54	Female	0	0	0	0	0	1	0	1	2	3	2	3	2	2	2	-122.2	37.8
ERR2697955	LI	63	27.36	Female	0	0	0	0	0	0	1	1	3	2	3	4	3	2	2	1.2	52.6
ERR5325818	LI	49	20.19	Male	0	0	0	0	0	1	0	1	1	0	0	2	4	0	0	-118.5	34
ERR1250420	LI	46	24.82	Male	0	0	0	0	0	1	0	1	3	4	2	4	4	3	2	-77.1	38.9
ERR1090561	LI	35	35.15	Female	0	0	0	0	0	1	0	1	0	1	2	2	1	2	1	-71.1	42.4
ERR2056870	LI	51	22.89	Female	0	0	0	0	0	1	0	0	4	4	0	4	0	0	2	-123.1	44.9
ERR2032622	LI	51	29.14	Male	0	0	0	0	0	1	0	0	3	3	1	3	3	2	3	-117.3	32.8
ERR5332590	LI	63	22.95	Female	0	0	0	0	0	0	1	1	1	3	3	0	0	3	3	-1.5	52.6
ERR2092431	LI	46	28.48	Male	0	0	0	0	0	1	0	0	2	3	3	3	2	1	1	-117.3	33.1
ERR1072966	LI	30	16.98	Male	0	0	0	0	0	1	0	0	1	4	0	4	1	1	1	-122.6	45.5
ERR1091473	LI	64	25.73	Female	0	0	0	0	0	0	1	1	3	3	0	3	4	3	2	-1.5	54
ERR1090244	LI	48	21.87	Female	0	0	0	0	0	1	0	1	3	4	1	4	0	1	1	-110.5	45.7
ERR1091293	LI	38	25.84	Male	0	0	0	0	0	1	0	1	1	4	0	4	0	1	1	-74.2	40.6
ERR4018884	LI	48	18.74	Female	0	0	0	0	0	1	0	1	0	3	3	4	4	4	0	-98.6	39.8
ERR1841822	LI	60	20.18	Female	0	0	0	0	0	1	0	1	2	0	0	4	2	2	2	-76	36.9
ERR1551693	LI	49	19.08	Female	0	0	0	0	0	1	0	1	0	3	2	4	1	1	1	-80.1	26.2
ERR1090941	LI	66	21.46	Female	0	0	0	0	0	1	0	1	2	4	3	2	1	2	2	-105	40.5
ERR1459191	LI	47	19.94	Female	0	0	0	1	0	1	0	0	0	2	0	4	0	0	1	-73.5	41.6
ERR5320951	LI	50	27.26	Male	0	0	0	0	0	1	0	1	1	4	2	2	3	2	2	-116.8	33.1
ERR2032631	LI	51	29.14	Male	0	0	0	0	0	1	0	0	3	3	1	3	3	2	3	-117.3	32.8
ERR5321235	LI	19	20.91	Female	0	0	0	0	0	0	1	1	1	3	1	3	1	2	1	-1.5	52.6
ERR1854782	LI	62	23.75	Male	0	0	0	0	0	1	0	1	3	3	1	3	4	1	2	-105.2	40
ERR2032344	LI	37	21.63	Female	0	0	0	0	0	1	0	1	2	3	3	3	2	1	2	-117.2	32.9
ERR4019765	LI	20	20.53	Female	0	0	0	0	0	0	1	1	2	4	0	3	3	2	1	-1.5	52.6
ERR2304182	LI	64	24.41	Male	0	0	0	0	0	1	0	0	2	3	1	4	4	1	1	-121.8	37.2
ERR2314186	LI	28	30.11	Female	0	0	0	0	0	1	0	1	0	3	2	2	2	2	1	-117.1	32.8
ERR2319687	LI	24	22.05	Female	0	0	0	0	0	1	0	1	2	4	1	3	2	1	1	-104.9	39.7
ERR2309323	LI	62	29.18	Female	0	0	0	1	0	1	0	1	0	4	3	4	4	4	4	-117.2	32.7
ERR1389875	LI	32	24.03	Female	0	0	0	0	0	1	0	1	1	4	3	3	3	2	3	-122.1	37.4
ERR1551684	LI	49	19.08	Female	0	0	0	0	0	1	0	1	0	3	2	4	1	1	1	-80.1	26.2
ERR1090858	LI	45	24.33	Female	0	0	0	0	0	1	0	1	3	0	0	4	3	1	1	-85.5	32.5
ERR2404943	LI	55	21.95	Female	0	0	0	0	0	1	0	1	0	3	0	4	1	0	0	-75.3	39.9
ERR4020695	LI	30	12.69	Female	0	0	0	1	0	1	0	2	0	3	2	3	3	3	0	-98.6	39.8
ERR2696771	LI	71	25.02	Male	0	0	0	0	0	1	0	1	3	4	3	3	3	1	1	-98.6	39.8
ERR2698042	LI	74	25.34	Male	0	0	0	0	0	1	0	1	2	1	4	3	3	2	1	-98.6	39.8
ERR2405120	LI	36	26.63	Female	0	0	0	0	0	1	0	2	0	4	0	3	0	2	1	-117.1	32.7
ERR2306163	LI	53	30.41	Male	0	0	0	0	0	1	0	1	1	4	2	4	2	1	1	-93.3	44.9
ERR2056982	LI	59	34.39	Female	0	0	0	0	0	1	0	1	2	3	3	4	1	4	1	-123	45.5
ERR2314085	LI	33	28.65	Female	0	0	0	1	0	0	1	1	2	4	3	4	3	0	0	-0.2	51.5
ERR1233459	LI	31	26.5	Female	0	0	0	0	0	1	0	1	2	3	4	4	4	2	2	-117.1	32.7
ERR1546052	LI	35	17.47	Female	0	0	0	0	0	1	0	0	2	3	3	4	1	1	3	-71.1	42.3
ERR1846213	LI	39	29.95	Male	0	0	0	0	0	1	0	0	2	3	1	4	0	1	1	-74	40.8
ERR2092400	LI	28	23.75	Male	0	0	0	0	0	1	0	1	1	4	2	4	4	1	1	-117.3	32.8
ERR2092241	LI	33	23.34	Male	0	0	0	0	0	1	0	2	2	3	1	2	1	1	1	-71.2	42.4
ERR2524151	LI	57	17.23	Female	0	0	0	0	0	1	0	0	1	0	0	4	4	0	0	-121.3	44.1
ERR1091346	LI	60	19.72	Female	0	0	0	0	1	0	0	1	1	3	0	4	3	3	2	-79.4	43.9
ERR2696523	LI	31	20.99	Male	0	0	0	0	0	0	1	1	2	3	2	4	2	4	1	-1.5	52.6
ERR1250396	LI	72	30.11	Female	0	0	0	1	0	1	0	0	0	3	3	3	2	3	1	-88.3	41.7
ERR2032649	LI	51	29.14	Male	0	0	0	0	0	1	0	0	3	3	1	3	3	2	3	-117.3	32.8
ERR1090545	LI	29	22.31	Female	0	0	0	0	0	1	0	1	2	3	1	4	2	2	2	-121.8	38.5
ERR5325752	LI	65	30.17	Male	0	0	0	0	0	1	0	1	0	0	0	4	4	0	0	-80.3	25.7
ERR1090642	LI	65	24.41	Male	0	0	0	1	0	1	0	0	0	4	1	4	2	2	1	-111.9	33.6
ERR2306107	LI	47	20.8	Female	0	0	0	0	0	0	1	1	2	3	4	2	2	0	0	-1.5	52.6
ERR2032400	LI	27	21.79	Female	0	0	0	0	0	1	0	1	2	3	0	4	3	3	3	-122.4	37.8
ERR1075702	LI	32	22.72	Female	0	0	0	0	0	1	0	1	3	2	1	4	3	2	2	-72.5	42
ERR1250123	LI	34	26.63	Female	0	0	0	0	0	1	0	1	0	4	1	3	1	3	2	-117.1	32.7
ERR4019679	LI	63	20.6	Female	0	0	0	1	0	1	0	1	1	3	0	4	1	4	1	-122	37
ERR2308735	LI	33	23.65	Male	0	0	0	0	0	1	0	1	2	3	3	3	4	2	2	-122.2	47.6
ERR1551685	LI	49	19.08	Female	0	0	0	0	0	1	0	1	0	3	2	4	1	1	1	-80.1	26.2
ERR2306168	LI	39	30.54	Male	0	0	0	0	0	1	0	1	0	2	4	4	0	3	3	-117.1	32.7
ERR2698006	LI	64	18.54	Female	0	0	0	0	0	0	1	1	1	4	3	4	3	0	0	-1.5	52.6
ERR2319415	LI	65	17.69	Female	0	0	0	0	0	0	1	1	1	2	0	4	3	2	0	-0.2	51.5
ERR1233449	LI	26	29.82	Male	0	0	0	0	0	1	0	1	4	3	2	2	1	2	1	-117.2	32.9
ERR2698049	LI	69	24.09	Female	0	0	0	0	0	1	0	0	2	3	1	3	2	4	2	-122	37.2
ERR2587836	LI	53	30.34	Male	0	0	0	0	0	1	0	1	3	3	3	4	4	1	2	-86.1	35.8
ERR2314211	LI	29	25.03	Male	0	0	0	0	0	0	1	1	2	4	1	2	4	1	1	-0.1	51.5
ERR1250591	LI	52	26.04	Female	0	0	0	0	0	1	0	2	3	3	2	3	4	1	2	-119.9	34.4
ERR2032627	LI	51	29.14	Male	0	0	0	0	0	1	0	0	3	3	1	3	3	2	3	-117.3	32.8
ERR2314001	LI	40	24.74	Female	0	0	0	0	0	0	1	1	3	3	1	4	4	1	1	-0.1	51.6
ERR1090675	LI	42	23.46	Male	0	0	0	0	0	1	0	1	2	4	0	3	4	3	2	-123	44.1
ERR2057074	LI	37	25.42	Male	0	0	0	0	0	1	0	1	0	4	1	4	0	0	1	-118	33.7
ERR2319481	LI	44	28.8	Male	0	0	0	0	0	1	0	1	1	3	4	4	3	1	1	-76.7	39.2
ERR2032685	LI	20	20.22	Female	0	0	0	0	0	1	0	2	0	4	4	4	2	0	1	-117.3	32.8
ERR2032842	LI	21	38.9	Female	0	0	0	0	0	1	0	2	0	3	1	3	1	3	3	-93.2	37
ERR1389922	LI	55	20.98	Female	0	0	0	0	0	1	0	0	1	4	1	2	1	2	1	-117.3	33.1
ERR2032621	LI	51	29.14	Male	0	0	0	0	0	1	0	0	3	3	1	3	3	2	3	-117.3	32.8
ERR2092319	LI	38	25.88	Male	0	0	0	0	0	0	1	1	2	3	4	4	4	1	1	-0.1	51.5
ERR1091115	LI	52	25	Male	0	0	0	0	0	0	1	1	2	3	1	3	4	0	0	-0.3	51.5
ERR2032692	LI	20	20.22	Female	0	0	0	0	0	1	0	2	0	4	4	4	2	0	1	-117.3	32.8
ERR5328191	LI	69	28.56	Female	0	0	0	0	0	1	0	1	1	2	1	4	3	2	3	-117.3	33.1
ERR1074894	LI	45	20.55	Female	0	0	0	0	0	1	0	1	0	0	4	4	4	1	1	-111.9	33.5
ERR2524197	LI	49	31.28	Female	0	0	0	0	0	1	0	1	0	4	0	4	0	0	1	-72.5	42.3
ERR1389630	LI	50	18.64	Female	0	0	0	0	0	1	0	0	1	4	0	4	0	0	0	-122.7	45.7
ERR1249910	LI	64	26.61	Female	0	0	0	0	0	1	0	1	1	2	1	4	1	1	1	-88.4	42.3
ERR2587838	LI	53	30.34	Male	0	0	0	0	0	1	0	1	3	3	3	4	4	1	2	-86.1	35.8
ERR2696957	LI	52	24.38	Male	0	0	0	0	0	0	1	1	3	3	2	4	1	1	2	-1.5	52.6
ERR2306164	LI	53	36.48	Male	0	0	0	0	0	1	0	1	0	4	1	3	2	3	4	-116.9	32.8
ERR2314331	LI	58	23.06	Male	0	0	0	0	0	1	0	1	1	1	0	4	4	2	2	-106.3	35.9
ERR2696568	LI	68	33.29	Female	0	0	0	0	0	0	1	1	3	1	3	1	1	4	3	-1.5	52.6
ERR2032471	LI	26	22.05	Male	0	0	0	1	0	1	0	0	3	3	2	2	1	1	1	-76.6	39.3
ERR1551691	LI	49	19.08	Female	0	0	0	0	0	1	0	1	0	3	2	4	1	1	1	-80.1	26.2
ERR1678421	LI	44	27.12	Female	0	0	0	0	0	0	1	1	2	2	2	3	2	1	1	1	51.9
ERR2308559	LI	62	21.02	Male	0	0	0	1	0	1	0	1	1	3	0	3	3	1	1	-98.6	39.8
ERR2308836	LI	72	23.67	Male	0	0	0	1	0	1	0	1	2	4	2	4	1	2	1	-117.2	33.4
ERR2032628	LI	51	29.14	Male	0	0	0	0	0	1	0	0	3	3	1	3	3	2	3	-117.3	32.8
ERR5326449	LI	42	22.68	Female	0	0	0	0	0	0	1	1	1	0	0	4	2	0	1	-1.5	52.6
ERR1074615	LI	67	21.72	Female	0	0	0	0	0	1	0	1	3	4	0	3	4	2	3	-84.5	38
ERR1091192	LI	43	21.87	Male	0	0	0	0	0	0	1	1	0	4	1	4	1	1	1	-0.1	51.6
ERR1090976	LI	77	23.49	Male	0	0	0	0	0	1	0	0	1	1	1	3	0	0	0	-108.6	39
ERR2308823	LI	41	30.41	Male	0	0	0	0	0	1	0	1	1	3	1	2	1	2	2	-117	32.5
ERR5326423	LI	34	24.77	Female	0	0	0	0	0	0	1	1	0	4	0	4	2	0	0	-1.5	52.6
ERR5321066	LI	55	21.77	Female	0	0	0	0	0	0	1	1	3	3	0	4	3	2	1	-1.5	52.6
ERR1090481	LI	65	18.9	Female	0	0	0	0	0	1	0	1	1	3	1	4	1	1	1	-122.3	37.9
ERR2524210	LI	48	21.91	Male	0	0	0	0	0	1	0	1	1	0	0	4	4	0	0	-122	37.4
ERR1090076	LI	44	26.94	Male	0	0	0	0	0	1	0	1	2	4	0	4	1	0	1	-89.7	48
ERR5332621	LI	54	19.2	Female	0	0	0	0	0	1	0	2	3	3	1	4	1	2	2	-107	39.4
ERR2697065	LI	67	20.81	Male	0	0	0	0	0	1	0	1	1	1	2	3	4	1	2	-78.9	35.7
ERR1546053	LI	37	20.67	Male	0	0	0	0	0	1	0	1	1	2	2	4	2	3	2	-71.1	42.3
ERR2405336	LI	64	24.24	Female	0	0	0	0	0	1	0	1	0	3	0	4	0	1	1	-98.6	39.8
ERR2309338	LI	63	27.17	Male	0	0	0	1	0	1	0	1	0	4	2	3	0	0	4	-98.6	39.8
ERR2309199	LI	34	23.05	Female	0	0	0	0	0	0	1	1	2	4	0	4	1	2	0	-1.5	52.6
ERR1249920	LI	56	21.22	Female	0	0	0	0	0	1	0	2	3	2	0	3	2	2	2	-122.2	37.5
ERR2032733	LI	49	22.96	Female	0	0	0	0	0	1	0	1	3	3	2	4	4	3	1	-94.6	39
ERR1597078	LI	43	20.07	Female	0	0	0	0	0	0	1	1	2	3	2	4	2	1	2	-1.2	53
ERR2032623	LI	51	29.14	Male	0	0	0	0	0	1	0	0	3	3	1	3	3	2	3	-117.3	32.8
ERR1089822	LI	55	17.71	Female	0	0	0	1	0	1	0	2	0	1	0	4	0	1	0	-121.8	38.5
ERR1090718	LI	33	26.52	Male	0	0	0	0	0	1	0	1	2	2	0	2	3	4	2	-86.8	36.2
ERR1389732	LI	39	20.6	Female	0	0	0	0	0	1	0	1	4	2	3	4	3	2	1	-74	40.7
ERR2319292	LI	58	28.8	Male	0	0	0	0	0	1	0	0	1	4	0	4	0	0	4	-81.7	29.9
ERR2314214	LI	32	24.62	Male	0	0	0	0	0	0	1	1	2	3	1	3	2	4	2	-0.1	51.5
ERR1389869	LI	37	26.29	Female	0	0	0	1	0	1	0	1	1	3	1	2	3	4	1	-78.6	35.8
ERR1846044	LI	55	18.64	Female	0	0	0	0	0	1	0	1	0	3	1	4	4	4	1	-122	37.4
ERR1091806	LI	55	23.87	Male	0	0	0	0	0	1	0	1	4	4	3	3	3	1	3	-93.3	45
ERR1843753	LI	33	22.16	Male	0	0	0	0	0	0	1	1	2	3	3	3	3	4	3	-1.5	53.4
ERR1091377	LI	42	28.09	Male	0	0	0	1	0	0	1	1	2	3	3	1	1	3	2	-0.2	51.6
ERR2056824	LI	61	17.36	Male	0	0	0	0	0	0	1	1	3	1	1	3	0	3	1	-2.4	51.4
ERR2318009	LI	50	36.58	Female	0	0	0	0	0	1	0	1	3	4	2	2	1	2	2	-117.3	33.3
ERR1090955	LI	59	24.28	Male	0	0	0	0	0	1	0	1	1	3	1	2	2	3	2	-95.5	29.7
ERR4018972	LI	22	23.11	Male	0	0	0	0	0	1	0	1	2	1	3	3	2	2	2	-122.4	37.8
ERR1250480	LI	53	19.74	Female	0	0	0	0	0	1	0	1	1	3	1	4	2	1	1	-94.3	45.5
ERR2032345	LI	37	21.63	Female	0	0	0	0	0	1	0	1	2	3	3	3	2	1	2	-117.2	32.9
ERR1551690	LI	49	19.08	Female	0	0	0	0	0	1	0	1	0	3	2	4	1	1	1	-80.1	26.2
ERR1459070	LI	60	28.25	Male	0	0	0	1	0	1	0	1	4	4	1	4	4	4	2	-87.9	41.8
ERR4019379	LI	49	21.5	Female	0	0	0	0	0	0	1	0	2	3	1	4	2	3	1	-1.5	52.6
ERR1090143	LI	58	22.14	Female	0	0	0	0	0	1	0	1	1	3	0	4	3	4	2	-96.4	32.9
ERR2032637	LI	51	29.14	Male	0	0	0	0	0	1	0	0	3	3	1	3	3	2	3	-117.3	32.8
ERR2319479	LI	44	28.8	Male	0	0	0	0	0	1	0	1	1	3	4	4	3	1	1	-76.7	39.2
ERR2032646	LI	51	29.14	Male	0	0	0	0	0	1	0	0	3	3	1	3	3	2	3	-117.3	32.8
ERR1551686	LI	49	19.08	Female	0	0	0	0	0	1	0	1	0	3	2	4	1	1	1	-80.1	26.2
ERR2697792	LI	29	21.97	Female	0	0	0	0	0	0	1	1	2	4	4	2	1	4	1	-1.5	52.6
ERR2587833	LI	33	23.3	Female	0	0	0	0	0	1	0	1	1	3	2	3	2	3	2	-98.6	39.8
ERR2308928	LI	27	28.34	Female	0	0	0	1	0	1	0	1	3	4	4	3	3	2	3	-117.2	32.8
ERR1249791	LI	50	22.32	Female	0	0	0	0	0	1	0	1	0	2	0	3	1	0	0	-97	32.6
ERR2314355	LI	67	25.8	Male	0	0	0	0	0	1	0	1	2	4	1	3	2	3	2	-98.4	44.2
ERR2314353	LI	23	28.48	Male	0	0	0	1	0	1	0	0	0	4	0	3	0	0	1	-122.4	47.6
ERR1089812	LI	47	25.77	Male	0	0	0	1	0	1	0	0	2	3	0	0	4	0	4	-92.5	46.6
ERR2032632	LI	51	29.14	Male	0	0	0	0	0	1	0	0	3	3	1	3	3	2	3	-117.3	32.8
ERR2303967	LI	27	20.52	Male	0	0	0	0	0	1	0	1	1	3	2	3	0	2	1	-77.2	38.9
ERR5325812	LI	26	23.67	Male	0	0	0	0	0	1	0	1	1	4	0	4	4	0	0	-98.6	39.8
ERR2032501	LI	46	24.41	Male	0	0	0	0	0	1	0	2	1	3	1	2	1	2	2	-118.4	34.1
ERR2057226	LI	34	21.68	Male	0	0	0	0	0	1	0	1	2	4	4	3	2	4	2	-117.1	32.7
ERR1090810	LI	48	21.3	Female	0	0	0	0	0	1	0	1	2	2	2	4	4	3	2	-121.8	36.5
ERR2032681	LI	20	20.22	Female	0	0	0	0	0	1	0	2	0	4	4	4	2	0	1	-117.3	32.8
ERR4019720	LI	74	22.38	Male	0	0	0	1	0	1	0	1	0	0	2	4	4	0	4	-116.5	33.8
ERR1551687	LI	49	19.08	Female	0	0	0	0	0	1	0	1	0	3	2	4	1	1	1	-80.1	26.2
ERR4019010	LI	61	23.3	Male	0	0	0	0	0	1	0	1	0	4	0	4	1	0	0	-117.1	33
ERR1845788	LI	66	24.37	Male	0	0	0	0	0	1	0	1	4	3	4	4	3	4	3	-81	34
ERR1091183	LI	53	30.06	Male	0	0	0	0	0	0	1	2	2	3	0	3	1	2	3	-0.1	51.6
ERR1090569	LI	19	21.46	Female	0	0	0	1	0	1	0	2	2	3	2	3	2	1	2	-122	37.3
ERR5325576	LI	46	26.58	Female	0	0	0	1	0	1	0	1	1	4	2	3	2	2	2	-157.7	21.3
ERR2579375	LI	50	25	Male	0	0	0	0	0	1	0	1	1	3	2	3	3	2	2	-98.6	39.8
ERR1090034	LI	58	23.14	Male	0	0	0	0	0	1	0	1	0	2	0	4	1	2	2	-115.2	36
ERR1091282	LI	42	21.6	Male	0	0	0	1	0	0	1	0	4	4	0	3	4	2	1	-0.1	51.6
ERR2579445	LI	64	19.2	Female	0	0	0	0	0	1	0	1	0	3	4	2	4	2	2	-81.6	28.3
ERR2314218	LI	22	23.11	Male	0	0	0	0	0	1	0	1	2	1	3	3	2	2	2	-122.4	37.8
ERR2309405	LI	36	17.79	Female	0	0	0	0	0	1	0	0	1	3	0	4	4	1	2	-122.6	45.5
ERR2696752	LI	42	19.47	Female	0	0	0	1	0	1	0	1	2	0	0	4	4	1	1	-98.6	39.8
ERR2092398	LI	28	23.75	Male	0	0	0	0	0	1	0	1	1	4	2	4	4	1	1	-117.3	32.8
ERR2579396	LI	65	25.63	Male	0	0	0	0	0	1	0	1	3	3	2	3	2	1	1	-98.6	39.8
ERR2318297	LI	24	24.28	Male	0	0	0	1	0	1	0	1	2	4	1	3	4	1	1	-122	37.4
ERR1846143	LI	54	19.85	Female	0	0	0	0	0	0	1	0	3	3	2	4	4	0	1	0.6	51.5
ERR1854685	LI	44	27.17	Female	0	0	0	0	0	1	0	1	2	0	0	4	4	0	1	-117.1	32.7
ERR5325788	LI	34	25.09	Male	0	0	0	0	0	1	0	1	0	4	0	3	1	1	1	-98.6	39.8
ERR5320974	LI	38	35.94	Male	0	0	0	1	0	1	0	0	3	4	3	4	1	2	3	-117	32.9
ERR1090722	LI	23	23.71	Male	0	0	0	1	0	1	0	1	0	4	0	4	0	0	0	-74.3	40.7
ERR2579477	LI	40	25.75	Female	0	0	0	0	0	1	0	1	2	3	3	3	1	1	1	-71.2	42.4
ERR2308943	LI	43	25.61	Female	0	0	0	0	0	1	0	1	2	2	2	3	3	2	3	-117.2	32.7
ERR2092369	LI	27	21.79	Female	0	0	0	0	0	1	0	1	2	3	0	4	3	3	3	-122.4	37.8
ERR2032342	LI	37	21.63	Female	0	0	0	0	0	1	0	1	2	3	3	3	2	1	2	-117.2	32.9
ERR2697854	LI	60	22.46	Male	0	0	0	1	0	0	1	0	1	0	0	4	4	0	0	-1.5	52.6
ERR1846023	LI	24	22.15	Male	0	0	0	0	0	1	0	0	1	2	0	1	1	1	1	-77.1	38.9
ERR2697748	LI	58	15.91	Female	0	0	0	0	0	0	1	1	0	0	0	3	3	0	0	-1.5	52.6
ERR2696985	LI	33	24.49	Male	0	0	0	0	0	1	0	1	1	3	2	3	2	1	1	-92.5	44
ERR2032205	LI	41	24.39	Female	0	0	0	0	0	1	0	1	2	3	1	3	2	1	1	-122.7	38.4
ERR1091334	LI	68	24.27	Male	0	0	0	0	0	1	0	1	0	4	0	4	4	2	1	-117.3	33
ERR1417435	LI	37	24.73	Male	0	0	0	0	0	0	1	1	2	4	2	4	4	1	1	-0.1	51.6
ERR2032640	LI	51	29.14	Male	0	0	0	0	0	1	0	0	3	3	1	3	3	2	3	-117.3	32.8
ERR5321155	LI	58	17.92	Female	0	0	0	0	0	0	1	1	0	4	3	4	4	0	0	-1.5	52.6
ERR2318197	LI	49	16.6	Female	0	0	0	0	0	1	0	2	2	2	1	3	1	1	1	-117.1	33.1
ERR2697052	LI	52	27.2	Male	0	0	0	0	0	1	0	1	1	2	1	4	0	0	0	-83.2	40.1
ERR2308550	LI	27	21.28	Female	0	0	0	1	0	0	1	1	1	0	0	4	1	1	2	-1.5	52.6
ERR1389993	LI	50	26.78	Male	0	0	0	1	0	1	0	0	3	4	4	3	2	1	1	-72.4	43.3
ERR1090127	LI	36	22.86	Female	0	0	0	0	0	1	0	0	0	2	1	2	2	3	2	-117.3	33
ERR2318141	LI	29	24.96	Male	0	0	0	0	0	1	0	1	2	4	3	3	2	1	2	-98.6	39.8
ERR1090822	LI	53	18.02	Female	0	0	0	0	0	1	0	1	0	4	0	3	0	0	0	-73.2	44.4
ERR2032505	LI	36	17.43	Female	0	0	0	0	0	1	0	0	3	3	2	3	2	1	3	-74	40.7
ERR2319731	LI	24	22.05	Female	0	0	0	0	0	1	0	1	2	4	1	3	2	1	1	-104.9	39.7
ERR2032642	LI	51	29.14	Male	0	0	0	0	0	1	0	0	3	3	1	3	3	2	3	-117.3	32.8
ERR2579662	LI	33	20.51	Female	0	0	0	1	0	1	0	1	1	3	0	3	1	1	0	-98.6	39.8
ERR2032641	LI	51	29.14	Male	0	0	0	0	0	1	0	0	3	3	1	3	3	2	3	-117.3	32.8
ERR1090685	LI	41	25.09	Male	0	0	0	0	0	1	0	1	1	4	2	3	4	3	4	-77.2	38.9
ERR5320869	LI	65	22.43	Male	0	0	0	1	0	1	0	1	3	2	4	4	4	2	1	-97.8	30.3
ERR2696545	LI	35	22.51	Male	0	0	0	0	0	1	0	1	2	3	0	2	3	2	3	-111.9	40.7
ERR2092240	LI	33	23.34	Male	0	0	0	0	0	1	0	2	2	3	1	2	1	1	1	-71.2	42.4
ERR1090727	LI	40	33.89	Male	0	0	0	1	0	1	0	1	1	4	0	3	3	2	2	-122.4	37.8
ERR1250082	LI	72	28.25	Male	0	0	0	0	0	1	0	1	2	3	2	4	2	3	2	-105.1	39.6
ERR2032569	LI	55	20.5	Female	0	0	0	0	0	1	0	1	1	4	2	3	2	3	3	-117	32.7
ERR2092397	LI	28	23.75	Male	0	0	0	0	0	1	0	1	1	4	2	4	4	1	1	-117.3	32.8
ERR2696642	LI	31	21.46	Male	0	0	0	0	0	1	0	1	1	3	0	4	3	0	1	-117	32.8
ERR2314313	LI	33	26.54	Male	0	0	0	0	0	1	0	1	0	4	0	4	1	1	1	-122.4	37.8
ERR4020678	LI	49	22.14	Female	0	0	0	0	0	1	0	1	0	3	2	4	3	1	4	-81.5	30.6
ERR5321019	LI	62	21.58	Female	0	0	0	0	0	1	0	1	0	2	0	4	1	0	1	-105.1	39.9
ERR1090919	LI	55	22.31	Female	0	0	0	0	0	1	0	1	3	4	1	3	0	0	0	-97.5	35.3
ERR2092074	LI	34	26.54	Female	0	0	0	0	0	1	0	1	2	1	2	4	4	2	1	-121.8	36.6
ERR2032689	LI	20	20.22	Female	0	0	0	0	0	1	0	2	0	4	4	4	2	0	1	-117.3	32.8
ERR2319537	LI	33	20.36	Female	0	0	0	0	0	1	0	0	0	4	0	4	2	2	1	-80.9	35.4
ERR1090903	LI	24	24.21	Female	0	0	0	0	0	1	0	1	1	2	2	3	3	4	2	-105	40.5
ERR5325800	LI	58	23.63	Male	0	0	0	0	0	1	0	1	1	0	0	4	3	0	1	-75	39.9
ERR2032626	LI	51	29.14	Male	0	0	0	0	0	1	0	0	3	3	1	3	3	2	3	-117.3	32.8
ERR2308816	LI	35	23.57	Male	0	0	0	0	0	1	0	1	3	4	2	2	3	0	1	-117.2	33.2
ERR1091502	LI	75	21.74	Female	0	0	0	0	0	0	1	1	2	4	0	4	0	1	1	-0.2	51.6
ERR2314188	LI	29	30.11	Female	0	0	0	0	0	1	0	1	0	3	2	2	2	2	1	-117.1	32.8
ERR5325586	LI	55	24.79	Male	0	0	0	0	0	1	0	1	2	3	3	3	3	3	3	-78.8	35.8
ERR2057223	LI	27	18.37	Female	0	0	0	0	0	1	0	1	0	4	3	3	2	1	1	-117.2	32.9
ERR1089929	LI	60	24.83	Male	0	0	0	0	0	1	0	1	1	3	2	3	4	2	0	-118.4	34.1
ERR2057162	LI	31	18.79	Male	0	0	0	0	0	1	0	1	3	3	1	2	3	3	2	-76.6	39.3
ERR1389866	LI	30	18.79	Male	0	0	0	0	0	1	0	1	3	3	1	2	3	3	2	-76.6	39.3
ERR4019065	LI	49	24.18	Male	0	0	0	0	0	1	0	1	1	3	3	3	3	3	1	-98.6	39.8
ERR1854692	LI	48	37.77	Male	0	0	0	0	0	1	0	1	1	3	3	1	1	4	3	-117.1	33
ERR1091325	LI	53	24.28	Female	0	0	0	0	0	1	0	1	3	4	1	4	1	3	3	-93.5	44.8
ERR2092318	LI	38	25.88	Male	0	0	0	0	0	0	1	1	2	3	4	4	4	1	1	-0.1	51.5
ERR1458902	LI	43	19.14	Female	0	0	0	0	0	0	1	0	3	4	1	4	1	1	2	-0.4	53.7
ERR2697855	LI	60	22.46	Male	0	0	0	1	0	0	1	0	1	0	0	4	4	0	0	-1.5	52.6
ERR2696519	LI	53	27.4	Female	0	0	0	0	0	1	0	1	1	4	0	4	1	3	3	-98.6	39.8
ERR1089829	LI	38	27.12	Male	0	0	0	0	0	1	0	1	3	4	0	4	4	4	3	-78.9	35.7
ERR4019741	LI	58	29.95	Female	0	0	0	0	0	1	0	0	2	3	3	4	3	1	2	-117.2	33.4
ERR2304177	LI	67	20.98	Female	0	0	0	0	0	1	0	1	2	4	1	4	0	0	0	-155.2	19.7
ERR1389837	LI	66	20.32	Female	0	0	0	0	0	0	1	1	1	3	3	4	0	0	1	-3.2	51.5
ERR1250036	LI	51	25.33	Male	0	0	0	1	0	1	0	0	2	2	1	4	3	2	1	-83.8	42.5
ERR4018886	LI	22	22.38	Male	0	0	0	0	0	1	0	1	0	3	0	4	4	2	1	-98.6	39.8
ERR2579791	LI	52	20.34	Female	0	0	0	0	0	0	1	1	0	3	3	2	2	3	3	-1.5	52.6
ERR5332725	LI	31	19.64	Female	0	0	0	0	0	1	0	1	1	0	0	4	3	0	1	-122.7	45.6
ERR2091887	LI	36	28.52	Female	0	0	0	0	0	1	0	1	1	4	3	4	2	4	4	-117	32.8
ERR2697821	LI	53	32.49	Male	0	0	0	0	0	1	0	1	2	3	2	3	4	1	2	-98.6	39.8
ERR5328195	LI	46	25.73	Male	0	0	0	0	0	1	0	1	2	3	2	3	2	1	1	-117	33.1
ERR2057055	LI	67	18.85	Female	0	0	0	0	0	0	1	1	4	2	1	4	3	1	0	-1.3	51.8
ERR2056821	LI	41	26.89	Female	0	0	0	0	0	0	1	0	0	2	2	3	2	2	2	-2.5	51.5
ERR2579501	LI	35	25.51	Female	0	0	0	0	0	1	0	1	0	1	1	2	1	2	2	-98.6	39.8
ERR1091709	LI	35	27.48	Male	0	0	0	0	0	1	0	1	1	4	1	0	0	0	0	-81.2	29.5
ERR2308772	LI	44	20.18	Female	0	0	0	1	0	1	0	1	1	3	0	4	2	2	1	-74	40.7
ERR2032422	LI	29	30.11	Female	0	0	0	0	0	1	0	1	0	3	2	2	2	2	1	-117.1	32.8
ERR1249934	LI	46	30.12	Female	0	0	0	0	0	0	1	1	3	4	0	3	2	4	2	0.6	51
ERR2318245	LI	53	31	Female	0	0	0	0	0	1	0	1	2	2	3	4	3	1	0	-118.3	34.1
ERR2308759	LI	64	28.32	Male	0	0	0	0	0	1	0	1	0	3	0	3	3	0	3	-71.2	42.4
ERR4020533	LI	67	25.21	Female	0	0	0	1	0	0	1	0	1	4	2	4	0	1	1	-1.5	52.6
ERR2579848	LI	61	23.11	Male	0	0	0	0	0	1	0	1	1	4	3	3	2	1	1	-98.6	39.8
ERR1080161	LI	32	23.81	Female	0	0	0	0	0	1	0	0	3	4	0	4	0	2	2	-122.3	47.6
ERR1417550	LI	57	18.94	Female	0	0	0	0	0	0	1	1	3	3	1	4	1	4	2	-0.2	52
ERR2092109	LI	44	20.94	Female	0	0	0	0	0	1	0	1	0	0	0	3	4	2	3	-97.6	35.6
ERR2314187	LI	29	30.11	Female	0	0	0	0	0	1	0	1	0	3	2	2	2	2	1	-117.1	32.8
ERR2579378	LI	59	21.95	Female	0	0	0	0	0	1	0	1	0	4	2	4	2	1	0	-71.2	42.3
ERR2524186	LI	45	19.47	Female	0	0	0	0	0	1	0	1	0	3	1	3	3	1	3	-98.6	39.8
ERR1075323	LI	69	25.61	Female	0	0	0	0	0	1	0	1	4	3	2	3	2	2	2	-106.4	35.3
ERR1389710	LI	24	20.18	Male	0	0	0	0	0	0	1	1	3	4	3	4	3	2	1	-2.2	51.2
ERR2524201	LI	75	21.31	Male	0	0	0	0	0	1	0	1	2	1	0	4	3	1	0	-98.6	39.8
ERR2091876	LI	54	29.53	Male	0	0	0	0	0	1	0	0	3	4	4	3	1	1	0	-117.2	32.8
ERR2697695	LI	44	22.1	Male	0	0	0	0	0	0	1	1	2	4	0	3	3	3	2	-1.5	52.6
ERR2309320	LI	31	21.11	Female	0	0	0	0	0	0	1	0	0	2	4	4	3	0	0	-1.5	52.6
ERR1389856	LI	18	32.01	Female	0	0	0	0	0	1	0	1	0	4	3	3	1	2	4	-122.2	47.6
ERR1249895	LI	47	28.29	Female	0	0	0	1	0	1	0	2	1	3	3	3	1	3	1	-76.5	40.2
ERR2032643	LI	51	29.14	Male	0	0	0	0	0	1	0	0	3	3	1	3	3	2	3	-117.3	32.8
ERR1090947	LI	64	28.19	Female	0	0	0	0	0	1	0	0	0	2	1	4	3	4	4	-105.4	40.2
ERR2696623	LI	67	23.14	Male	0	0	0	0	0	0	1	2	0	3	0	4	4	0	0	-1.5	52.6
ERR2032690	LI	20	20.22	Female	0	0	0	0	0	1	0	2	0	4	4	4	2	0	1	-117.3	32.8
ERR1250111	LI	23	25.77	Female	0	0	0	0	0	1	0	1	2	0	4	2	3	2	2	-71.1	42.3
ERR2092430	LI	46	28.48	Male	0	0	0	0	0	1	0	0	2	3	3	3	2	1	1	-117.3	33.1
ERR2319527	LI	50	32.92	Female	0	0	0	1	0	1	0	0	3	4	3	4	3	1	3	-71.2	42.3
ERR1678469	LI	64	26.63	Male	0	0	0	0	0	1	0	1	4	2	2	3	2	2	3	-87.6	41.9
ERR2697805	LI	73	25.25	Male	0	0	0	0	0	0	1	1	0	3	4	3	2	2	1	-1.5	52.6
ERR2032638	LI	51	29.14	Male	0	0	0	0	0	1	0	0	3	3	1	3	3	2	3	-117.3	32.8
ERR1551692	LI	49	19.08	Female	0	0	0	0	0	1	0	1	0	3	2	4	1	1	1	-80.1	26.2
ERR2057147	LI	35	23.73	Male	0	0	0	0	0	1	0	1	0	4	2	4	1	1	1	-113.9	47
ERR2033463	LI	37	25.42	Male	0	0	0	0	0	1	0	1	0	4	1	4	0	0	1	-118	33.7
ERR5321264	LI	53	21.46	Female	0	0	0	1	0	1	0	1	2	1	0	4	4	4	1	-118.4	33.8
ERR4020517	LI	57	24.21	Female	0	0	0	0	0	0	1	0	0	2	0	4	1	2	1	-1.5	52.6
ERR2092242	LI	33	23.34	Male	0	0	0	0	0	1	0	2	2	3	1	2	1	1	1	-71.2	42.4
ERR2319729	LI	24	22.05	Female	0	0	0	0	0	1	0	1	2	4	1	3	2	1	1	-104.9	39.7
ERR4019747	LI	38	21.41	Male	0	0	0	1	0	1	0	2	2	4	1	3	2	2	1	-74	40.7
ERR1090087	LI	35	22.46	Female	0	0	0	0	0	1	0	1	2	3	4	1	2	2	4	-72.5	41.8
ERR2032620	LI	51	29.14	Male	0	0	0	0	0	1	0	0	3	3	1	3	3	2	3	-117.3	32.8
ERR1678470	LI	62	28.32	Female	0	0	0	0	0	1	0	1	4	3	3	4	3	3	2	-87.6	41.9
ERR4018916	LI	44	24.96	Female	0	0	0	0	0	1	0	1	2	0	0	4	2	4	3	-122.3	37.9
ERR5320931	LI	29	29.99	Male	0	0	0	1	0	1	0	1	1	4	3	3	4	4	4	-98.6	39.8
ERR5321083	LI	55	35.12	Female	0	0	0	0	0	0	1	0	1	1	1	3	3	1	1	-1.5	52.6
ERR1091640	LI	68	22.96	Female	0	0	0	0	0	0	1	0	2	4	3	4	3	2	2	-0.7	51.2
ERR2032168	LI	61	18.9	Female	0	0	0	0	0	0	1	1	1	4	0	4	1	0	3	-1.4	52.6
ERR2056928	LI	57	32.28	Female	0	0	0	0	0	0	1	0	4	2	3	4	4	2	2	-0.1	51.5
ERR1091333	LI	65	22.99	Female	0	0	0	1	0	1	0	1	0	4	1	4	4	1	1	-117.3	33
ERR1089917	LI	28	26.54	Male	0	0	0	1	0	1	0	2	2	3	3	2	2	4	4	-76.6	39.3
ERR5332614	LI	44	21.31	Female	0	0	0	1	0	1	0	1	0	1	2	4	2	2	2	-84.8	32.6
ERR5325820	LI	66	24.53	Male	0	0	0	0	0	1	0	1	1	3	0	4	0	0	0	-98.2	29.9
ERR2308888	LI	39	33.09	Female	0	0	0	0	0	1	0	0	3	4	1	2	2	3	3	-117	32.6
ERR2057185	LI	33	25.79	Male	0	0	0	0	0	1	0	1	3	3	2	3	3	2	2	-118.4	34.1
ERR2032925	LI	33	21.03	Female	0	0	0	0	0	1	0	1	1	2	2	4	2	2	3	-122.5	37.8
ERR2405141	LI	20	18.54	Female	0	0	0	0	0	1	0	0	0	2	2	2	2	1	2	-117.2	32.9
ERR2092320	LI	38	25.88	Male	0	0	0	0	0	0	1	1	2	3	4	4	4	1	1	-0.1	51.5
ERR2032869	LI	58	22.15	Male	0	0	0	0	0	1	0	1	1	3	3	3	3	3	2	-122.3	47.8
ERR2319550	LI	64	27.26	Male	0	0	0	0	0	1	0	1	2	4	3	2	0	2	2	-74.9	40.9
ERR1459045	LI	34	21.61	Female	0	0	0	0	0	0	1	1	1	4	0	4	4	0	4	-1.3	51.2
ERR2698037	LI	32	24.39	Male	0	0	0	0	0	1	0	1	4	4	2	3	4	1	3	-98.6	39.8
ERR1250400	LI	44	22.99	Male	0	0	0	0	0	1	0	1	3	4	0	3	0	2	1	-75.1	40.3
ERR2032433	LI	44	28.8	Male	0	0	0	0	0	1	0	1	1	3	4	4	3	1	1	-76.7	39.2
ERR2308909	LI	35	21.29	Female	0	0	0	1	0	1	0	1	3	3	2	3	3	2	3	-117	32.9
ERR2696953	LI	38	21.64	Female	0	0	0	0	0	0	1	1	2	3	1	3	2	2	1	-1.5	52.6
ERR2032624	LI	51	29.14	Male	0	0	0	0	0	1	0	0	3	3	1	3	3	2	3	-117.3	32.8
ERR2696851	LI	54	22.43	Male	0	0	0	0	0	1	0	1	1	3	0	4	3	3	3	-93.3	44.9
ERR1091723	LI	55	22.71	Female	0	0	0	0	0	1	0	1	0	3	1	4	4	2	2	-105.2	40
ERR2405371	LI	61	22.35	Male	0	0	0	0	0	1	0	1	2	3	0	3	2	1	1	-118.9	34.2
ERR4020445	LI	27	20.54	Female	0	0	0	0	0	0	1	2	2	4	0	4	0	0	2	-1.5	52.6
ERR2057155	LI	30	22.96	Male	0	0	0	0	0	1	0	1	2	4	1	2	4	1	2	-87.6	41.9
ERR2405293	LI	45	27.5	Male	0	0	0	0	0	1	0	1	3	4	1	3	2	4	1	-94.2	36.4
ERR4019756	LI	22	24.21	Female	0	0	0	0	0	1	0	1	3	3	1	4	2	2	1	-122.6	45.5
ERR2092239	LI	33	23.34	Male	0	0	0	0	0	1	0	2	2	3	1	2	1	1	1	-71.2	42.4
ERR2092462	LI	45	21.29	Female	0	0	0	0	0	1	0	1	1	3	2	4	4	3	1	-117	32.8
ERR1091515	LI	33	22.03	Female	0	0	0	0	0	0	1	0	2	1	2	4	4	1	3	-0.1	51.6
ERR2405342	LI	66	23.81	Male	0	0	0	0	0	1	0	1	0	1	0	3	3	1	0	-74	40.8
ERR2579720	LI	48	20.65	Female	0	0	0	0	0	1	0	1	1	3	4	3	4	2	1	-117.1	32.9
ERR1417455	LI	46	20.2	Female	0	0	0	0	0	0	1	1	1	3	0	4	0	1	1	-0.2	51.5
ERR2579758	LI	34	19.83	Female	0	0	0	0	0	1	0	1	0	3	0	4	2	0	0	-98.6	39.8
ERR2697956	LI	66	23.99	Male	0	0	0	0	0	0	1	1	4	3	4	3	3	1	2	-1.5	52.6
ERR2696505	LI	34	25.62	Male	0	0	0	0	0	0	1	0	2	1	0	4	3	1	1	-1.5	52.6
ERR1091355	LI	71	28.48	Male	0	0	0	0	0	1	0	1	1	3	3	3	2	3	3	-122.3	47.8
ERR2697719	LI	48	24.52	Male	0	0	0	0	0	0	1	0	0	4	1	4	3	0	0	-1.5	52.6
ERR2697714	LI	43	21.46	Female	0	0	0	0	0	0	1	1	1	4	1	4	2	0	0	-1.5	52.6
ERR2032630	LI	51	29.14	Male	0	0	0	0	0	1	0	0	3	3	1	3	3	2	3	-117.3	32.8
ERR1090128	LI	33	20.39	Female	0	0	0	1	0	1	0	1	2	2	0	4	4	1	0	-117.2	33.1
ERR2696977	LI	58	22.71	Female	0	0	0	0	0	1	0	1	0	3	1	4	4	2	2	-105.2	40
ERR2319545	LI	34	25.94	Male	0	0	0	0	0	1	0	1	2	4	2	3	0	0	0	-87.6	41.9
ERR1091795	LI	21	25.96	Female	0	0	0	1	0	1	0	1	2	4	1	3	3	3	2	-75.4	43
ERR4019375	LI	59	25.84	Female	0	0	0	1	0	1	0	1	2	3	2	3	1	2	1	-98.6	39.8
ERR2580104	LI	28	26.96	Male	0	0	0	0	0	1	0	0	1	3	2	2	1	1	1	-116.9	32.6
ERR2587834	LI	24	20.67	Male	0	0	0	0	0	1	0	1	2	3	1	4	3	2	1	-98.6	39.8
ERR2032634	LI	51	29.14	Male	0	0	0	0	0	1	0	0	3	3	1	3	3	2	3	-117.3	32.8
ERR2032729	LI	35	18.59	Female	0	0	0	0	0	0	1	0	1	1	2	4	2	0	0	-1.5	52.6
ERR2032233	LI	61	28.7	Male	0	0	0	0	0	1	0	1	1	3	0	3	1	2	3	-122.1	37.3
ERR2032680	LI	20	20.22	Female	0	0	0	0	0	1	0	2	0	4	4	4	2	0	1	-117.3	32.8
ERR1091828	LI	39	21.87	Female	0	0	0	1	0	1	0	2	1	4	0	4	0	0	0	-105	39.7
ERR2314096	LI	57	21.35	Male	0	0	0	0	0	1	0	0	3	4	4	4	4	1	0	-98.3	29.5
ERR2092010	LI	53	20.9	Female	0	0	0	0	0	1	0	1	1	0	0	4	2	2	2	-121.9	37.5
ERR2319480	LI	44	28.8	Male	0	0	0	0	0	1	0	1	1	3	4	4	3	1	1	-76.7	39.2
ERR2032635	LI	51	29.14	Male	0	0	0	0	0	1	0	0	3	3	1	3	3	2	3	-117.3	32.8
ERR2309332	LI	62	21.02	Male	0	0	0	1	0	1	0	1	0	3	0	4	3	2	2	-98.6	39.8
ERR2308776	LI	75	24.01	Male	0	0	0	0	1	0	0	1	0	4	4	3	4	4	1	-79.4	43.9
ERR1249798	LI	61	22.32	Male	0	0	0	1	0	1	0	1	0	2	1	4	4	1	2	-119.9	34.4
ERR2587829	LI	33	23.3	Female	0	0	0	0	0	1	0	1	1	3	2	3	2	3	2	-98.6	39.8
ERR1458755	LI	51	20.31	Female	0	0	0	0	0	0	1	1	1	2	2	4	4	3	2	-1.2	51.7
ERR1389919	LI	55	31.17	Male	0	0	0	1	0	1	0	1	0	3	3	2	2	2	1	-117.8	33.6
ERR2313977	LI	58	28.34	Female	0	0	0	0	0	1	0	2	2	4	1	3	2	4	1	-117.1	32.8
ERR2092026	LI	65	20.67	Female	0	0	0	0	0	1	0	1	4	3	4	4	3	2	1	-123	47
ERR1250025	LI	36	27.78	Female	0	0	0	1	0	1	0	1	1	3	0	4	1	0	0	-84.4	33.7
ERR5332690	LI	51	16.6	Female	0	0	0	0	0	1	0	2	2	2	1	3	1	1	1	-117.1	33.1
ERR2056888	LI	45	26.87	Male	0	0	0	1	0	0	1	1	0	2	2	2	2	3	1	-0.7	51.6
ERR1090869	LI	36	33.47	Female	0	0	0	0	0	1	0	1	2	4	0	1	1	3	3	-74	40.8
ERR2032558	LI	55	27.71	Male	0	0	0	1	0	1	0	1	2	0	2	3	3	3	3	-117.1	32.7
ERR1545760	LI	53	27.77	Male	0	0	0	0	0	1	0	1	1	1	2	3	1	4	1	-77.1	38.9
ERR1846010	LI	45	30.8	Male	0	0	0	0	0	0	1	1	3	4	3	4	3	2	2	-0.4	51.4
ERR2032633	LI	51	29.14	Male	0	0	0	0	0	1	0	0	3	3	1	3	3	2	3	-117.3	32.8
ERR4019757	LI	50	27.27	Male	0	0	0	0	0	1	0	1	3	3	1	3	2	1	2	-73.8	41
ERR5320989	LI	32	20.4	Female	0	0	0	0	1	0	0	1	0	4	2	3	0	1	2	-79.4	43.9
ERR2092317	LI	38	25.88	Male	0	0	0	0	0	0	1	1	2	3	4	4	4	1	1	-0.1	51.5
ERR1389691	LI	44	21.63	Male	0	0	0	0	0	0	1	1	2	3	1	3	3	2	1	-0.2	51.5
ERR2314326	LI	42	20.01	Female	0	0	0	1	0	1	0	0	2	0	0	3	1	2	1	-71	42.4
ERR2032682	LI	20	20.22	Female	0	0	0	0	0	1	0	2	0	4	4	4	2	0	1	-117.3	32.8
ERR1316096	LI	32	27.43	Male	0	0	0	0	0	1	0	1	0	2	4	2	4	2	2	-87.8	41.8
ERR2319770	LI	24	22.05	Female	0	0	0	0	0	1	0	1	2	4	1	3	2	1	1	-104.9	39.7
ERR2405366	LI	39	19.26	Female	0	0	0	0	0	1	0	0	0	0	0	4	4	1	0	-122.2	37.4
ERR2579488	LI	26	20.67	Female	0	0	0	1	0	1	0	1	2	3	3	3	2	1	3	-98.6	39.8
ERR5325508	LI	47	24.21	Female	0	0	0	0	0	1	0	2	0	4	2	3	3	3	3	-117.1	32.9
ERR2032856	LI	38	34.11	Male	0	0	0	1	0	1	0	1	0	4	3	4	1	3	2	-76.7	39.3
ERR2698032	LI	58	20.34	Female	0	0	0	0	0	0	1	2	2	2	2	3	2	4	0	-0.7	51.5
ERR1843523	LI	62	19.61	Male	0	0	0	0	0	1	0	1	3	3	2	4	2	2	0	-118.5	34.2
ERR1249893	LI	32	20.6	Female	0	0	0	0	0	1	0	1	4	2	1	4	4	4	4	-74	40.7
ERR1090124	LI	23	24.41	Male	0	0	0	0	0	1	0	1	1	3	2	1	1	4	4	-93.2	45
ERR4019012	LI	48	25.84	Female	0	0	0	0	0	1	0	2	1	2	4	4	1	4	1	-122.3	37.4
ERR1090339	LI	61	33.67	Female	0	0	0	1	0	1	0	1	0	4	2	4	1	0	1	-98.6	39.8
ERR2032919	LI	57	36.72	Female	0	0	0	0	0	1	0	1	3	4	1	1	2	2	1	-70.4	41.7
ERR2404982	LI	37	24.03	Female	0	0	0	1	0	1	0	2	0	3	3	1	1	4	1	-117.2	32.7
ERR2697745	LI	33	19.82	Male	0	0	0	0	0	0	1	1	3	3	4	4	4	2	2	-1.5	52.6
ERR2696677	LI	42	19.97	Female	0	0	0	1	0	1	0	1	0	3	0	3	4	0	3	-122.4	37.8
ERR2032425	LI	46	28.48	Male	0	0	0	0	0	1	0	0	2	3	3	3	2	1	1	-117.3	33.1
ERR5325697	LI	31	24.3	Female	0	0	0	0	0	0	1	2	3	3	4	3	2	1	1	-1.5	52.6
ERR2314049	LI	49	23.63	Male	0	0	0	0	0	1	0	1	0	4	0	4	1	0	0	-83.1	40.2
ERR1091757	LI	64	25.96	Female	0	0	0	0	0	1	0	0	4	4	1	3	3	2	3	-77.1	39
ERR2579478	LI	72	20.34	Male	0	0	0	0	0	1	0	1	2	4	0	4	3	0	1	-98.6	39.8
ERR1091371	LI	64	24.16	Female	0	0	0	0	0	0	1	1	0	2	2	4	3	2	1	-2.3	53.5
ERR2523949	LI	52	24.24	Female	0	0	0	0	0	0	1	1	1	2	0	3	0	0	2	-1.5	52.6
ERR1091303	LI	68	19.14	Female	0	0	0	0	0	1	0	1	2	3	2	3	2	2	0	-93.7	42
ERR5320935	LI	76	24.41	Male	0	0	0	1	0	1	0	1	3	3	2	2	2	2	2	-117.2	32.8
ERR1417631	LI	31	25.11	Male	0	0	0	0	0	1	0	1	0	4	2	1	2	2	1	-87.7	41.9
ERR2032860	LI	32	24.03	Male	0	0	0	0	0	1	0	1	2	3	0	4	2	1	1	-76.7	39.3
ERR1846025	LI	57	28.37	Male	0	0	0	0	0	1	0	1	2	4	4	4	4	3	3	-119.1	35.4
ERR5321256	LI	38	36.13	Male	0	0	0	0	0	1	0	2	0	3	1	3	0	0	0	-71.1	42.3
ERR5325604	LI	21	23.44	Female	0	0	0	1	0	1	0	0	2	4	0	3	3	0	3	-98.6	39.8
ERR1551689	LI	49	19.08	Female	0	0	0	0	0	1	0	1	0	3	2	4	1	1	1	-80.1	26.2
ERR5332573	LI	60	18.32	Female	0	0	0	0	0	0	1	1	0	4	0	4	0	0	2	-1.5	52.6
ERR1250592	LI	56	24.28	Male	0	0	0	1	0	1	0	1	1	2	3	2	1	1	2	-93.1	45.1
ERR1090102	LI	31	19.79	Male	0	0	0	0	0	1	0	1	2	4	0	4	2	3	4	-105	40.5
ERR2523973	LI	51	25.34	Male	0	0	0	0	0	0	1	1	3	3	3	2	0	3	3	-1.5	52.6
ERR1091525	LI	66	19.08	Female	0	0	0	0	0	0	1	1	3	3	4	3	1	3	0	-2.5	53.3
ERR2587825	LI	33	23.3	Female	0	0	0	0	0	1	0	1	1	3	2	3	2	3	2	-98.6	39.8
ERR1845867	LI	35	27.78	Male	0	0	0	0	0	0	1	1	2	4	1	4	2	2	2	-0.1	51.5
ERR5325735	LI	69	23.17	Female	0	0	0	0	0	1	0	1	0	4	0	4	4	1	1	-98.6	39.8
ERR1842585	LI	46	26.53	Female	0	0	0	0	0	0	1	1	0	3	0	4	4	1	2	-2.7	52.1
ERR2308955	LI	56	31.01	Male	0	0	0	0	0	1	0	1	0	2	4	2	3	3	2	-117	32.7
ERR4019750	LI	67	21.83	Male	0	0	0	0	0	1	0	1	1	2	4	3	2	1	1	-84	35.9
ERR2404993	LI	67	28.72	Female	0	0	0	0	0	0	1	1	3	3	2	4	2	3	1	-1.5	52.6
ERR5321095	LI	42	22.68	Female	0	0	0	0	0	0	1	1	1	0	0	4	2	0	1	-1.5	52.6
ERR2032636	LI	51	29.14	Male	0	0	0	0	0	1	0	0	3	3	1	3	3	2	3	-117.3	32.8
ERR2314195	LI	38	27.41	Female	0	0	0	0	1	0	0	1	0	4	0	4	2	0	0	-79.4	43.9
ERR1458890	LI	48	16.6	Female	0	0	0	0	0	1	0	2	2	2	1	3	1	1	1	-117.1	33.1
ERR2032343	LI	37	21.63	Female	0	0	0	0	0	1	0	1	2	3	3	3	2	1	2	-117.2	32.9
ERR2032483	LI	63	26.39	Male	0	0	0	0	0	1	0	1	0	2	1	4	3	1	3	-71.8	41.9
ERR5332634	LI	36	26.63	Female	0	0	0	1	0	1	0	1	1	3	1	4	3	0	1	-76.1	39.2
ERR2696772	LI	72	19.91	Female	0	0	0	0	0	1	0	1	0	4	0	4	0	0	0	-98.6	39.8
ERR2696520	LI	31	22.76	Female	0	0	0	0	0	1	0	1	0	0	0	3	4	3	3	-122.6	45.5
ERR1091809	LI	22	24.3	Female	0	0	0	0	0	1	0	1	2	1	4	4	4	4	4	-74	40.8
ERR2696881	LI	72	24.28	Male	0	0	0	0	0	1	0	1	1	3	4	3	2	2	1	-117.2	32.9
ERR2697589	LI	61	20.37	Female	0	0	0	1	0	1	0	1	0	2	0	4	0	2	1	-74	40.8
ERR1843835	LI	66	23.37	Male	0	0	0	0	0	0	1	0	2	3	3	4	0	3	0	-2.1	53.3
ERR1459180	LI	74	28.32	Female	0	0	0	1	0	1	0	1	2	3	3	3	2	4	1	-123.1	42.1
ERR2032644	LI	51	29.14	Male	0	0	0	0	0	1	0	0	3	3	1	3	3	2	3	-117.3	32.8
ERR2405257	LI	46	28.59	Male	0	0	0	0	0	1	0	1	2	4	1	3	3	1	3	-98.6	39.8
ERR1091317	LI	59	25.83	Male	0	0	0	1	0	1	0	1	0	3	2	4	4	0	3	-106.1	36.2
ERR2057171	LI	47	28.48	Male	0	0	0	0	0	1	0	1	2	3	4	4	4	3	4	-105	39.7
ERR2092107	LI	74	23.4	Female	0	0	0	0	0	1	0	1	1	2	1	4	1	0	1	-122.6	45.5
ERR2314250	LI	57	22.71	Female	0	0	0	0	0	1	0	1	0	3	1	4	4	2	2	-105.2	40
ERR2308898	LI	59	25.84	Male	0	0	0	0	0	1	0	1	2	3	2	2	2	2	2	-116.9	32.6
ERR2032140	LI	39	26.83	Male	0	0	0	0	0	0	1	1	1	4	2	3	2	2	2	-0.3	51.5
ERR2032508	LI	42	33.89	Male	0	0	0	1	0	1	0	1	1	4	0	3	3	2	2	-122.4	37.8
ERR1842346	LI	54	22.43	Female	0	0	0	0	0	0	1	1	2	3	2	3	3	3	0	-1.5	54
ERR1077347	LI	56	19.83	Female	0	0	0	0	0	1	0	1	4	2	1	4	3	4	2	-157.8	21.5
ERR1090983	LI	65	14.5	Female	0	0	0	0	0	1	0	1	4	3	1	3	3	1	2	-114.1	47
ERR2032684	LI	20	20.22	Female	0	0	0	0	0	1	0	2	0	4	4	4	2	0	1	-117.3	32.8
ERR1089959	LI	39	29.84	Male	0	0	0	1	0	1	0	0	2	3	2	4	4	2	1	-74.5	40.6
ERR2032639	LI	51	29.14	Male	0	0	0	0	0	1	0	0	3	3	1	3	3	2	3	-117.3	32.8
ERR2404900	LI	68	18.66	Female	0	0	0	0	0	1	0	1	0	4	3	3	1	2	3	-105.1	39.9
ERR1075908	LI	66	24.3	Female	0	0	0	1	0	1	0	1	0	3	3	4	3	1	3	-89.4	43.1
ERR2405264	LI	46	20.97	Male	0	0	0	0	0	1	0	1	2	2	2	4	4	1	0	-74	40.7
ERR1091549	LI	59	25.94	Female	0	0	0	0	0	0	1	1	4	3	4	4	1	1	2	0.2	51.3
ERR1090778	LI	55	24.81	Male	0	0	0	0	0	1	0	1	2	4	1	4	0	2	0	-88.5	43
ERR4020435	LI	53	25.39	Male	0	0	0	0	0	0	1	1	2	3	4	3	3	0	0	-1.5	52.6
ERR1074402	LI	34	22.72	Male	0	0	0	0	0	1	0	1	1	3	1	3	3	4	3	-114	47.2
ERR1250427	LI	52	25.34	Female	0	0	0	0	0	1	0	1	3	3	2	4	3	2	1	-105.2	40
ERR1091680	LI	31	23.63	Male	0	0	0	0	0	1	0	1	4	3	0	3	3	3	1	-105.2	40
ERR1091417	LI	56	26.07	Female	0	0	0	0	1	0	0	1	0	4	0	4	4	0	1	-73.6	45.5
ERR2032573	LI	46	28.13	Male	0	0	0	0	0	1	0	1	2	4	3	2	2	1	2	-117.1	32.7
ERR1077286	LI	55	20.41	Female	0	0	0	0	0	1	0	0	4	2	4	4	3	4	1	-76.8	39.1
ERR2032683	LI	20	20.22	Female	0	0	0	0	0	1	0	2	0	4	4	4	2	0	1	-117.3	32.8
ERR1249819	LI	41	23.46	Female	0	0	0	1	0	0	1	1	2	2	1	4	2	4	2	-1.7	51.5
ERR4019116	LI	71	23.91	Female	0	0	0	0	0	1	0	2	0	2	4	4	2	2	0	-71.1	42.3
ERR2308896	LI	64	30.11	Male	0	0	0	0	0	1	0	1	1	3	2	3	2	1	3	-117.1	32.8
ERR1846179	LI	46	25.84	Male	0	0	0	0	0	1	0	1	0	3	0	4	1	2	2	-116.2	43.7
ERR2092399	LI	28	23.75	Male	0	0	0	0	0	1	0	1	1	4	2	4	4	1	1	-117.3	32.8
ERR2314203	LI	20	19.49	Male	0	0	0	0	0	0	1	0	2	4	0	4	4	1	2	-0.6	51.6
ERR5325757	LI	29	20.49	Female	0	0	0	1	0	1	0	1	1	1	1	3	2	1	2	-87.6	41.9
ERR2319591	LI	30	22.86	Female	0	0	0	1	0	1	0	1	1	1	1	3	3	2	1	-74	40.8
ERR2056871	LI	51	27.32	Male	0	0	0	0	0	1	0	1	2	4	3	3	2	3	1	-122.2	37.8
ERR2057199	LI	59	29.29	Male	0	0	0	0	0	1	0	1	3	3	4	4	3	2	2	-94.7	32.6
ERR1090860	LI	45	30.67	Male	0	0	0	0	0	1	0	1	1	3	1	3	3	4	3	-122.2	37.9
ERR2309339	LI	52	19.57	Female	0	0	0	0	0	1	0	1	0	1	1	4	1	1	1	-117.1	32.8
ERR4019398	LI	22	23.03	Female	0	0	0	0	0	1	0	0	2	4	0	4	1	1	2	-98.6	39.8
ERR2405364	LI	46	25.54	Male	0	0	0	0	0	1	0	1	0	3	4	4	4	0	0	-98.6	39.8
ERR2306123	LI	66	29.32	Male	0	0	0	1	0	0	1	1	4	3	4	4	1	0	1	-1.5	52.6
ERR1090475	LI	38	21.3	Female	0	0	0	0	0	1	0	0	1	3	0	4	0	1	2	-73.8	41
ERR4018981	LI	40	21.52	Male	0	0	0	0	0	1	0	1	0	4	4	4	3	1	1	-117.2	33
ERR2032213	LI	36	19.49	Female	0	0	0	0	0	1	0	1	0	4	4	4	1	2	3	-111.9	40.4
ERR1233464	LI	28	25.07	Male	0	0	0	1	0	1	0	1	0	3	2	2	2	2	1	-117.2	32.9
ERR1090003	LI	55	22.31	Female	0	0	0	0	0	1	0	1	2	4	4	4	4	2	3	-96.8	32.9
ERR1090576	LI	22	21.83	Male	0	0	0	0	0	1	0	1	2	2	0	2	3	2	3	-71.1	42.3
ERR2319418	LI	60	32.1	Female	0	0	0	0	0	0	1	0	0	3	1	3	1	4	1	-2.3	55.9
ERR4019082	LI	32	17.58	Female	0	0	0	0	0	0	1	1	0	1	0	4	3	1	1	-1.5	52.6
ERR1250089	LI	63	22.11	Female	0	0	0	0	0	1	0	1	2	4	1	4	1	3	3	-111.6	33.5
ERR2319498	LI	51	25	Male	0	0	0	0	0	1	0	1	3	4	3	3	3	2	2	-75.2	40.2
ERR5332565	LI	51	21.98	Male	0	0	0	0	0	0	1	1	1	4	2	3	2	2	2	-1.5	52.6
ERR5332611	LI	48	24.56	Female	0	0	0	1	0	1	0	1	2	1	0	4	3	2	2	-80.2	25.8
ERR1249863	HC	28	23.66	Male	0	0	0	0	0	1	0	1	0	3	3	2	1	3	3	-71.1	42.4
ERR1089705	HC	49	20.62	Male	0	0	0	0	0	1	0	1	1	4	0	4	0	0	1	-93.1	45.1
ERR1091789	HC	54	25.84	Female	0	0	0	1	0	1	0	2	1	3	4	3	3	1	2	-105	39.7
ERR2091959	HC	25	27.41	Female	0	0	0	0	0	0	1	0	1	0	0	4	2	3	0	-1.5	52.6
ERR1091429	HC	51	25.62	Male	0	0	0	1	0	1	0	1	2	4	2	3	1	3	3	-118.1	34.1
ERR1075988	HC	43	22.99	Male	0	0	0	0	0	1	0	1	0	3	2	2	3	2	3	-78.8	35.8
ERR2057182	HC	34	25.09	Male	0	0	0	0	0	1	0	1	1	4	2	2	2	2	2	-117.2	34
ERR2314301	HC	36	26.54	Male	0	0	0	0	0	1	0	2	0	4	1	4	1	2	0	-76.4	38.2
ERR1073129	HC	50	27.77	Male	0	0	0	0	1	0	0	1	1	4	3	4	3	2	0	-79.4	43.8
ERR2579660	HC	43	22.27	Female	0	0	0	0	0	1	0	1	0	3	2	3	1	2	1	-117.2	32.8
ERR2696708	HC	41	25.54	Male	0	0	0	0	0	0	1	0	2	1	1	1	1	2	2	-1.5	52.6
ERR2580058	HC	18	18.97	Male	0	0	0	1	0	1	0	2	0	3	3	3	3	1	2	-105.2	39.9
ERR1090068	HC	35	27.44	Male	0	0	0	0	0	1	0	0	3	3	2	3	2	2	2	-105	39.7
ERR2092223	HC	42	23.81	Male	0	0	0	0	0	1	0	1	2	3	3	3	3	1	1	-83.1	42.7
ERR2319445	HC	35	27.32	Male	0	0	0	0	0	1	0	0	3	4	1	4	2	2	3	-121.6	37.2
ERR1854819	HC	47	26.59	Male	0	0	0	0	0	1	0	1	1	2	4	4	4	1	2	-122	37.3
ERR1459143	HC	64	30.9	Female	0	0	0	0	0	1	0	1	0	2	4	3	0	2	1	-77.1	38.8
ERR2032499	HC	75	22.78	Male	0	0	0	0	0	1	0	1	3	3	3	4	2	0	1	-122.3	37.9
ERR1843534	HC	19	20.32	Male	0	0	0	0	0	1	0	1	1	3	1	1	2	1	1	-71.1	42.3
ERR2697023	HC	46	27.63	Male	0	0	0	1	0	1	0	1	1	0	0	4	4	1	1	-98.6	39.8
ERR2319450	HC	41	30.11	Female	0	0	0	0	0	1	0	1	1	4	4	3	3	4	3	-117	32.9
ERR2092417	HC	35	24.33	Female	0	0	0	0	0	1	0	2	3	3	3	3	2	2	2	-119.7	34.4
ERR2579795	HC	47	26.78	Male	0	0	0	1	0	1	0	1	3	4	2	3	0	2	3	-122.2	37.4
ERR2319444	HC	35	27.32	Male	0	0	0	0	0	1	0	0	3	4	1	4	2	2	3	-121.6	37.2
ERR2579898	HC	58	20.81	Male	0	0	0	0	0	1	0	1	1	0	0	4	4	1	0	-105.4	39.6
ERR2056832	HC	36	25.09	Female	0	0	0	1	0	1	0	1	0	2	2	0	1	2	0	-97	32.6
ERR1250000	HC	23	18.97	Female	0	0	0	0	0	1	0	1	1	4	2	3	2	1	1	-71.1	42.3
ERR1845947	HC	68	22.67	Female	0	0	0	0	0	1	0	1	4	0	0	4	4	1	3	-117.2	32.9
ERR2057092	HC	22	17.95	Female	0	0	0	0	0	1	0	1	0	4	1	4	3	0	0	-117.2	32.9
ERR2091916	HC	65	22.96	Male	0	0	0	0	0	1	0	0	2	2	0	3	3	1	2	-122.4	47.2
ERR2032375	HC	30	20.98	Female	0	0	0	0	0	1	0	1	0	4	3	3	3	0	0	-117.8	34
ERR2032546	HC	69	28.07	Male	0	0	0	1	0	1	0	1	1	3	1	3	2	3	2	-117.2	32.8
ERR2314319	HC	41	24.19	Female	0	0	0	0	0	1	0	1	1	0	0	4	3	3	4	-73.2	41.6
ERR2091871	HC	68	19.2	Female	0	0	0	0	0	1	0	2	0	1	4	0	1	1	0	-117.2	32.8
ERR1249691	HC	59	23.49	Female	0	0	0	0	0	1	0	1	2	4	2	3	2	4	3	-121.4	38.6
ERR2308773	HC	46	18.56	Female	0	0	0	0	0	1	0	1	1	2	3	4	4	1	1	-77.1	39.1
ERR2057085	HC	57	26.61	Female	0	0	0	0	0	1	0	0	1	4	0	4	3	1	1	-94.2	42.5
ERR2524188	HC	56	25.56	Male	0	0	0	0	0	1	0	1	3	3	1	4	1	2	1	-94.5	34.1
ERR2032430	HC	46	22.6	Female	0	0	0	0	0	1	0	0	4	2	3	4	2	1	2	-117.1	32.8
ERR1091075	HC	23	19.94	Male	0	0	0	0	0	1	0	1	2	4	2	2	2	3	3	-117.3	32.8
ERR1089902	HC	44	30.68	Male	0	0	0	0	0	1	0	1	2	3	1	3	3	1	0	-104.9	39.5
ERR1854673	HC	69	23.13	Male	0	0	0	0	0	1	0	1	0	1	4	3	2	1	3	-117.2	32.8
ERR1075893	HC	33	18.99	Male	0	0	0	0	0	1	0	1	1	4	0	3	2	3	3	-89.5	43.1
ERR2696550	HC	27	16.95	Female	0	0	0	0	0	1	0	0	2	1	0	3	3	1	1	-122	47.8
ERR1075668	HC	65	28.12	Female	0	0	0	0	0	1	0	0	3	3	2	4	3	2	2	-93.5	36.8
ERR2091967	HC	59	22.46	Male	0	0	0	0	0	0	1	1	1	4	0	4	0	0	0	-2.5	51.1
ERR1091347	HC	80	20.95	Male	0	0	0	1	0	1	0	1	3	2	0	4	3	3	0	-98.6	39.8
ERR1841824	HC	57	28.06	Male	0	0	0	0	0	1	0	0	0	2	1	4	4	1	1	-84.6	42.6
ERR1854688	HC	46	29.18	Female	0	0	0	0	0	1	0	2	0	3	3	3	2	2	2	-117.2	32.8
ERR2091840	HC	55	23.33	Male	0	0	0	0	0	0	1	1	3	3	2	3	3	3	1	-0.2	51.5
ERR2092179	HC	43	22.24	Male	0	0	0	0	0	1	0	0	2	3	3	3	3	4	2	-117.1	32.8
ERR2092453	HC	49	22.46	Female	0	0	0	0	0	1	0	1	1	0	0	4	2	1	0	-118.1	33.8
ERR1845736	HC	58	25.18	Female	0	0	0	0	0	1	0	1	2	4	1	3	1	1	1	-81.7	30.3
ERR1091738	HC	55	19.94	Female	0	0	0	0	0	1	0	2	2	4	2	4	0	1	1	-95.5	32.7
ERR1089810	HC	37	21	Male	0	0	0	0	0	0	1	1	1	3	0	3	0	0	1	-0.2	51.5
ERR1091187	HC	62	27.78	Male	0	0	0	1	0	0	1	0	3	3	3	3	3	2	0	-0.1	51.5
ERR1089897	HC	51	23.73	Male	0	0	0	0	0	1	0	1	1	4	3	4	0	0	1	-73.2	44.4
ERR1250484	HC	60	23.71	Male	0	0	0	0	0	1	0	1	0	2	1	4	1	4	1	-90.3	38.6
ERR2308926	HC	59	28.84	Female	0	0	0	1	0	1	0	1	4	3	3	3	3	0	0	-98.6	39.8
ERR1250483	HC	31	18.02	Female	0	0	0	1	0	1	0	1	3	3	0	4	0	3	1	-74	40.7
ERR2308939	HC	51	19.77	Female	0	0	0	1	0	1	0	1	2	2	1	4	3	1	2	-98.6	39.8
ERR1090967	HC	42	24.53	Female	0	0	0	1	0	1	0	2	2	4	4	3	1	3	2	-122	37.2
ERR2032391	HC	35	27.32	Male	0	0	0	0	0	1	0	0	3	4	1	4	2	2	3	-121.6	37.2
ERR1073725	HC	38	21.22	Female	0	0	0	0	0	1	0	1	2	4	1	3	2	1	1	-75.4	40.1
ERR2318189	HC	23	21.8	Male	0	0	0	0	0	0	1	1	1	0	0	4	3	0	0	-1.5	52.6
ERR2091982	HC	49	20.69	Female	0	0	0	1	0	0	1	1	3	4	1	4	4	1	3	-2.4	53.4
ERR2314028	HC	51	24.28	Female	0	0	0	1	0	1	0	2	1	3	2	4	3	3	0	-88.1	43.1
ERR2309422	HC	18	21.79	Female	0	0	0	1	0	1	0	1	2	4	3	4	3	3	3	-98.6	39.8
ERR2579916	HC	46	38.06	Female	0	0	0	0	1	0	0	2	1	4	1	4	0	1	0	-79.4	43.9
ERR2308820	HC	41	22.46	Male	0	0	0	0	0	1	0	1	0	0	1	1	1	0	0	-117.1	32.8
ERR1854704	HC	35	22.46	Female	0	0	0	1	0	1	0	2	1	2	2	3	2	4	2	-117.3	32.8
ERR1091411	HC	52	22.6	Female	0	0	0	1	0	1	0	0	2	2	1	3	3	2	2	-111.1	32.3
ERR1458750	HC	50	21.79	Female	0	0	0	0	0	1	0	1	2	4	0	4	0	1	2	-97.1	33
ERR1459130	HC	41	26.12	Male	0	0	0	1	0	1	0	1	0	3	0	4	2	1	3	-111.8	40.4
ERR2318185	HC	69	24.89	Female	0	0	0	0	0	1	0	2	0	4	1	4	1	1	1	-118.4	33.9
ERR2308765	HC	55	33.19	Male	0	0	0	1	0	1	0	1	3	2	2	2	3	3	2	-96.8	32.8
ERR1250028	HC	64	27.12	Female	0	0	0	0	0	1	0	1	0	2	1	4	1	3	1	-117.3	33.1
ERR2319488	HC	42	23.24	Female	0	0	0	0	0	1	0	1	2	4	2	2	2	2	3	-122.6	38.2
ERR2306227	HC	50	27.4	Male	0	0	0	0	0	0	1	1	3	2	3	2	3	2	3	-1.5	52.6
ERR4019123	HC	24	23.3	Female	0	0	0	0	0	1	0	1	1	0	0	4	4	1	0	-97.5	35.2
ERR2309186	HC	61	26.04	Male	0	0	0	0	0	1	0	1	3	4	2	4	3	3	2	-98.6	39.8
ERR2032867	HC	52	20.37	Female	0	0	0	1	0	1	0	1	0	1	2	3	1	1	0	-77	39
ERR1090055	HC	50	25.1	Male	0	0	0	1	0	1	0	0	3	4	0	4	0	0	1	-91.7	42
ERR2092345	HC	35	27.32	Male	0	0	0	0	0	1	0	0	3	4	1	4	2	2	3	-121.6	37.2
ERR2032734	HC	36	23.89	Male	0	0	0	0	0	0	1	1	1	2	3	4	1	3	2	-1.5	52.6
ERR1389864	HC	32	24.43	Male	0	0	0	0	0	1	0	0	3	3	3	4	2	2	2	-117.2	32.7
ERR2306258	HC	23	22.71	Male	0	0	0	0	0	1	0	0	1	4	0	4	0	0	0	-122	37.4
ERR2523890	HC	36	19.81	Female	0	0	0	0	0	0	1	1	3	3	1	3	4	3	1	-1.5	52.6
ERR1090165	HC	36	24.39	Male	0	0	0	0	0	1	0	1	3	4	1	4	0	0	0	-123.4	40.6
ERR2697074	HC	61	28.72	Female	0	0	0	0	0	1	0	1	1	4	0	0	0	0	0	-75.1	39.9
ERR1249794	HC	54	26.32	Male	0	0	0	0	0	1	0	1	0	4	3	3	3	4	4	-105.2	40
ERR4019031	HC	49	22.38	Male	0	0	0	0	0	1	0	1	1	4	0	3	2	2	3	-77.1	39
ERR4018950	HC	49	31.65	Male	0	0	0	0	0	1	0	1	0	4	1	3	1	1	1	-117.2	32.7
ERR2579949	HC	62	23.91	Female	0	0	0	0	0	1	0	1	2	3	3	2	2	2	1	-98.6	39.8
ERR1091268	HC	44	21.14	Female	0	0	0	0	0	1	0	0	0	4	0	3	0	2	1	-89.5	39.7
ERR2032419	HC	31	20.53	Female	0	0	0	0	0	1	0	1	1	3	2	3	3	2	2	-117	32.9
ERR2032206	HC	53	24.41	Male	0	0	0	0	0	1	0	0	3	3	1	2	2	3	1	-122.7	38.5
ERR2308637	HC	46	36.8	Female	0	0	0	0	0	0	1	1	1	3	1	3	1	2	2	-1.5	52.6
ERR2696869	HC	58	20.12	Female	0	0	0	0	0	1	0	1	2	1	1	4	4	1	0	-98.6	39.8
ERR2303932	HC	41	27.37	Female	0	0	0	1	0	1	0	1	2	4	3	4	2	1	3	-122.2	37.9
ERR1091199	HC	59	21.61	Female	0	0	0	0	0	0	1	1	2	2	0	4	3	2	1	-2.8	50.9
ERR2319510	HC	57	30.17	Male	0	0	0	0	0	1	0	0	2	2	0	4	3	1	2	-117.2	34.1
ERR2032836	HC	21	21.14	Female	0	0	0	1	0	1	0	1	0	3	2	2	2	2	1	-94.5	37.1
ERR2304096	HC	38	26.81	Female	0	0	0	0	0	1	0	1	2	3	1	3	3	1	1	-98.6	39.8
ERR2308651	HC	60	22.38	Male	0	0	0	1	0	1	0	1	0	2	3	4	4	4	1	-98.6	39.8
ERR2092434	HC	43	21.14	Female	0	0	0	0	0	1	0	1	1	4	3	3	3	2	1	-117.3	33.1
ERR2032145	HC	36	26.45	Female	0	0	0	0	0	1	0	1	0	3	2	4	1	2	0	-120.5	34.8
ERR2092465	HC	57	22.71	Male	0	0	0	0	0	1	0	1	3	0	0	4	3	1	1	-85.2	35.1
ERR2579809	HC	60	22.11	Male	0	0	0	0	0	1	0	1	0	4	0	2	1	1	3	-84.4	38
ERR4020697	HC	33	25.51	Female	0	0	0	1	0	1	0	2	0	3	2	3	3	2	2	-98.6	39.8
ERR1091765	HC	43	19.25	Male	0	0	0	0	0	1	0	1	3	3	3	3	3	1	2	-74	40.7
ERR2306147	HC	35	22.5	Male	0	0	0	0	0	1	0	1	2	4	4	2	3	2	3	-98.6	39.8
ERR1091838	HC	34	26.54	Male	0	0	0	0	0	1	0	2	0	4	1	4	1	2	0	-76.4	38.2
ERR1090635	HC	50	25.04	Male	0	0	0	0	0	1	0	1	1	4	2	4	2	1	1	-71.4	41.9
ERR2318213	HC	61	22.31	Female	0	0	0	0	0	1	0	1	1	3	3	2	1	4	1	-122.1	37.4
ERR1389672	HC	63	22.26	Female	0	0	0	0	0	0	1	1	2	4	3	3	3	1	0	-1.5	51.1
ERR2032544	HC	51	21.93	Female	0	0	0	0	0	1	0	1	2	1	4	4	4	1	1	-117.2	32.7
ERR4019395	HC	44	24.11	Male	0	0	0	0	0	1	0	0	2	3	3	3	2	2	3	-77	39
ERR4018997	HC	61	23.67	Male	0	0	0	0	0	1	0	0	3	4	0	3	0	1	2	-74.4	40.5
ERR2032427	HC	30	24.37	Male	0	0	0	0	0	1	0	1	1	3	2	3	3	1	2	-117.2	32.9
ERR1249975	HC	39	21.52	Male	0	0	0	0	0	1	0	2	2	4	2	3	1	1	1	-122.4	37.8
ERR2579929	HC	49	22.31	Female	0	0	0	0	0	1	0	0	2	3	0	4	2	1	1	-98.6	39.8
ERR1090063	HC	56	17.15	Male	0	0	0	1	0	1	0	1	1	3	0	4	3	3	0	-74	40.7
ERR2091933	HC	38	17.91	Female	0	0	0	0	0	0	1	1	2	1	2	2	3	4	3	-1.5	52.6
ERR1842222	HC	42	25.53	Female	0	0	0	1	0	1	0	0	1	4	2	3	2	3	3	-75.7	40.3
ERR2092356	HC	42	29.65	Male	0	0	0	0	0	1	0	0	3	4	2	3	3	3	3	-117.1	32.8
ERR1075142	HC	47	25.61	Male	0	0	0	0	0	1	0	1	2	2	1	3	2	2	1	-118.4	34.1
ERR2091881	HC	73	20.9	Female	0	0	0	0	0	1	0	1	0	2	0	4	4	0	0	-117.1	32.8
ERR4018914	HC	28	26.58	Male	0	0	0	0	0	1	0	0	0	0	0	4	2	2	2	-94.9	30.6
ERR2309310	HC	58	19.84	Male	0	0	0	0	0	0	1	1	2	2	4	4	2	1	1	-1.5	52.6
ERR1845934	HC	57	19.04	Male	0	0	0	0	0	1	0	1	2	0	0	4	4	3	2	-117.2	32.9
ERR2579912	HC	64	23.4	Female	0	0	0	0	0	1	0	1	3	3	1	4	3	2	1	-85.7	38.2
ERR2057180	HC	62	34.46	Male	0	0	0	0	0	1	0	1	0	4	1	2	2	3	2	-85.5	31.2
ERR1090917	HC	26	23.38	Female	0	0	0	1	0	1	0	1	1	3	1	3	1	4	1	-105.1	40.5
ERR4018883	HC	40	24.97	Male	0	0	0	0	0	1	0	1	2	2	3	4	4	2	2	-70.3	43.7
ERR1089850	HC	70	23.33	Male	0	0	0	0	0	1	0	1	1	4	2	4	0	1	1	-94.2	33.1
ERR2319463	HC	35	22.13	Female	0	0	0	0	0	1	0	1	1	4	4	1	1	4	1	-117.1	32.8
ERR1597120	HC	45	23.94	Female	0	0	0	0	0	0	1	1	1	4	3	4	2	0	0	0.1	51.4
ERR4020410	HC	21	20.54	Female	0	0	0	1	0	0	1	1	1	0	0	4	4	2	1	-1.5	52.6
ERR1089719	HC	55	24.99	Female	0	0	0	0	0	1	0	1	4	3	2	3	2	2	1	-91.2	30.8
ERR1090937	HC	52	22.6	Female	0	0	0	0	0	1	0	0	1	1	2	3	3	4	2	-104.9	39.8
ERR1089734	HC	51	22.46	Female	0	0	0	0	0	1	0	1	3	3	3	4	4	1	1	-122.3	37.8
ERR2405071	HC	69	24.11	Male	0	0	0	1	0	0	1	1	2	0	1	4	4	1	1	-1.5	52.6
ERR2033624	HC	63	22.71	Female	0	0	0	0	0	1	0	2	4	0	3	4	4	1	3	-85.6	38.3
ERR2092357	HC	42	29.65	Male	0	0	0	0	0	1	0	0	3	4	2	3	3	3	3	-117.1	32.8
ERR1091015	HC	66	19.22	Female	0	0	0	0	0	0	1	1	3	3	1	3	3	1	1	-1.6	54.9
ERR2092244	HC	29	23.43	Male	0	0	0	0	0	1	0	1	2	0	0	4	4	2	3	-122.2	37.5
ERR2092272	HC	38	26.49	Female	0	0	0	0	0	1	0	1	0	4	1	4	0	1	1	-117.2	32.7
ERR2319865	HC	53	20.36	Female	0	0	0	0	0	1	0	1	1	4	4	4	3	1	0	-104.9	39.7
ERR2319912	HC	64	29.85	Female	0	0	0	0	0	1	0	2	1	3	3	4	2	1	1	-104.9	39.7
ERR1091812	HC	20	22.14	Female	0	0	0	0	0	1	0	2	1	2	1	2	1	2	1	-74	40.8
ERR2579690	HC	29	24.39	Female	0	0	0	1	0	1	0	0	1	2	2	3	1	1	1	-117.3	34
ERR4020715	HC	43	25.06	Female	0	0	0	0	0	1	0	0	3	3	2	3	3	2	2	-118.4	33.8
ERR1417587	HC	67	23.18	Female	0	0	0	0	0	0	1	1	2	3	4	4	4	1	1	-1.7	52.6
ERR2697761	HC	60	22.31	Female	0	0	0	0	0	0	1	1	2	1	1	4	4	0	1	-1.5	52.6
ERR2319906	HC	63	29.85	Female	0	0	0	0	0	1	0	2	1	3	3	4	2	1	1	-104.9	39.7
ERR1417637	HC	49	21.93	Female	0	0	0	0	0	1	0	1	1	2	1	3	2	2	2	-117.3	32.8
ERR1089759	HC	53	19.01	Male	0	0	0	0	0	1	0	1	0	4	4	1	4	1	2	-105	39.7
ERR4019033	HC	48	23.62	Male	0	0	0	0	0	1	0	1	0	4	1	3	0	0	0	-71.2	42.3
ERR2579930	HC	49	22.31	Female	0	0	0	0	0	1	0	0	2	3	0	4	2	1	1	-98.6	39.8
ERR1091331	HC	59	35.87	Female	0	0	0	0	0	1	0	1	1	2	1	3	1	1	3	-122.3	47.6
ERR2697056	HC	62	23.17	Female	0	0	0	0	0	1	0	1	3	2	3	4	4	1	0	-72.3	43
ERR4020460	HC	67	30.05	Male	0	0	0	0	0	0	1	1	3	2	2	4	1	1	1	-1.5	52.6
ERR2580091	HC	61	25.84	Male	0	0	0	1	0	1	0	1	0	3	1	3	3	3	2	-117	32.9
ERR1091769	HC	60	27.84	Male	0	0	0	0	0	1	0	1	1	4	0	4	4	2	1	-122.3	37.5
ERR2318127	HC	48	23.74	Female	0	0	0	1	0	0	1	1	3	3	3	4	1	4	2	-1.5	52.6
ERR2057121	HC	47	27.8	Male	0	0	0	0	0	1	0	0	4	4	2	3	2	1	1	-72.6	42.2
ERR4019677	HC	41	20.31	Female	0	0	0	1	0	1	0	1	1	1	2	4	2	1	1	-92	30.2
ERR1458795	HC	38	27.74	Male	0	0	0	0	0	0	1	1	2	4	2	4	2	1	1	-0.5	51.4
ERR2303878	HC	33	23.17	Male	0	0	0	0	0	1	0	1	1	4	0	3	3	1	1	-121.8	38.5
ERR2696757	HC	64	21.03	Female	0	0	0	1	0	1	0	1	2	1	2	3	1	2	1	-98.6	39.8
ERR2057214	HC	33	29.76	Female	0	0	0	0	0	1	0	0	4	1	1	3	2	1	1	-117.3	33.2
ERR1389700	HC	50	21.28	Female	0	0	0	0	0	0	1	1	1	3	0	4	2	0	0	-0.2	51.5
ERR1089985	HC	70	23.61	Male	0	0	0	0	0	1	0	1	3	0	0	4	4	3	1	-72.7	41.8
ERR2032600	HC	26	19.76	Female	0	0	0	0	0	0	1	1	0	3	1	4	0	1	0	-0.3	51.6
ERR2405320	HC	29	17.23	Female	0	0	0	0	0	1	0	0	1	4	2	4	1	1	1	-98.6	39.8
ERR2092419	HC	30	23.96	Male	0	0	0	0	0	1	0	1	1	3	1	1	1	2	2	-117	32.9
ERR2319417	HC	41	21.55	Female	0	0	0	0	0	0	1	1	0	0	0	4	1	1	1	-0.1	51.6
ERR2696538	HC	38	22.65	Male	0	0	0	0	0	0	1	1	3	0	0	4	4	3	1	-1.5	52.6
ERR2304071	HC	27	25.62	Male	0	0	0	0	0	1	0	1	1	3	1	2	1	1	1	-98.6	39.8
ERR2579683	HC	54	22.81	Male	0	0	0	0	0	1	0	1	1	0	0	4	4	0	0	-93.6	41.7
ERR2405351	HC	59	22.81	Female	0	0	0	0	0	1	0	1	2	3	0	4	1	0	1	-105.1	39.8
ERR4019034	HC	49	39.06	Female	0	0	0	0	0	1	0	2	3	4	1	1	1	1	1	-98.6	39.8
ERR1090792	HC	56	24.14	Male	0	0	0	0	0	1	0	1	1	2	2	2	4	1	1	-75.4	39.9
ERR1678455	HC	56	26.45	Male	0	0	0	0	0	1	0	1	1	3	2	2	2	3	2	-71.1	42.4
ERR4020692	HC	33	26.45	Female	0	0	0	0	0	1	0	1	0	3	0	4	1	1	1	-98.6	39.8
ERR1089702	HC	68	22.47	Male	0	0	0	1	0	1	0	1	0	3	2	2	1	0	1	-70.4	43.4
ERR2308600	HC	61	19.64	Male	0	0	0	0	0	0	1	1	1	0	0	4	1	2	0	-1.5	52.6
ERR1091736	HC	45	20.16	Male	0	0	0	0	0	1	0	2	2	2	0	2	2	2	2	-118.5	34.4
ERR2697013	HC	41	19.94	Female	0	0	0	0	0	1	0	1	3	3	2	4	3	3	3	-105.1	40
ERR2303985	HC	40	23.88	Female	0	0	0	0	0	0	1	1	2	2	2	3	2	1	1	-1.5	52.6
ERR1075215	HC	31	30.08	Female	0	0	0	0	0	1	0	0	3	4	2	3	2	2	2	-121.7	38.5
ERR1072787	HC	62	19.21	Female	0	0	0	0	0	1	0	2	1	4	0	4	0	0	0	-117.2	34
ERR1250550	HC	59	26.78	Female	0	0	0	0	0	1	0	1	2	4	0	3	4	4	3	-81.6	41.5
ERR1389909	HC	73	25.84	Male	0	0	0	0	0	1	0	1	4	2	3	4	3	3	1	-77.1	39
ERR2579942	HC	61	29.12	Male	0	0	0	1	0	1	0	0	0	3	1	3	1	1	2	-98.6	39.8
ERR1091635	HC	67	39.54	Female	0	0	0	0	0	0	1	1	2	4	1	4	1	4	2	-2.1	51.2
ERR2092062	HC	23	22.81	Female	0	0	0	0	0	1	0	1	1	2	1	3	3	3	3	-84.8	35.2
ERR5320955	HC	50	38.01	Female	0	0	0	0	0	1	0	1	0	4	1	4	3	3	4	-117.1	32.7
ERR2314323	HC	66	26.58	Male	0	0	0	1	0	1	0	1	4	3	3	3	3	1	2	-108.4	45.6
ERR2032765	HC	67	20.6	Female	0	0	0	0	0	0	1	1	2	3	3	4	2	4	0	1	52.8
ERR2523959	HC	33	21.87	Female	0	0	0	0	0	0	1	1	2	3	3	4	1	3	1	-1.5	52.6
ERR2697978	HC	36	24	Male	0	0	0	0	0	0	1	1	2	4	1	4	0	2	2	-1.5	52.6
ERR1845952	HC	60	24.41	Male	0	0	0	0	0	1	0	1	3	3	2	2	1	2	2	-98.6	39.8
ERR1250067	HC	32	22.86	Female	0	0	0	0	0	1	0	1	1	3	1	3	2	3	1	-95.4	29.7
ERR2092757	HC	40	27.1	Female	0	0	0	0	0	1	0	1	2	3	3	3	2	2	3	-111.7	35.1
ERR1249737	HC	20	24.03	Female	0	0	0	0	0	1	0	1	1	3	1	2	2	2	1	-71.1	42.3
ERR2319585	HC	22	18.29	Female	0	0	0	0	0	1	0	1	2	4	3	4	2	1	1	-117.2	32.9
ERR1389985	HC	18	26.63	Male	0	0	0	1	0	1	0	1	0	3	2	1	1	2	2	-117.8	33.9
ERR1390000	HC	70	18.87	Male	0	0	0	0	0	1	0	1	4	1	1	4	4	4	0	-122.3	47.7
ERR2579858	HC	28	22.69	Female	0	0	0	0	0	0	1	0	2	4	2	4	2	4	3	-1.5	52.6
ERR2092183	HC	49	23.75	Male	0	0	0	0	0	1	0	1	0	0	0	4	3	4	1	-118.1	33.8
ERR1458981	HC	49	27.37	Female	0	0	0	0	0	1	0	0	3	3	1	3	2	1	1	-122	37.2
ERR2319809	HC	53	20.36	Female	0	0	0	0	0	1	0	1	1	4	4	4	3	1	0	-104.9	39.7
ERR2057134	HC	40	19.77	Male	0	0	0	0	0	1	0	0	2	2	2	4	3	2	2	-111.8	35.4
ERR2314100	HC	62	24.28	Female	0	0	0	0	0	1	0	1	0	2	2	2	1	1	2	-120.9	37.5
ERR2579828	HC	61	25.61	Female	0	0	0	1	0	0	1	1	3	3	4	3	1	4	4	-1.5	52.6
ERR1389854	HC	52	29.05	Female	0	0	0	0	0	1	0	1	1	3	2	4	2	3	2	-123.2	44
ERR2032552	HC	61	25.7	Male	0	0	0	0	0	1	0	1	3	3	4	3	3	2	2	-117.2	32.8
ERR2696920	HC	32	17.81	Female	0	0	0	1	0	1	0	1	0	3	0	4	1	0	0	-117.3	33
ERR2524192	HC	56	23.49	Male	0	0	0	0	0	1	0	1	2	1	1	3	2	3	2	-98.6	39.8
ERR2696651	HC	71	22.3	Female	0	0	0	0	0	1	0	0	1	4	1	3	1	1	1	-98.6	39.8
ERR2587889	HC	46	21.18	Male	0	0	0	0	0	1	0	0	1	2	0	3	3	1	2	-98.6	39.8
ERR4019005	HC	34	25.55	Male	0	0	0	1	0	1	0	0	3	4	2	4	4	2	2	-98.6	39.8
ERR1091763	HC	25	21.14	Male	0	0	0	0	0	1	0	1	1	4	2	4	1	2	2	-82.6	34.9
ERR2696824	HC	53	23.01	Male	0	0	0	1	0	1	0	1	1	0	0	4	4	0	1	-71.3	42.3
ERR2057166	HC	30	18.55	Female	0	0	0	0	0	1	0	2	1	4	1	3	0	3	1	-118.4	34
ERR2057174	HC	28	23.71	Male	0	0	0	0	0	1	0	1	2	3	4	3	2	4	2	-78.9	35.8
ERR2308851	HC	69	34.21	Male	0	0	0	1	0	1	0	1	2	2	2	3	3	3	1	-117.1	32.9
ERR2319910	HC	63	29.85	Female	0	0	0	0	0	1	0	2	1	3	3	4	2	1	1	-104.9	39.7
ERR2308908	HC	45	21.63	Female	0	0	0	0	0	1	0	1	0	4	2	4	4	1	2	-117.2	32.8
ERR2032835	HC	19	17.23	Female	0	0	0	1	0	1	0	1	0	3	2	1	1	2	2	-94.5	37.1
ERR2308822	HC	43	28.13	Male	0	0	0	0	0	1	0	1	0	0	0	0	0	0	0	-117.1	32.9
ERR2314016	HC	53	26.09	Male	0	0	0	0	0	1	0	1	4	4	4	4	4	4	2	-118.1	34.2
ERR2032753	HC	31	19.96	Female	0	0	0	1	0	0	1	2	2	4	1	3	2	3	3	-2	52.3
ERR2032583	HC	62	28.35	Male	0	0	0	0	0	1	0	2	1	4	2	2	2	2	2	-117.1	33
ERR2314220	HC	30	25.07	Male	0	0	0	1	0	1	0	1	2	3	2	3	2	1	3	-155.2	19.7
ERR2092068	HC	67	24.28	Male	0	0	0	0	0	1	0	1	1	4	2	3	3	2	1	-105.2	40
ERR1090132	HC	23	27.44	Female	0	0	0	0	0	1	0	1	0	3	0	4	1	2	3	-111.9	33.3
ERR1389981	HC	51	26.32	Male	0	0	0	0	1	0	0	0	3	4	1	4	4	2	2	-76.1	45.3
ERR2308806	HC	64	24.68	Male	0	0	0	0	0	1	0	1	0	3	4	4	4	2	2	-117.2	32.8
ERR1090926	HC	24	23.49	Male	0	0	0	0	0	1	0	1	2	4	3	2	2	2	2	-105	39.7
ERR2318004	HC	47	18.75	Female	0	0	0	1	0	1	0	0	1	3	1	4	4	3	1	-74.5	40.5
ERR2092243	HC	29	23.43	Male	0	0	0	0	0	1	0	1	2	0	0	4	4	2	3	-122.2	37.5
ERR2092436	HC	30	24.37	Male	0	0	0	0	0	1	0	1	1	3	2	3	3	1	2	-117.2	32.9
ERR2032294	HC	35	22.38	Male	0	0	0	0	0	1	0	1	3	4	2	2	2	1	1	-92.3	39
ERR1090957	HC	40	20.98	Female	0	0	0	0	0	1	0	1	2	2	1	4	4	1	1	-77.3	38.8
ERR2303988	HC	68	21.97	Female	0	0	0	0	0	0	1	0	3	2	3	4	4	1	0	-1.5	52.6
ERR2405260	HC	74	21.74	Male	0	0	0	0	0	1	0	1	1	0	0	4	4	0	0	-98.6	39.8
ERR2697018	HC	64	26.93	Female	0	0	0	0	0	1	0	1	0	4	0	4	1	1	1	-98.6	39.8
ERR2319520	HC	45	19.01	Female	0	0	0	0	0	1	0	0	3	4	3	4	0	3	0	-117.3	33.1
ERR1090537	HC	29	20.5	Male	0	0	0	0	0	1	0	1	0	4	0	4	0	0	0	-73.2	44.5
ERR2580079	HC	50	24.89	Female	0	0	0	1	0	1	0	1	2	3	3	4	2	1	0	-72.6	42.3
ERR1090135	HC	61	24.41	Male	0	0	0	0	0	1	0	1	2	2	2	3	3	2	1	-121.9	37.3
ERR1091768	HC	62	24.1	Male	0	0	0	0	0	1	0	1	2	0	0	4	4	2	0	-122.1	37.4
ERR2032578	HC	61	28.8	Male	0	0	0	0	0	1	0	1	2	3	3	2	2	1	3	-117.1	33
ERR2091900	HC	29	21.53	Male	0	0	0	0	0	0	1	0	2	1	0	4	3	2	1	-1.5	53.3
ERR2587888	HC	46	21.18	Male	0	0	0	0	0	1	0	0	1	2	0	3	3	1	2	-98.6	39.8
ERR2696484	HC	47	20.7	Female	0	0	0	0	0	0	1	1	0	0	0	4	4	1	2	-1.5	52.6
ERR2318138	HC	36	24.37	Male	0	0	0	0	0	1	0	1	1	4	2	4	2	1	2	-91.6	41.8
ERR1089736	HC	46	21.79	Female	0	0	0	0	0	1	0	1	2	4	1	4	1	1	1	-122.4	37.8
ERR1417650	HC	50	27.48	Female	0	0	0	0	0	1	0	1	0	0	0	4	3	2	0	-118.4	34
ERR2405024	HC	67	23.87	Male	0	0	0	0	0	0	1	1	2	2	2	3	3	1	2	-1.5	52.6
ERR1074811	HC	45	21.77	Male	0	0	0	0	0	1	0	0	2	2	1	2	2	2	2	-76.1	39.2
ERR1843715	HC	60	23.43	Male	0	0	0	0	0	0	1	1	0	3	4	4	4	0	0	-0.2	51.5
ERR1090823	HC	48	22.31	Female	0	0	0	0	0	1	0	2	1	3	1	4	1	1	1	-118.4	33.9
ERR1090973	HC	63	27.88	Male	0	0	0	0	0	1	0	1	1	4	1	4	0	0	0	-77.4	43.1
ERR2697922	HC	56	20.31	Female	0	0	0	0	0	0	1	1	1	1	0	4	2	1	1	-1.5	52.6
ERR2696679	HC	40	24.49	Male	0	0	0	0	1	0	0	0	2	3	4	4	3	1	2	-79.4	43.9
ERR2091914	HC	49	31.93	Male	0	0	0	0	0	1	0	0	1	4	1	4	2	3	4	-74.4	40.9
ERR2092305	HC	45	21.13	Female	0	0	0	0	0	1	0	1	2	4	3	3	2	1	1	-98.6	39.8
ERR2313945	HC	26	25.83	Female	0	0	0	0	0	1	0	1	0	4	0	4	0	0	0	-74	40.6
ERR2697044	HC	37	35.43	Female	0	0	0	0	0	1	0	0	4	3	2	4	2	1	1	-98.6	39.8
ERR4019088	HC	35	31.24	Male	0	0	0	0	0	1	0	1	2	4	1	3	2	1	1	-122	37.3
ERR4018890	HC	24	21.36	Female	0	0	0	0	0	1	0	0	3	2	1	3	1	2	1	-118.4	33.9
ERR2579653	HC	37	19.2	Female	0	0	0	0	0	1	0	1	1	3	0	4	1	2	2	-84.1	39.7
ERR4019000	HC	42	26.96	Male	0	0	0	0	0	1	0	0	3	4	2	4	3	2	3	-76.8	39.2
ERR2032722	HC	51	20.34	Male	0	0	0	0	0	1	0	1	1	3	2	3	4	3	2	-93.3	44.8
ERR2032541	HC	65	19.49	Female	0	0	0	0	0	1	0	1	3	2	4	4	4	2	2	-117.2	32.8
ERR2092470	HC	29	23.43	Male	0	0	0	0	0	1	0	1	2	0	0	4	4	2	3	-122.2	37.5
ERR1089950	HC	50	20.49	Female	0	0	0	0	1	0	0	2	1	3	1	3	1	1	1	-123.1	49.3
ERR1090889	HC	53	24.56	Female	0	0	0	0	0	1	0	1	1	0	0	3	3	1	1	-122.3	37.8
ERR2304086	HC	37	26	Male	0	0	0	0	0	1	0	1	2	3	2	3	2	2	1	-98.6	39.8
ERR2092407	HC	27	25.1	Female	0	0	0	0	0	1	0	1	1	4	2	4	1	3	1	-117.2	32.7
ERR2091874	HC	72	26.45	Female	0	0	0	0	0	1	0	1	1	3	2	2	3	1	3	-117.1	32.9
ERR2092165	HC	48	25.37	Male	0	0	0	0	0	1	0	1	1	4	0	4	2	0	1	-117	32.9
ERR2405255	HC	64	29.01	Female	0	0	0	0	0	1	0	1	1	4	0	4	1	1	1	-98.6	39.8
ERR2304001	HC	49	19.79	Female	0	0	0	0	0	1	0	1	0	4	2	4	3	1	1	-98.6	39.8
ERR1090604	HC	59	19.37	Female	0	0	0	0	0	1	0	1	0	0	0	4	1	1	0	-87.7	42.1
ERR2309413	HC	57	29.48	Male	0	0	0	1	0	1	0	1	3	4	1	4	0	0	3	-98.6	39.8
ERR1090698	HC	56	29.45	Female	0	0	0	0	0	1	0	1	2	3	2	4	4	2	1	-118.4	33.8
ERR2319917	HC	63	29.85	Female	0	0	0	0	0	1	0	2	1	3	3	4	2	1	1	-104.9	39.7
ERR2313972	HC	68	25.69	Female	0	0	0	0	0	1	0	0	1	3	1	3	2	2	2	-117	32.6
ERR2309425	HC	18	22.99	Female	0	0	0	0	0	1	0	1	1	3	2	4	4	4	4	-98.6	39.8
ERR2319588	HC	57	23.18	Female	0	0	0	0	0	1	0	1	1	0	0	4	3	0	1	-84	43.5
ERR2304078	HC	61	39.16	Female	0	0	0	1	0	1	0	0	4	3	2	4	2	2	3	-112.1	33.6
ERR2092054	HC	49	24.46	Female	0	0	0	0	0	1	0	1	3	3	2	3	3	1	2	-117.1	32.8
ERR1249839	HC	60	23.63	Male	0	0	0	0	0	0	1	1	2	3	0	4	0	1	2	-0.2	51.5
ERR2032592	HC	47	35.15	Male	0	0	0	0	0	1	0	1	0	3	3	3	2	2	1	-117.1	32.9
ERR1250571	HC	32	20.52	Female	0	0	0	1	0	1	0	1	2	2	3	3	3	3	3	-76.6	39.3
ERR5320932	HC	46	28.8	Male	0	0	0	0	0	1	0	1	0	4	3	4	3	1	2	-116.9	32.8
ERR2032581	HC	54	39.56	Male	0	0	0	0	0	1	0	1	1	3	2	4	3	2	4	-117	33
ERR1077414	HC	30	23.94	Female	0	0	0	0	1	0	0	1	3	4	1	4	3	3	2	-79.3	43.7
ERR1249944	HC	32	24.37	Male	0	0	0	0	0	1	0	1	3	4	1	4	3	3	3	-105	39.6
ERR2318241	HC	31	21.45	Male	0	0	0	0	0	1	0	1	1	3	3	2	3	3	2	-98.6	39.8
ERR2319461	HC	35	22.13	Female	0	0	0	0	0	1	0	1	1	4	4	1	1	4	1	-117.1	32.8
ERR4019108	HC	64	22.24	Male	0	0	0	0	0	1	0	1	4	4	1	3	1	3	2	-98.6	39.8
ERR2306210	HC	31	19.53	Female	0	0	0	0	0	0	1	1	2	2	4	4	4	1	0	-1.5	52.6
ERR2697716	HC	66	24.34	Female	0	0	0	0	0	0	1	0	2	3	1	2	2	1	1	-1.5	52.6
ERR2405021	HC	66	31	Female	0	0	0	0	0	0	1	0	1	0	0	4	4	0	1	-1.5	52.6
ERR2319502	HC	45	20.6	Female	0	0	0	0	0	1	0	1	1	3	0	4	1	3	2	-122.3	37.9
ERR1089804	HC	61	24.8	Female	0	0	0	0	0	1	0	1	3	2	1	4	3	4	1	-77.1	39
ERR2032854	HC	21	28.82	Female	0	0	0	1	0	1	0	0	2	4	3	2	3	1	2	-94.5	37
ERR2314224	HC	22	32.49	Male	0	0	0	0	0	1	0	1	2	4	1	1	2	1	2	-155	19.6
ERR1843752	HC	63	25.41	Male	0	0	0	0	0	0	1	1	0	4	3	4	0	0	0	-1.5	52.6
ERR1089676	HC	48	25.09	Female	0	0	0	0	0	1	0	0	1	3	1	3	2	2	2	-122.2	37.8
ERR2032462	HC	41	18.11	Female	0	0	0	0	0	1	0	1	0	0	0	4	4	2	4	-111.9	33.4
ERR1249810	HC	69	28.34	Male	0	0	0	0	0	0	1	1	0	3	3	4	2	2	2	-2.8	52.3
ERR1075751	HC	63	25.71	Male	0	0	0	0	0	1	0	1	1	2	0	4	3	1	1	-122.4	47.6
ERR2308841	HC	73	28.12	Male	0	0	0	0	0	1	0	1	2	3	3	4	2	4	1	-117.2	33.1
ERR2579511	HC	60	23.48	Male	0	0	0	0	0	1	0	1	2	3	2	4	4	1	2	-91.2	43.8
ERR2092171	HC	29	29.03	Male	0	0	0	0	0	1	0	1	2	3	2	2	2	1	3	-117.2	32.9
ERR1250547	HC	47	21.8	Female	0	0	0	0	0	0	1	1	3	2	1	4	4	1	1	-1.5	52.6
ERR1458907	HC	32	18.47	Female	0	0	0	0	0	0	1	0	0	3	3	3	3	2	1	-4	56.1
ERR2404978	HC	29	20.83	Female	0	0	0	1	0	1	0	1	0	2	1	4	1	1	1	-104.8	39.7
ERR1090645	HC	38	38.55	Male	0	0	0	0	0	1	0	1	1	2	1	2	1	1	1	-106.5	31.9
ERR1090669	HC	65	21.12	Male	0	0	0	0	0	1	0	1	1	2	0	4	2	2	1	-73.2	41.6
ERR2032415	HC	47	20.95	Male	0	0	0	0	0	1	0	1	0	4	3	3	2	2	1	-117.3	33.1
ERR2057017	HC	39	23.44	Female	0	0	0	0	0	0	1	1	2	1	0	4	2	3	1	-0.3	51.1
ERR2032716	HC	37	19.65	Female	0	0	0	0	0	1	0	1	2	4	3	3	3	1	3	-90.2	38.6
ERR2405274	HC	56	16.1	Female	0	0	0	1	0	1	0	1	0	1	0	4	2	0	0	-98.6	39.8
ERR1389772	HC	49	24.91	Male	0	0	0	0	0	0	1	0	2	4	3	4	0	2	2	0	52.1
ERR2319500	HC	75	37.59	Female	0	0	0	1	0	1	0	1	1	4	3	3	2	1	0	-87.7	41.8
ERR1090028	HC	59	21.14	Male	0	0	0	0	0	1	0	0	4	3	1	3	1	3	3	-121.4	38.6
ERR1091379	HC	63	17.97	Female	0	0	0	0	0	0	1	1	4	1	1	3	1	4	1	-2.1	57.2
ERR2308558	HC	59	19.66	Female	0	0	0	0	0	1	0	1	0	3	0	4	3	2	2	-98.6	39.8
ERR1233465	HC	46	20.95	Male	0	0	0	0	0	1	0	1	0	4	3	3	2	2	1	-117.3	33.1
ERR1090906	HC	25	24.41	Male	0	0	0	0	0	1	0	1	0	2	2	2	3	1	1	-85.7	42.9
ERR2696649	HC	29	20.18	Female	0	0	0	0	0	1	0	1	0	3	1	4	2	1	2	-98.6	39.8
ERR2032269	HC	27	20.6	Female	0	0	0	0	0	1	0	1	4	2	2	3	3	2	1	-117.2	32.8
ERR1091400	HC	51	22.76	Male	0	0	0	0	0	0	1	1	3	4	3	4	3	2	1	-0.3	51.5
ERR2697006	HC	35	20.83	Female	0	0	0	0	0	1	0	1	1	0	0	4	3	1	2	-98.6	39.8
ERR2580103	HC	65	22.6	Male	0	0	0	0	0	1	0	0	2	1	3	2	1	1	1	-78.7	35.8
ERR1091645	HC	68	24.49	Male	0	0	0	1	0	0	1	1	2	3	0	4	4	2	1	-0.5	52.5
ERR4018928	HC	51	23	Female	0	0	0	0	0	0	1	0	1	3	4	4	2	1	0	-1.5	52.6
ERR1389990	HC	64	33.29	Female	0	0	0	0	0	1	0	1	1	3	3	3	1	1	1	-110.9	45.7
ERR1090563	HC	22	20.09	Female	0	0	0	1	0	1	0	2	1	3	3	4	2	2	2	-71.1	42.3
ERR1091677	HC	33	32.96	Male	0	0	0	0	0	1	0	0	2	2	1	2	2	2	4	-87.7	42
ERR2304121	HC	47	20.12	Female	0	0	0	0	0	1	0	0	1	3	2	3	3	4	3	-98.6	39.8
ERR1842327	HC	49	21.4	Female	0	0	0	0	0	0	1	2	1	3	2	4	3	1	1	-3.6	50.4
ERR2319926	HC	63	29.85	Female	0	0	0	0	0	1	0	2	1	3	3	4	2	1	1	-104.9	39.7
ERR1089960	HC	38	29.68	Male	0	0	0	0	0	1	0	1	2	4	4	3	3	2	3	-76.1	42.1
ERR2032829	HC	22	20.9	Male	0	0	0	0	0	1	0	0	2	3	4	2	2	2	2	-117.2	32.8
ERR2319392	HC	33	23.83	Male	0	0	0	0	0	1	0	0	3	4	3	4	3	1	3	-98.6	39.8
ERR2580062	HC	60	21.83	Male	0	0	0	0	0	1	0	1	4	3	2	3	2	2	3	-121.5	38.5
ERR2091846	HC	60	22.79	Male	0	0	0	0	0	0	1	1	0	2	4	3	2	1	1	0	51.5
ERR1075082	HC	74	23.71	Female	0	0	0	0	0	1	0	0	3	0	0	3	4	1	2	-118.1	33.8
ERR2092469	HC	26	23.06	Male	0	0	0	1	0	1	0	1	1	2	2	3	2	1	1	-117.2	32.7
ERR2092387	HC	40	25.02	Female	0	0	0	0	0	1	0	1	0	4	2	4	1	1	1	-121.4	38.4
ERR2092271	HC	38	26.49	Female	0	0	0	0	0	1	0	1	0	4	1	4	0	1	1	-117.2	32.7
ERR2319468	HC	50	25.85	Female	0	0	0	0	0	1	0	1	1	1	0	3	3	4	1	-117	32.9
ERR2306159	HC	40	23.45	Male	0	0	0	0	0	0	1	0	1	4	1	3	1	1	1	-1.5	52.6
ERR1249907	HC	45	26.11	Male	0	0	0	0	0	1	0	2	1	4	2	2	1	1	2	-75.1	40.2
ERR2304099	HC	31	27.12	Male	0	0	0	0	0	1	0	1	3	4	1	4	2	1	2	-105	39.8
ERR1091744	HC	27	25.61	Male	0	0	0	0	0	1	0	2	2	2	1	3	1	3	2	-74	40.7
ERR2032317	HC	28	29.57	Male	0	0	0	0	0	1	0	1	2	4	4	4	2	2	1	-78.7	41.1
ERR2056873	HC	25	24.68	Male	0	0	0	0	0	1	0	0	2	2	2	4	2	2	2	-89.4	31.3
ERR1091683	HC	49	25.1	Male	0	0	0	0	0	1	0	1	4	3	3	3	3	3	3	-124.1	40.8
ERR1250122	HC	36	24.17	Male	0	0	0	0	0	1	0	1	2	3	1	1	2	3	2	-122.5	37.8
ERR2304181	HC	64	23.57	Male	0	0	0	0	0	1	0	1	1	3	3	4	3	4	2	-98.6	39.8
ERR2308711	HC	69	24.52	Male	0	0	0	0	0	0	1	0	2	3	2	4	3	1	1	-1.5	52.6
ERR2696961	HC	28	27.38	Male	0	0	0	0	0	0	1	0	2	4	3	4	3	1	1	-1.5	52.6
ERR2318158	HC	24	19.8	Male	0	0	0	0	0	0	1	1	1	4	0	3	2	0	1	-1.5	52.6
ERR2318196	HC	65	20.03	Male	0	0	0	0	0	0	1	0	3	2	3	4	3	2	1	-1.5	52.6
ERR2308769	HC	62	24.39	Male	0	0	0	0	0	1	0	1	0	4	1	4	4	0	0	-117.8	33.6
ERR2056895	HC	29	20.7	Female	0	0	0	0	0	1	0	2	2	4	3	3	3	3	1	-78.9	42.9
ERR2579440	HC	35	24.28	Male	0	0	0	0	0	1	0	1	0	2	2	3	3	2	2	-111.9	33.6
ERR1090621	HC	62	18.72	Female	0	0	0	0	0	1	0	1	1	4	0	4	0	0	0	-117.2	34
ERR2032935	HC	41	19.37	Male	0	0	0	0	0	1	0	0	2	4	2	3	2	2	1	-118.3	34.1
ERR1250605	HC	52	20.09	Female	0	0	0	1	0	1	0	1	3	1	2	3	3	2	1	-117.1	32.7
ERR2319851	HC	32	24.33	Female	0	0	0	0	0	1	0	1	1	4	2	3	2	2	3	-105	39.8
ERR1249881	HC	20	28.73	Female	0	0	0	0	0	1	0	0	1	3	2	3	2	2	2	-71.1	42.4
ERR1315890	HC	30	21.26	Female	0	0	0	0	0	0	1	1	2	1	4	4	4	2	1	-0.1	51.5
ERR2313955	HC	43	26.63	Female	0	0	0	0	0	1	0	1	1	1	3	3	3	2	1	-122.3	47.7
ERR1389894	HC	69	31.01	Female	0	0	0	0	0	1	0	1	2	4	3	2	0	1	1	-98.6	39.8
ERR1091152	HC	63	20.85	Male	0	0	0	0	0	0	1	1	0	0	0	4	4	0	1	-1.7	53.2
ERR2308889	HC	46	22.67	Female	0	0	0	0	0	1	0	1	4	3	2	2	4	1	3	-117.1	33
ERR2697017	HC	52	18.64	Female	0	0	0	0	0	1	0	1	2	3	0	4	1	2	2	-74	40.7
ERR1316095	HC	30	25.09	Male	0	0	0	0	0	1	0	1	1	2	4	3	3	1	1	-74.1	41
ERR2032266	HC	30	25.75	Female	0	0	0	0	0	1	0	1	3	3	2	4	3	2	2	-117.1	32.7
ERR1389796	HC	37	23.56	Female	0	0	0	1	0	0	1	1	2	4	1	4	2	2	0	-3.2	51.4
ERR1678481	HC	57	23.4	Female	0	0	0	0	0	1	0	0	2	2	1	4	2	2	2	-73	41.8
ERR4020671	HC	30	25.82	Female	0	0	0	0	0	1	0	1	1	3	0	0	2	3	3	-98.6	39.8
ERR1250023	HC	19	20.37	Female	0	0	0	1	0	1	0	1	0	0	1	2	4	2	2	-75	40.7
ERR2092452	HC	49	22.46	Female	0	0	0	0	0	1	0	1	1	0	0	4	2	1	0	-118.1	33.8
ERR1389705	HC	57	20.12	Female	0	0	0	0	0	0	1	2	3	1	1	4	0	1	1	-2.6	53.1
ERR2579674	HC	39	29.29	Female	0	0	0	0	0	1	0	1	1	0	1	4	4	1	1	-98.6	39.8
ERR1090592	HC	51	20.6	Female	0	0	0	0	0	1	0	1	3	3	1	3	2	3	2	-118.4	33.9
ERR1079949	HC	35	23.74	Male	0	0	0	0	0	1	0	1	3	3	1	3	3	2	3	-87.7	41.9
ERR2092099	HC	67	20.18	Female	0	0	0	0	0	1	0	2	3	4	1	4	0	2	2	-105	39.7
ERR2309324	HC	64	26.45	Male	0	0	0	1	0	1	0	1	1	3	2	4	4	3	3	-117.1	32.8
ERR2697798	HC	68	25.34	Female	0	0	0	1	0	0	1	0	2	3	3	4	4	1	1	-1.5	52.6
ERR1091825	HC	19	22.46	Female	0	0	0	0	0	1	0	1	0	3	0	4	4	1	2	-75.4	43
ERR1551590	HC	36	19.74	Female	0	0	0	0	0	1	0	1	1	4	4	4	4	2	2	-97.8	30.4
ERR1091479	HC	32	23.63	Female	0	0	0	0	0	0	1	1	1	3	0	4	1	1	1	-0.1	51.5
ERR2580050	HC	30	20.15	Female	0	0	0	1	0	1	0	1	0	1	0	1	2	0	1	-117.3	32.8
ERR1091511	HC	55	28.33	Male	0	0	0	0	0	0	1	1	4	4	4	4	3	1	1	0.6	51.7
ERR2696913	HC	39	25.36	Male	0	0	0	0	0	0	1	0	1	2	1	3	2	2	2	-1.5	52.6
ERR2524148	HC	56	31.47	Female	0	0	0	0	0	1	0	1	1	3	3	2	2	3	3	-98.6	39.8
ERR2091892	HC	34	18.56	Male	0	0	0	0	0	0	1	0	2	1	2	3	3	1	1	-0.1	51.5
ERR1091141	HC	61	32.61	Female	0	0	0	1	0	0	1	1	1	3	1	3	2	1	1	-1.3	52.5
ERR2405333	HC	35	22.05	Male	0	0	0	0	0	1	0	0	4	4	2	2	2	2	2	-98.6	39.8
ERR1090894	HC	63	20.93	Male	0	0	0	0	0	1	0	1	1	1	0	3	3	1	1	-110.7	31.5
ERR2523873	HC	41	19.74	Female	0	0	0	0	0	1	0	1	0	0	1	4	4	1	1	-98.6	39.8
ERR2697002	HC	47	20.53	Female	0	0	0	0	0	1	0	1	2	4	2	4	0	0	0	-98.6	39.8
ERR1091099	HC	43	24.69	Female	0	0	0	0	0	1	0	1	2	1	1	3	3	3	2	-74.1	40.8
ERR2057216	HC	38	23.02	Female	0	0	0	0	0	1	0	1	2	4	2	4	2	2	0	-81.5	41.1
ERR1390001	HC	46	23.17	Female	0	0	0	0	0	1	0	0	1	1	1	3	2	1	1	-122	37.2
ERR2304152	HC	60	25.37	Female	0	0	0	0	0	1	0	1	2	1	1	3	3	2	1	-122.4	37.8
ERR1315842	HC	41	24.41	Male	0	0	0	0	0	1	0	0	4	3	2	3	3	3	3	-105	39.7
ERR2314159	HC	55	23.31	Female	0	0	0	0	0	0	1	0	1	2	3	4	2	1	0	-3.5	50.7
ERR1091320	HC	33	27.31	Male	0	0	0	0	0	1	0	1	1	0	0	4	2	2	0	-118.4	34
ERR4019719	HC	40	24.69	Female	0	0	0	0	0	1	0	2	0	4	3	4	1	2	1	-117.2	32.8
ERR1089971	HC	62	24.63	Female	0	0	0	1	0	1	0	2	0	4	0	3	0	0	1	-122.6	38.2
ERR2579515	HC	66	25.1	Male	0	0	0	0	0	1	0	0	4	1	4	4	4	2	1	-87.2	36.5
ERR2092454	HC	49	22.46	Female	0	0	0	0	0	1	0	1	1	0	0	4	2	1	0	-118.1	33.8
ERR2319738	HC	53	20.36	Female	0	0	0	0	0	1	0	1	1	4	4	4	3	1	0	-104.9	39.7
ERR2404984	HC	38	27.53	Male	0	0	0	0	0	1	0	0	3	4	2	4	2	1	0	-77	38.9
ERR1249761	HC	47	28.35	Female	0	0	0	0	0	1	0	1	0	2	0	4	4	2	1	-79.3	37.5
ERR4019754	HC	40	32.82	Male	0	0	0	1	1	0	0	1	0	4	4	3	4	3	3	-79.4	43.9
ERR1846187	HC	39	20.76	Male	0	0	0	0	0	1	0	1	1	4	1	4	4	1	1	-122.3	37.8
ERR2309424	HC	18	32.96	Female	0	0	0	1	0	1	0	1	1	4	2	2	2	3	3	-98.6	39.8
ERR1845995	HC	49	21.35	Female	0	0	0	1	0	0	1	1	1	3	2	3	3	3	2	-3.2	51.5
ERR2092139	HC	57	29.12	Female	0	0	0	0	0	1	0	1	0	3	3	2	2	2	1	-91.1	30.4
ERR2696676	HC	38	24.41	Male	0	0	0	1	0	1	0	2	1	0	0	4	3	3	2	-122.4	37.8
ERR2319226	HC	55	21.13	Male	0	0	0	0	0	1	0	1	3	3	4	3	3	2	2	-122.3	47.7
ERR2092162	HC	48	25.37	Male	0	0	0	0	0	1	0	1	1	4	0	4	2	0	1	-117	32.9
ERR2057158	HC	33	22.31	Female	0	0	0	0	0	1	0	2	2	4	2	3	0	1	3	-117.1	33
ERR2697829	HC	41	22.77	Female	0	0	0	0	0	0	1	1	0	4	2	4	2	2	2	0	51.5
ERR1843541	HC	24	19.36	Female	0	0	0	0	0	1	0	1	1	2	0	4	1	4	1	-71.1	42.3
ERR2032349	HC	24	24.13	Female	0	0	0	0	0	1	0	1	2	3	2	4	3	4	3	-117.2	32.7
ERR1249734	HC	26	24.62	Male	0	0	0	1	0	1	0	1	2	3	2	1	1	4	3	-71.1	42.4
ERR2696633	HC	65	23.53	Male	0	0	0	0	0	0	1	1	3	1	3	4	3	2	2	-0.1	51.5
ERR1090929	HC	40	20.92	Female	0	0	0	0	0	1	0	0	3	0	1	3	1	2	2	-84.3	33.7
ERR2056814	HC	49	25.09	Male	0	0	0	0	0	1	0	1	3	3	1	4	3	1	2	-71.7	44
ERR2032406	HC	35	22.27	Female	0	0	0	0	0	1	0	1	0	3	2	3	0	2	1	-94.6	39.2
ERR2303958	HC	54	30.12	Female	0	0	0	0	0	0	1	1	2	3	4	4	4	1	1	-1.5	52.6
ERR1091203	HC	52	20.89	Male	0	0	0	0	0	0	1	1	2	4	1	4	3	2	2	1	52.7
ERR1091739	HC	34	21.03	Female	0	0	0	0	0	1	0	0	2	3	0	4	3	3	3	-71.1	42.3
ERR2314119	HC	32	18.11	Female	0	0	0	0	0	1	0	2	1	4	3	3	1	1	1	-122.2	37.4
ERR2032844	HC	19	37.69	Female	0	0	0	0	0	1	0	1	0	4	4	3	4	2	4	-94.5	37.1
ERR1089765	HC	45	19.97	Female	0	0	0	0	0	1	0	1	2	4	1	4	1	1	2	-122	37.3
ERR2697702	HC	43	19.31	Female	0	0	0	0	0	1	0	0	0	3	2	4	4	1	1	-110.7	43.5
ERR1315917	HC	22	19.58	Female	0	0	0	0	0	1	0	1	2	4	3	3	2	1	1	-84.3	40.1
ERR4019769	HC	19	34.95	Female	0	0	0	0	0	1	0	2	0	3	2	1	2	2	3	-98.6	39.8
ERR1854820	HC	49	31.45	Female	0	0	0	0	0	1	0	1	0	3	3	3	2	3	3	-94.6	38.9
ERR2309194	HC	36	22.91	Female	0	0	0	0	0	0	1	2	3	3	2	1	2	3	1	-1.5	52.6
ERR2308658	HC	50	23.75	Male	0	0	0	1	0	1	0	1	3	4	2	3	2	2	1	-92.3	37.8
ERR1250024	HC	58	27.46	Female	0	0	0	0	0	1	0	1	3	2	1	3	3	4	2	-74.3	40.6
ERR2056784	HC	63	20.53	Male	0	0	0	0	0	1	0	1	1	3	2	3	1	4	2	-115.2	36
ERR4018885	HC	64	32.56	Female	0	0	0	0	0	1	0	2	1	3	4	2	2	4	4	-77	39
ERR2579932	HC	39	21.87	Male	0	0	0	0	0	1	0	1	0	3	2	4	2	0	1	-77.2	39
ERR1091107	HC	56	35.96	Female	0	0	0	0	0	1	0	1	3	3	1	3	2	2	3	-90.4	38.7
ERR2092254	HC	53	30.9	Female	0	0	0	0	0	1	0	2	1	3	3	1	0	4	3	-119.8	36.8
ERR1841710	HC	63	23.01	Male	0	0	0	0	0	0	1	1	3	2	4	4	4	2	2	1.6	52.2
ERR1089757	HC	53	19.01	Male	0	0	0	1	0	1	0	1	0	0	0	2	4	0	3	-105	39.7
ERR2308929	HC	62	23.52	Female	0	0	0	0	0	1	0	0	2	3	3	4	3	1	2	-117.1	33
ERR1091602	HC	57	26.88	Female	0	0	0	0	0	0	1	2	3	2	4	2	1	2	1	-0.1	51.6
ERR2696662	HC	62	21.46	Female	0	0	0	0	0	1	0	1	1	0	0	4	1	0	0	-78.9	36.1
ERR1091427	HC	54	23.01	Male	0	0	0	1	0	1	0	0	4	4	2	3	3	2	3	-122.6	45.5
ERR4019727	HC	42	23.33	Male	0	0	0	0	0	1	0	1	2	0	0	4	4	0	1	-98.6	39.8
ERR2697656	HC	35	25.86	Male	0	0	0	0	0	0	1	1	0	3	2	3	2	2	2	-1.5	52.6
ERR1459003	HC	43	22.23	Female	0	0	0	0	0	0	1	1	0	4	0	4	0	0	1	-2.8	50.7
ERR1091660	HC	33	23.01	Male	0	0	0	1	0	1	0	1	2	3	2	3	2	2	3	-77	38.9
ERR2032263	HC	30	25.75	Female	0	0	0	0	0	1	0	1	3	3	2	4	3	2	2	-117.1	32.7
ERR1389734	HC	23	23.73	Male	0	0	0	0	0	1	0	1	0	2	2	4	3	2	1	-98.6	39.8
ERR2696673	HC	60	18.88	Female	0	0	0	1	0	1	0	1	1	0	0	4	2	1	1	-98.6	39.8
ERR2032325	HC	30	24.28	Male	0	0	0	1	0	1	0	1	2	4	4	3	4	3	2	-117.3	32.8
ERR2032811	HC	39	26.96	Male	0	0	0	0	0	1	0	2	1	3	0	4	0	0	0	-78.9	35.8
ERR4019396	HC	55	23.56	Female	0	0	0	1	0	1	0	0	3	2	0	3	2	0	1	-117.2	32.7
ERR4018906	HC	76	25.06	Male	0	0	0	0	0	1	0	1	1	3	2	2	2	1	2	-117	32.8
ERR2092048	HC	72	23.17	Female	0	0	0	0	0	0	1	1	0	3	1	4	0	0	0	-2.2	51.7
ERR1459154	HC	62	26.58	Male	0	0	0	0	0	1	0	1	1	2	3	2	1	1	0	-82.9	42.5
ERR2579504	HC	61	21.52	Male	0	0	0	1	0	1	0	1	2	2	0	2	3	3	1	-98.6	39.8
ERR2697756	HC	58	21.48	Female	0	0	0	0	0	0	1	1	3	3	3	2	1	3	1	-1.5	52.6
ERR4020529	HC	55	21.67	Female	0	0	0	0	0	0	1	1	3	3	4	4	1	3	3	-1.5	52.6
ERR1090518	HC	44	32.89	Male	0	0	0	0	0	1	0	1	1	2	2	3	2	3	3	-71.5	42.3
ERR2579824	HC	68	27.44	Male	0	0	0	1	0	0	1	1	2	2	1	3	1	2	1	-1.5	52.6
ERR1090060	HC	56	23	Female	0	0	0	0	0	1	0	1	0	0	0	4	4	1	1	-88	43
ERR4018923	HC	36	21	Male	0	0	0	0	0	0	1	1	1	2	0	4	4	1	1	-1.5	52.6
ERR5320924	HC	41	31	Female	0	0	0	0	0	1	0	1	0	4	4	3	3	3	2	-117	32.6
ERR1250609	HC	39	25.4	Male	0	0	0	0	0	1	0	1	1	2	4	4	2	1	1	-117.2	32.8
ERR2697882	HC	28	34.93	Male	0	0	0	0	0	0	1	1	3	4	2	3	2	3	4	-1.5	52.6
ERR2308612	HC	23	18.83	Female	0	0	0	1	0	0	1	1	1	0	0	4	2	0	1	-1.5	52.6
ERR2057176	HC	53	21.29	Female	0	0	0	0	0	1	0	0	3	4	1	4	2	0	1	-79.2	35.8
ERR1597152	HC	23	20.66	Male	0	0	0	0	0	1	0	1	0	0	0	4	2	1	2	-77.7	37.4
ERR1459200	HC	30	23.05	Female	0	0	0	0	0	1	0	2	2	3	0	2	0	1	1	-121.8	36.6
ERR1089818	HC	21	23.54	Female	0	0	0	0	0	1	0	1	2	4	3	4	2	1	0	-122.9	38.4
ERR2032486	HC	67	24.96	Female	0	0	0	0	0	1	0	1	0	2	1	4	3	1	1	-71.1	42.3
ERR4019709	HC	24	22.71	Male	0	0	0	0	0	1	0	1	1	4	1	3	3	1	1	-73.9	40.7
ERR2319486	HC	40	18.54	Female	0	0	0	0	0	1	0	1	0	4	0	4	0	0	1	-117	32.9
ERR2309228	HC	24	22.32	Male	0	0	0	0	0	1	0	1	1	0	0	4	4	3	2	-122.6	45.5
ERR1250478	HC	38	25.84	Female	0	0	0	1	0	1	0	1	2	4	4	2	4	4	3	-84.4	42.8
ERR1090897	HC	59	34.75	Female	0	0	0	0	0	1	0	1	1	3	4	3	2	2	1	-122.4	37.8
ERR1090724	HC	27	19.2	Male	0	0	0	0	0	1	0	1	0	3	0	3	1	2	1	-74	40.9
ERR1091190	HC	42	24.3	Male	0	0	0	0	0	0	1	0	2	3	3	3	1	2	2	-3.4	50.6
ERR2313943	HC	45	19.26	Female	0	0	0	1	0	1	0	1	2	0	3	4	2	4	2	-122.1	37.4
ERR2092057	HC	67	29.16	Male	0	0	0	0	0	1	0	0	4	4	1	4	3	1	1	-71.2	42.3
ERR2698038	HC	68	20.6	Female	0	0	0	1	0	1	0	1	2	3	1	4	4	1	1	-122.5	42.2
ERR1091721	HC	64	20.67	Male	0	0	0	0	0	1	0	1	0	0	2	4	4	0	0	-118.8	34.1
ERR1459182	HC	48	25.61	Female	0	0	0	0	0	1	0	1	2	2	4	3	4	3	2	-70.3	43.6
ERR2304100	HC	48	30.04	Female	0	0	0	0	0	1	0	1	1	2	1	2	1	0	2	-122.1	37.3
ERR1091688	HC	64	29.18	Female	0	0	0	0	0	1	0	1	0	2	1	4	4	1	1	-122.6	38
ERR2057116	HC	47	20.37	Female	0	0	0	1	0	1	0	1	2	3	2	3	2	2	1	-117.1	32.7
ERR2405000	HC	52	27.69	Male	0	0	0	0	0	0	1	1	1	3	2	4	2	2	1	-1.5	52.6
ERR1090025	HC	59	31.47	Female	0	0	0	0	0	1	0	1	1	3	1	4	3	2	1	-121.4	38.6
ERR1091046	HC	27	21.09	Male	0	0	0	0	0	0	1	1	2	3	2	4	3	3	3	0	51.5
ERR2057221	HC	34	25.11	Male	0	0	0	0	0	1	0	1	3	4	1	4	4	3	2	-117.2	32.9
ERR1089963	HC	57	23.46	Male	0	0	0	1	0	1	0	1	4	1	1	4	3	1	2	-93.9	42.1
ERR1089923	HC	54	21.43	Male	0	0	0	1	0	1	0	2	1	3	3	4	0	0	0	-117.2	33.1
ERR2306119	HC	52	21.15	Male	0	0	0	0	0	1	0	0	1	2	2	4	3	2	0	-71.1	42.4
ERR2319497	HC	35	24.41	Male	0	0	0	0	0	1	0	0	2	3	2	3	2	2	2	-122.2	37.8
ERR2319713	HC	33	21.7	Male	0	0	0	0	0	1	0	1	1	2	3	3	1	2	1	-98.6	39.8
ERR2405362	HC	37	18.72	Female	0	0	0	0	0	1	0	1	0	1	3	4	3	2	1	-98.6	39.8
ERR1389733	HC	64	27.26	Male	0	0	0	0	1	0	0	1	2	3	2	4	3	1	1	-80.5	43.5
ERR1389822	HC	63	25.18	Male	0	0	0	0	0	0	1	1	4	3	4	3	0	1	3	-0.6	51.3
ERR1250060	HC	25	23.18	Male	0	0	0	0	0	1	0	1	2	3	1	3	1	2	3	-71	42.4
ERR2303852	HC	47	21.8	Male	0	0	0	0	0	0	1	1	2	2	4	4	4	0	2	-1.5	52.6
ERR1077263	HC	33	22.49	Female	0	0	0	0	0	1	0	1	1	2	1	4	4	3	1	-122.4	47.5
ERR1091815	HC	23	22.68	Female	0	0	0	0	0	1	0	1	3	3	2	2	3	2	2	-74	40.8
ERR2314358	HC	64	21.29	Female	0	0	0	0	0	1	0	1	3	1	0	4	3	3	0	-118.7	34.2
ERR4018999	HC	27	22.19	Female	0	0	0	1	0	1	0	1	0	4	0	4	4	0	0	-98.6	39.8
ERR2308895	HC	54	20.36	Female	0	0	0	0	0	1	0	1	2	3	3	4	3	1	2	-117.2	33
ERR1250570	HC	41	22.31	Female	0	0	0	0	0	1	0	0	3	3	3	4	3	4	2	-86.6	39.2
ERR1389640	HC	35	21.17	Female	0	0	0	0	0	1	0	2	1	3	4	3	3	1	1	-108.7	42.6
ERR1842586	HC	25	20.2	Female	0	0	0	0	0	0	1	1	2	3	1	3	2	4	4	-2.7	52
ERR2092073	HC	51	26.63	Female	0	0	0	0	0	1	0	2	0	2	4	3	4	2	1	-71.1	42.4
ERR2319305	HC	63	24.12	Male	0	0	0	0	0	1	0	1	1	2	2	4	3	1	2	-117	32.7
ERR2579397	HC	52	28.7	Male	0	0	0	0	0	1	0	1	0	0	0	4	1	2	3	-98.6	39.8
ERR2092438	HC	30	24.37	Male	0	0	0	0	0	1	0	1	1	3	2	3	3	1	2	-117.2	32.9
ERR2696509	HC	56	22.14	Male	0	0	0	0	0	0	1	0	3	4	1	4	2	1	0	-1.5	52.6
ERR1316079	HC	33	20.18	Male	0	0	0	0	0	1	0	1	1	3	1	3	2	2	3	-74	40.7
ERR1458746	HC	45	21.29	Male	0	0	0	0	0	1	0	1	1	1	1	4	3	2	2	-105.4	40
ERR2032576	HC	55	37.16	Male	0	0	0	0	0	1	0	1	2	3	3	2	2	3	2	-117.1	32.7
ERR2579656	HC	60	34.67	Male	0	0	0	0	0	1	0	1	3	3	4	3	3	2	4	-117.2	32.8
ERR1233446	HC	45	19.83	Female	0	0	0	1	0	1	0	1	1	2	1	3	3	3	2	-117.2	32.9
ERR2092273	HC	38	26.49	Female	0	0	0	0	0	1	0	1	0	4	1	4	0	1	1	-117.2	32.7
ERR1091274	HC	64	19.08	Female	0	0	0	0	0	1	0	0	3	4	0	3	2	1	2	-105.4	40.2
ERR2579551	HC	60	29.05	Female	0	0	0	0	0	1	0	1	0	4	4	4	4	0	1	-98.6	39.8
ERR4020478	HC	67	20.34	Female	0	0	0	0	0	0	1	1	4	0	4	4	0	0	1	-1.5	52.6
ERR2306189	HC	39	20.06	Male	0	0	0	0	0	0	1	0	2	4	1	0	1	1	2	-1.5	52.6
ERR2314098	HC	67	25.85	Male	0	0	0	0	0	1	0	1	0	2	4	4	3	1	1	-98.6	39.8
ERR4019103	HC	77	27.47	Male	0	0	0	1	0	1	0	1	0	4	4	4	1	1	1	-77.1	39.1
ERR1249958	HC	45	24.96	Male	0	0	0	0	0	1	0	1	0	1	2	3	2	3	0	-111.7	33.3
ERR2057175	HC	35	23.78	Female	0	0	0	0	0	1	0	1	2	3	4	3	4	2	2	-76.6	39.3
ERR1249866	HC	22	22.67	Female	0	0	0	0	0	1	0	1	2	3	1	2	2	2	2	-71.1	42.3
ERR2697676	HC	54	20.42	Female	0	0	0	0	0	0	1	0	1	1	2	4	2	2	1	-1.5	52.6
ERR2524123	HC	63	28.12	Female	0	0	0	0	0	0	1	1	0	2	1	4	3	1	1	-1.5	52.6
ERR1843465	HC	55	20.81	Female	0	0	0	0	0	1	0	1	3	2	1	3	1	3	0	-118.5	34.2
ERR2092260	HC	29	24.8	Female	0	0	0	0	0	1	0	1	3	4	3	3	3	2	2	-71.1	42.4
ERR4020516	HC	61	26.5	Male	0	0	0	0	0	0	1	1	1	2	2	3	2	2	2	-1.5	52.6
ERR2303837	HC	30	23.57	Male	0	0	0	0	0	1	0	1	2	3	1	3	3	3	3	-87.6	30.4

## Sheet: Table S2
Table S2| The detailed characteristics of 41 patients with LI and 41 HCs.
Sample	Lactose	Sex	birth_year	BMI
A001	LI	Female	98	19.721
A002	LI	Male	99	23.1281
A005	HC	Male	97	23.6614
A007	LI	Male	97	30.1896
A009	HC	Female	\	\
A010	LI	Male	99	19.6786
A016	HC	Female	95	21.2306
A017	HC	Female	93	19.4734
A018	HC	Female	96	20.1348
A024	LI	Female	95	20.5761
A025	LI	Female	94	21.1203
A026	LI	Male	95	26.6749
A027	LI	Female	95	18.5224
A028	HC	Female	96	\
A029	HC	Female	95	17.9282
A033	LI	Female	\	\
A035	HC	Female	98	21.9585
A037	LI	Male	84	23.8367
A039	HC	Male	65	20.202
A040	LI	Male	92	20.898
A041	LI	Male	60	22.4913
A042	LI	Female	64	26.0375
A043	LI	Female	95	21.2654
A044	HC	Male	94	19.5918
A045	LI	Male	96	24.6094
A047	LI	Female	98	21.4844
A049	HC	Male	\	\
A050	HC	Female	54	25.7092
A051	HC	Female	57	21.9289
A053	HC	Male	95	25.2174
A054	LI	Female	97	20.0777
A055	HC	Female	\	\
A056	HC	Male	90	23.9188
A058	LI	Male	80	21.0813
A059	HC	Female	94	20.5761
A060	HC	Male	\	\
A062	LI	Male	71	23.3067
A063	HC	Female	90	21.8963
A064	HC	Female	94	20.8117
A067	LI	Male	81	21.0667
A068	HC	Male	74	23.9869
A069	LI	Female	\	\
A072	HC	Female	89	23.8751
A073	HC	Male	91	19.5476
A074	HC	Female	67	\
A078	HC	Female	75	21.6263
A081	HC	Female	61	17.2584
A086	LI	Male	\	\
A087	HC	Female	\	\
A090	LI	Male	91	23.1147
A092	LI	Male	\	\
A093	LI	Female	75	22.4059
A094	HC	Male	\	\
A101	HC	Male	96	24.6914
A104	LI	Male	86	22.0522
A107	HC	Female	97	24.4646
A108	LI	Male	97	24.2215
A110	HC	Female	97	21.0938
A111	LI	Male	\	\
A112	LI	Female	98	21.0641
A113	HC	Female	97	18.937
A115	LI	Male	97	19.6878
A116	LI	Female	\	\
A117	LI	Male	98	18.3768
A118	LI	Male	\	\
A120	HC	Male	95	23.8895
A121	HC	Male	\	\
A123	LI	Male	\	\
A126	HC	Male	\	\
A128	HC	Male	\	\
A129	HC	Male	\	\
A131	LI	Male	\	\
A133	LI	Female	\	\
A134	HC	Female	\	\
A135	HC	Female	\	\
A136	HC	Male	\	\
A139	LI	Female	\	\
A143	LI	Female	\	\
A146	LI	Female	\	\
A150	LI	Male	95	30.4498

## Sheet: Table S3
Table S3| Bacterial distinctions at the species level between individuals with LI and HCs as determined by LEfSe analysis. (LDA>2, P<0.05)
Species name	Group	Mean	LDA_value (LDA>2)	Pvalue (P<0.05)
p__Firmicutes.c__Clostridia.o__Clostridiales.f__Ruminococcaceae.g__Faecalibacterium.s__unclassified_g__Faecalibacterium	HC	4.11268	3.28465	0.0282404
p__Proteobacteria.c__unclassified_p__Proteobacteria.o__unclassified_p__Proteobacteria	LI	3.70993	3.19321	0.000174887
p__Bacteroidetes.c__Bacteroidia.o__Bacteroidales.f__Bacteroidaceae.g__Bacteroides.s__Bacteroides_fragilis	LI	3.65953	3.01172	0.0262294
p__Firmicutes.c__unclassified_p__Firmicutes.o__unclassified_p__Firmicutes.f__unclassified_p__Firmicutes.g__unclassified_p__Firmicutes.s__Firmicutes_bacterium_CAG_313	LI	2.66249	2.33571	0.0113213
p__Firmicutes.c__Clostridia.o__Clostridiales.f__Lachnospiraceae.g__Lachnospira.s__Lachnospira_eligens	HC	3.4394	2.78652	0.0376669
p__Proteobacteria.c__unclassified_p__Proteobacteria.o__unclassified_p__Proteobacteria.f__unclassified_p__Proteobacteria.g__unclassified_p__Proteobacteria	LI	3.70993	3.19321	0.000174887
p__Proteobacteria.c__unclassified_p__Proteobacteria.o__unclassified_p__Proteobacteria.f__unclassified_p__Proteobacteria	LI	3.70993	3.19321	0.000174887
p__Proteobacteria.c__Gammaproteobacteria.o__Enterobacterales.f__Enterobacteriaceae.g__Enterobacter.s__unclassified_g__Enterobacter	LI	2.56959	2.23856	0.00685227
p__Proteobacteria.c__Gammaproteobacteria.o__Enterobacterales.f__Enterobacteriaceae	LI	4.44088	3.86878	0.000532006
p__Firmicutes.c__Clostridia.o__Clostridiales.f__Clostridiaceae.g__Clostridium.s__Clostridium_sp__AF36_18BH	HC	2.84127	2.26962	0.0485396
p__Proteobacteria.c__unclassified_p__Proteobacteria.o__unclassified_p__Proteobacteria.f__unclassified_p__Proteobacteria.g__unclassified_p__Proteobacteria.s__unclassified_p__Proteobacteria	LI	3.54251	3.03959	0.000133379
p__Proteobacteria.c__Gammaproteobacteria.o__Enterobacterales.f__Enterobacteriaceae.g__unclassified_f__Enterobacteriaceae.s__unclassified_f__Enterobacteriaceae	LI	3.91678	3.34673	0.000495187
p__Proteobacteria.c__Gammaproteobacteria.o__Enterobacterales.f__Enterobacteriaceae.g__Enterobacter	LI	3.01572	2.66686	0.00575085
p__Firmicutes.c__Clostridia.o__Clostridiales.f__Eubacteriaceae.g__Eubacterium.s__Eubacterium_sp_	HC	3.22611	2.43539	0.0249586
p__Firmicutes.c__Bacilli.o__Lactobacillales.f__Leuconostocaceae.g__Leuconostoc	LI	2.48335	2.0982	0.0485396
p__Bacteroidetes.c__Bacteroidia.o__Bacteroidales.f__Tannerellaceae.g__Parabacteroides.s__Parabacteroides_sp__AF19_14	LI	2.88093	2.15779	0.0443145
p__Proteobacteria.c__Gammaproteobacteria.o__Enterobacterales.f__Enterobacteriaceae.g__Enterobacter.s__Enterobacter_hormaechei	LI	2.46523	2.12599	0.0107734
p__Proteobacteria	LI	4.72444	4.13551	0.000265393
p__Proteobacteria.c__Gammaproteobacteria.o__Enterobacterales.f__Enterobacteriaceae.g__Salmonella	LI	2.62016	2.00695	0.00747167
p__Proteobacteria.c__Gammaproteobacteria.o__Enterobacterales.f__Enterobacteriaceae.g__Salmonella.s__Salmonella_enterica	LI	2.61728	2.0215	0.00768891
p__Proteobacteria.c__Gammaproteobacteria.o__Enterobacterales.f__Enterobacteriaceae.g__unclassified_f__Enterobacteriaceae	LI	3.91693	3.34694	0.000513288
p__Firmicutes.c__Clostridia.o__Clostridiales.f__Ruminococcaceae.g__Ruminococcus.s__Ruminococcus_sp__AF12_5	LI	2.49631	2.01876	0.0359311
p__Bacteroidetes.c__Bacteroidia.o__Bacteroidales.f__Tannerellaceae.g__Parabacteroides.s__unclassified_g__Parabacteroides	LI	3.69706	2.95365	0.0443145
p__Proteobacteria.c__Gammaproteobacteria.o__Enterobacterales.f__Enterobacteriaceae.g__Escherichia	LI	4.10429	3.59153	3.65846e-05
p__Proteobacteria.c__unclassified_p__Proteobacteria	LI	3.70993	3.19321	0.000174887
p__Firmicutes.c__Clostridia.o__Clostridiales.f__Ruminococcaceae.g__Faecalibacterium.s__Faecalibacterium_sp__CAG_82	HC	2.74434	2.23181	0.0448238
p__Proteobacteria.c__Gammaproteobacteria	LI	4.56829	4.01297	0.000658337
p__Proteobacteria.c__Gammaproteobacteria.o__Enterobacterales.f__Enterobacteriaceae.g__Shigella	LI	2.86339	2.35285	0.000133379
p__Proteobacteria.c__Gammaproteobacteria.o__Enterobacterales	LI	4.44719	3.87325	0.000635508
p__Proteobacteria.c__Gammaproteobacteria.o__Enterobacterales.f__Enterobacteriaceae.g__Klebsiella.s__unclassified_g__Klebsiella	LI	2.79871	2.21357	0.0453406
p__Proteobacteria.c__Gammaproteobacteria.o__Enterobacterales.f__Enterobacteriaceae.g__Escherichia.s__Escherichia_coli	LI	4.08879	3.57664	3.97704e-05
p__Proteobacteria.c__Betaproteobacteria.o__Burkholderiales	LI	3.68242	3.09998	0.034264
p__Firmicutes.c__Clostridia.o__Clostridiales.f__Ruminococcaceae.g__Ruminococcus.s__uncultured_Ruminococcus_sp_	HC	3.34797	2.52828	0.0275558
p__Firmicutes.c__Clostridia.o__Clostridiales.f__Lachnospiraceae.g__Lachnospira	LI	3.57721	2.83503	0.0423211
p__Firmicutes.c__Clostridia.o__Clostridiales.f__Ruminococcaceae.g__Ruminococcus.s__Ruminococcus_sp__CAG_177	LI	2.58982	2.13715	0.0394089

## Sheet: Table S4
Table S4| The abundance of 104 metabolites exhibiting significant differences between the LI group and the HC group.
ID	Metabolite	Mode	A042	A087	A104	A040	A146	A086	A033	A017	A143	A090	A016	A134	A139	A118	A133	A116	A131	A054	A111	A051	A025	A108	A001	A043	A092	A150	A068	A018	A123	A121	A064	A073	A027	A058	A026	A126	A110	A002	A055	A072	A005	A049	A050	A044	A039	A009	A078
pos_1002	N-carbamoylglycine	pos	4.935	4.8	4.883	4.713	4.817	4.983	4.834	4.768	4.777	5.026	4.655	4.703	4.886	4.703	4.923	4.897	4.877	4.743	4.886	4.837	4.721	4.856	4.861	4.878	4.909	4.914	4.951	4.781	4.844	4.907	4.916	4.893	4.955	4.85	4.649	4.886	4.757	4.887	4.95	4.897	4.889	4.85	4.904	4.755	4.82	4.536	4.716
pos_1004	Inosinic acid	pos	5.15	4.954	4.959	5.012	4.788	5.08	4.941	5.263	4.719	5.057	4.446	4.97	4.816	4.902	5.128	4.679	5.034	4.707	4.899	5.36	4.958	4.831	5.016	4.933	4.929	4.787	5.049	5.028	4.869	4.906	5.05	4.962	5.041	5.054	4.903	5.024	4.761	5.111	5.077	4.876	5.079	4.926	4.913	4.823	5.205	4.751	4.713
pos_102	Fructose lactate	pos	4.371	5.708	5.533	3.293	5.227	5.542	5.258	3.275	5.506	6.113	5.917	4.05	5.562	4.155	3.264	5.647	4.676	5.295	6.04	4.901	4.183	5.875	3.312	5.984	5.474	5.554	3.301	5.409	5.196	3.323	4.655	5.762	3.43	4.785	3.32	5.497	4.658	3.865	5.583	5.884	5.36	5.322	5.789	6.09	3.772	5.44	5.719
pos_108	Xi-4-Hydroxy-4-methyl-2-cyclohexen-1-one	pos	4.711	4.609	4.494	4.704	4.611	4.635	4.554	4.703	4.46	4.649	4.438	4.674	4.59	4.648	4.629	4.558	4.622	4.562	4.55	4.545	4.636	4.56	4.631	4.566	4.659	4.676	4.781	4.68	4.663	4.733	4.611	4.598	4.717	4.622	4.684	4.593	4.592	4.714	4.665	4.67	4.597	4.726	4.611	4.572	4.761	4.488	4.531
pos_1104	N(6)-Methyllysine	pos	3.229	4.041	4.233	4.171	2.911	4.027	2.994	5.299	4.783	3.593	3.762	3.784	4.656	4.89	3.801	3.637	4.045	3.584	3.782	2.636	3.198	3.859	4.949	2.594	4.99	4.399	3.093	3.03	4.091	4.043	4.286	3.91	4.231	4.477	4.246	2.589	3.282	3.997	3.39	4.141	3.17	4.37	4.007	3.367	3.497	2.592	3.359
pos_1105	Isobutylidene	pos	6.443	6.41	6.247	6.227	6.219	6.428	6.407	6.203	6.281	6.42	6.254	6.26	6.399	6.272	6.44	6.336	6.382	6.279	6.482	6.351	6.315	6.362	6.373	6.361	6.419	6.418	6.337	6.469	6.328	6.433	6.329	6.347	6.353	6.272	6.261	6.297	6.305	6.393	6.537	6.364	6.438	6.372	6.444	6.291	6.345	6.166	6.36
pos_111	2,4-Thiazolidinedicarboxylic acid, 2-methyl-	pos	4.449	4.747	4.026	4.588	4.593	4.472	4.646	4.983	4.808	5.368	4.696	4.31	4.186	5.432	4.137	4.59	3.415	4.202	4.716	3.261	4.459	4.432	4.011	4.693	4.589	3.58	4.378	4.803	4.647	3.853	4.523	4.169	4.647	4.603	3.814	3.915	4.875	4.932	4.483	3.82	4.596	4.577	4.467	3.917	4.136	4.911	4.763
pos_1110	2,3-Diaminopyridine	pos	4.67	4.787	4.743	4.814	4.744	4.785	4.739	4.836	4.739	4.766	4.65	4.852	4.835	4.748	4.693	4.704	4.787	4.841	4.79	4.741	4.812	4.79	4.782	4.862	4.8	4.712	4.751	4.736	4.754	4.742	4.838	4.768	4.847	4.742	4.704	4.816	4.752	4.802	4.874	4.771	4.857	4.796	4.772	4.783	4.768	4.669	4.821
pos_1111	Pyroglutamic Acid	pos	5.59	5.696	5.569	5.611	5.652	5.716	5.636	5.753	5.614	5.536	5.577	5.659	5.588	5.586	5.627	5.574	5.695	5.616	5.706	5.624	5.598	5.579	5.607	5.624	5.658	5.533	5.579	5.686	5.619	5.55	5.624	5.619	5.698	5.604	5.6	5.698	5.609	5.693	5.764	5.604	5.677	5.617	5.623	5.59	5.63	5.512	5.615
pos_1115	L-Carnitine	pos	7.15	7.214	6.93	7.022	7.116	7.113	7.11	7.099	6.988	7.176	7.264	7.153	7.162	7.149	7.115	7.256	7.059	7.165	7.216	7.222	7.102	7.151	7.095	7.19	7.211	7.276	6.991	7.154	7.198	7.213	7.182	7.18	7.105	7.054	6.839	7.224	7.19	7.228	7.22	7.17	7.208	7.144	7.154	7.041	7.051	7.172	7.154
pos_1116	L-Allothreonine	pos	5.263	5.29	5.161	5.064	5.14	5.211	5.293	5.43	5.25	5.164	4.962	5.01	5.12	5.113	5.108	5.096	5.149	5.226	5.289	5.064	5.101	5.147	5.199	5.256	5.137	5.114	5.016	5.254	5.199	5.17	5.165	5.199	5.273	5.161	5.087	5.313	5.193	5.328	5.345	5.159	5.225	5.17	5.046	5.175	5.111	4.908	5.023
pos_1121	Betaine	pos	6.371	6.455	6.42	6.162	6.387	6.435	6.329	6.337	6.362	6.368	6.401	6.294	6.269	6.402	6.387	6.21	6.548	6.321	6.364	6.339	6.124	6.253	6.128	6.301	6.287	6.238	6.18	6.397	6.202	6.332	6.245	6.302	6.151	6.447	6.22	6.391	6.358	6.154	6.408	6.369	6.401	6.275	6.375	6.575	6.252	6.248	6.279
pos_1142	D-Psicose	pos	5.174	5.177	5.121	5.086	5.086	5.121	5.091	5.053	5.2	5.178	5.371	5.187	5.198	5.173	5.133	5.191	5.158	5.181	5.221	5.186	5.132	5.191	5.115	5.2	5.117	5.186	5.142	5.277	5.203	5.242	5.176	5.154	5.005	5.153	5.149	5.265	5.128	5.184	5.215	5.181	5.106	5.152	5.182	5.148	5.054	5.123	5.156
pos_1160	Timonacic	pos	4.386	4.592	3.559	4.497	4.846	4.192	4.639	3.735	3.892	4.003	4.7	4.777	3.869	4.821	4.413	4.847	4.864	4.614	4.856	4.617	4.801	4.891	4.758	4.813	4.826	4.634	4.873	4.688	4.455	4.899	3.725	4.899	3.805	3.504	3.732	4.953	4.553	3.94	4.799	4.586	4.431	3.846	4.27	3.699	4.752	4.727	4.754
pos_1161	(R)-1-Methylpiperidine-2-carboxylic acid	pos	6.151	6.848	6.689	5.753	5.989	6.611	6.861	6.76	5.754	5.734	6.379	6.705	6.257	6.829	5.854	6.26	6.189	6.016	6.852	6.896	5.993	6.408	5.729	6.223	6.157	6.263	6.818	5.622	6.141	6.528	6.718	6.25	7.128	6.982	6.301	6.411	5.949	5.954	6.451	6.724	5.53	5.707	6.613	6.464	6.306	5.624	6.635
pos_1166	2(5H)-Furanone	pos	4.393	4.72	4.461	4.401	4.631	4.593	4.608	4.564	4.656	4.417	4.519	4.581	4.539	4.521	4.582	4.596	4.59	4.762	4.676	4.705	4.529	4.628	4.517	4.376	4.434	4.466	4.464	4.478	4.538	4.501	4.503	4.456	4.196	4.347	4.316	4.594	4.625	4.573	4.61	4.503	4.567	4.498	4.776	4.383	4.666	4.508	4.626
pos_1168	N-(2-Hydroxypropyl)valine	pos	4.267	4.248	5.609	4.041	4.537	4.158	3.517	3.526	4.952	4.114	3.98	4.101	4.366	4.308	3.515	4.034	4.912	4.215	4.229	4.16	4.073	3.947	4.243	3.728	4.389	4.205	5.46	4.416	4.044	4.301	3.536	4.051	3.569	4.061	4.08	4.653	3.869	3.564	4.066	3.997	4.108	4.327	4.285	4.95	4.218	3.638	4.527
pos_1169	O-Acetylcarnitine	pos	7.01	7.336	7.16	7.011	7.184	7.165	7.214	7.155	7.228	7.002	7.05	7.203	7.168	7.073	7.13	7.217	7.221	7.407	7.195	7.321	7.106	7.315	7.158	6.904	7.04	7.19	7.198	6.987	7.108	7.092	7.065	7.01	6.804	6.933	6.813	7.159	7.122	7.071	7.149	7.033	7.039	7.113	7.332	6.984	7.276	7.019	7.167
pos_1178	Malonic semialdehyde	pos	4.835	4.879	4.624	4.755	4.737	4.752	4.727	4.81	4.636	4.728	4.734	4.745	4.661	4.774	4.744	4.712	4.778	4.747	4.684	4.667	4.752	4.633	4.781	4.773	4.714	4.691	4.68	4.879	4.724	4.662	4.78	4.788	4.839	4.66	4.7	4.697	4.765	4.792	4.89	4.774	4.747	4.781	4.734	4.77	4.77	4.736	4.715
pos_1190	5-Aminopentanoic acid	pos	5.494	5.466	5.496	5.347	5.365	5.322	5.432	5.383	5.445	5.519	5.241	5.438	5.412	5.412	5.43	5.439	5.383	5.446	5.386	5.467	5.47	5.518	5.395	5.49	5.451	5.547	5.484	5.418	5.478	5.615	5.503	5.444	5.584	5.401	5.488	5.489	5.492	5.457	5.531	5.461	5.498	5.422	5.369	5.443	5.376	5.329	5.341
pos_1193	MDMA	pos	5.03	4.995	4.858	4.975	5.05	5.088	4.991	4.997	5.022	5.016	5.168	5.02	5.06	5.054	5.012	5.064	4.986	5.039	5.096	5.09	5.059	4.935	5.027	5.051	4.992	4.83	4.73	5.077	5.07	4.978	5.025	5.057	4.952	4.999	4.903	4.999	5.015	5.088	5.147	5.087	5.028	4.957	4.981	4.906	4.953	5.195	5.15
pos_1195	Cerulenin	pos	5.292	5.223	5.291	5.379	5.385	5.199	5.287	5.409	5.264	5.3	5.278	5.307	5.332	5.247	5.318	5.141	5.413	5.185	5.259	5.325	5.301	5.364	5.196	5.179	5.379	5.321	5.264	5.204	5.342	5.301	5.235	5.237	5.031	5.273	5.341	5.357	5.265	5.233	5.113	5.21	5.236	5.323	5.221	5.244	5.391	5.231	5.37
pos_1199	Hydroxylated lecithin	pos	5.051	5.168	5.16	5.08	5.196	5.126	5.137	5.127	5.123	5.037	5.176	5.095	5.147	5.126	5.115	5.126	5.141	5.161	5.189	5.195	5.193	5.151	5.144	5.121	5.095	5.07	5.197	5.059	5.139	5.113	5.122	5.129	5.083	5.078	5.072	5.132	5.175	5.156	5.196	5.213	5.097	5.118	5.136	5.051	5.137	5.181	5.163
pos_1200	N-Acetyl-D-cysteine	pos	5.748	6.088	5.858	5.878	5.727	5.952	5.602	5.309	5.639	5.857	5.725	5.595	5.715	5.975	5.799	5.624	5.615	5.448	5.628	5.593	5.729	5.611	5.715	5.624	5.614	5.864	5.585	5.907	5.849	5.683	5.438	5.837	5.807	5.825	5.727	5.707	5.903	5.82	5.936	5.919	6.011	5.82	5.781	5.363	5.757	5.832	5.867
pos_1213	Icofungipen	pos	4.359	4.04	4.302	4.048	4.132	3.972	4	4.117	4.082	4.257	4.087	4.097	4.089	3.918	4.188	4.351	4.138	4.347	4.35	4.315	4.469	4.075	4.395	4.431	4.556	4.481	4.299	4.396	4.41	4.486	4.574	4.444	4.373	4.371	4.494	4.458	4.422	4.368	4.52	4.384	4.466	4.385	4.336	4.357	4.284	4.393	4.171
pos_1218	Dihydroorotic Acid	pos	5.679	5.704	5.74	5.672	5.569	5.637	5.641	5.626	5.63	5.823	5.525	5.666	5.616	5.68	5.683	5.682	5.617	5.669	5.681	5.677	5.705	5.724	5.639	5.684	5.683	5.796	5.634	5.648	5.734	5.857	5.778	5.702	5.806	5.74	5.753	5.727	5.72	5.794	5.76	5.656	5.813	5.654	5.631	5.663	5.613	5.511	5.634
pos_1219	Methionyl-Asparagine	pos	4.518	3.416	3.145	3.032	3.782	3.06	3.027	3.911	4.046	3.67	4.584	3.058	4.616	4.182	3.026	3.967	4.004	4.551	4.307	3.374	3.835	3.969	3.7	3.815	4.201	4.473	3.955	4.592	4.608	4.339	3.899	3.801	4.396	3.81	4.192	4.061	3.923	4.397	4.369	4.72	3.388	3.938	4.686	5.333	4.466	4.6	5.038
pos_1220	Indole-3-acetaldehyde	pos	4.378	3.833	3.846	3.726	3.973	4.265	3.868	3.771	4.37	4.069	4.833	6.33	4.613	4.426	6.444	4.617	4.354	4.311	4.231	4.299	3.514	4.414	4.205	4.115	3.829	4.478	3.997	4.072	4.104	4.055	3.964	4.176	3.474	4.237	4.244	4.361	4.242	4	4.438	4.681	4.128	4.165	4.022	5.03	3.99	4.774	3.647
pos_1229	N-Acetylalliin	pos	3.765	2.922	4.109	3.539	3.892	3.472	3.65	4.367	2.98	3.564	3.638	3.298	3.615	4.357	3.355	3.6	3.696	3.949	2.861	3.517	3.589	2.854	3.736	3.963	3.265	2.861	3.496	3.453	4.104	3.8	4.123	3.885	3.684	3.911	3.839	3.385	3.756	4.078	4.15	3.454	3.661	3.273	3.268	3.205	5.109	3.95	2.83
pos_1235	LL-2,6-Diaminopimelic Acid	pos	6.058	5.609	5.063	5.7	6.389	5.374	6.496	5.979	5.218	5.468	6.392	6.574	5.112	5.902	5.653	6.741	6.611	6.736	6.734	6.637	6.858	6.746	6.682	7.014	6.733	6.222	6.792	6.209	5.967	6.808	5.789	6.525	5.35	5.188	5.096	6.81	5.801	5.386	6.307	6.088	5.732	5.172	5.509	5.139	6.454	6.527	6.121
pos_1236	(R)-beta-Aminoisobutyric acid	pos	6.771	6.092	6.17	6.367	6.096	6.097	6.04	6.833	5.994	6.065	6.029	6.114	6.059	6.213	6.023	6.057	6.114	6.301	6.109	6.213	6.352	6.108	6.446	6.284	6.17	6.144	6.402	5.951	5.973	6.156	7.073	6.087	6.098	6.128	6.48	6.037	6.08	6.075	6.428	6.079	6.051	6.319	6.305	6.269	6.432	6.049	6.092
pos_124	PC(18:0/0:0)	pos	8.356	8.506	8.198	8.291	8.582	8.451	8.071	8.219	8.224	8.278	8.341	8.337	8.295	8.423	8.318	8.393	8.108	8.44	8.393	8.464	8.34	8.531	8.235	8.521	8.421	8.343	8.203	8.604	8.271	8.292	8.192	8.355	8.326	8.313	8.328	8.678	8.484	8.396	8.591	8.368	8.252	8.421	8.405	8.584	8.152	8.486	8.345
pos_1263	3-Hydroxymethylglutaric acid	pos	4.85	4.96	4.919	4.809	4.854	4.898	4.862	4.831	4.913	4.916	4.975	4.878	4.92	4.889	4.906	4.896	4.902	4.896	4.87	4.923	4.834	4.829	4.864	4.886	4.845	4.874	4.785	4.831	4.847	4.773	4.854	4.84	4.844	4.873	4.849	4.818	4.89	4.857	4.871	4.882	4.784	4.784	4.841	4.856	4.799	4.85	4.841
pos_1277	Phenylephrine	pos	5.319	5.322	5.348	5.354	5.347	5.288	5.337	5.677	5.472	5.274	5.447	5.463	5.527	5.34	5.379	5.333	5.314	5.344	5.372	5.348	5.366	5.318	5.566	5.283	5.504	5.323	5.256	5.277	5.31	5.347	5.302	5.262	5.288	5.323	5.351	5.24	5.306	5.304	5.351	5.307	5.288	5.285	5.261	5.236	5.253	5.369	5.333
pos_1279	3-Hydroxyanthranilic acid	pos	4.332	4.221	4.358	4.314	4.412	4.343	4.297	4.062	4.067	4.22	4.291	4.251	4.251	4.14	4.367	4.372	4.326	4.452	4.415	4.63	4.11	4.568	4.187	4.138	4.347	4.505	4.356	4.316	4.502	4.456	4.313	4.495	4.368	4.158	4.169	4.208	4.291	4.241	4.27	4.16	4.109	4.312	4.235	4.286	4.222	4.215	4.509
pos_1281	Alpha-Methylene-Gamma-Butyrolactone	pos	5.773	5.826	5.801	5.756	5.789	5.806	5.751	5.79	5.769	5.782	5.815	5.785	5.786	5.802	5.786	5.797	5.804	5.829	5.821	5.865	5.799	5.778	5.801	5.789	5.794	5.772	5.753	5.794	5.789	5.805	5.79	5.787	5.806	5.817	5.749	5.782	5.819	5.841	5.866	5.813	5.805	5.785	5.765	5.785	5.784	5.823	5.811
pos_1290	Hypoxanthine	pos	4.165	5.189	5.051	4.131	4.691	5.076	4.775	4.025	4.947	5.594	5.394	4.319	5.071	4.199	3.995	5.126	4.426	4.744	5.424	4.63	4.392	5.282	4.175	5.347	4.943	4.976	3.949	4.863	4.782	3.927	4.439	5.226	4.196	4.465	3.818	4.95	4.517	4.246	5.159	5.329	4.907	4.873	5.362	5.525	4.075	4.974	5.052
pos_1295	Ala Leu	pos	5.05	5.03	5.219	3.651	5.003	5.2	5.174	4.981	5.18	5.331	5.026	4.96	5.392	5.069	5.248	5.279	4.868	5.007	5.315	5.414	3.683	5.127	3.772	5.566	5.372	5.191	3.74	5.083	5.179	4.926	5.014	5.225	5.23	5.212	4.268	4.699	5.215	4.777	5.368	5.357	4.787	4.125	4.428	5.343	3.844	5.198	5.49
pos_1299	5-Hydroxyindoleacetic acid	pos	4.989	4.747	4.83	4.841	4.908	4.726	4.725	4.754	4.611	4.743	4.696	4.786	4.852	4.88	5.002	4.845	4.842	4.81	4.907	4.894	4.885	4.815	4.738	4.643	4.822	4.976	4.905	4.813	4.861	4.953	4.716	4.767	4.83	4.869	4.821	4.837	4.797	4.952	4.809	4.87	4.88	4.852	4.773	4.849	4.852	4.798	4.826
pos_1302	Glycylvaline	pos	4.346	3.634	3.077	3.561	4.852	2.871	4.795	3.632	2.361	3.438	4.719	4.943	3.167	3.81	3.975	5.179	5.013	5.197	5.3	5.204	5.049	5.224	5.007	5.149	5.067	4.547	5.243	4.123	3.852	5.131	3.861	4.94	3.475	2.715	2.871	5.19	3.827	3.178	4.564	4.233	3.489	2.97	3.489	3.193	4.736	4.84	4.567
pos_1313	Aprobarbital	pos	5.26	5.436	5.323	5.094	5.389	5.404	5.328	5.352	5.396	5.29	5.412	5.388	5.413	5.321	5.453	5.461	5.436	5.408	5.441	5.574	5.139	5.393	5.135	5.371	5.394	5.284	4.984	5.434	5.429	5.352	5.307	5.462	5.446	5.476	5.086	5.47	5.507	5.536	5.565	5.516	5.465	5.131	5.264	5.385	5.165	5.482	5.434
pos_1319	N-Ethyl-N-Methylcathinone	pos	4.738	4.925	4.891	4.255	4.852	4.877	4.779	4.841	4.768	4.869	4.893	4.882	4.865	4.802	4.897	4.821	4.811	4.744	4.901	4.975	4.117	4.821	4.356	4.828	4.807	4.728	3.466	4.888	4.907	4.855	4.809	4.852	4.802	4.876	4.391	4.868	4.862	4.892	4.952	4.864	4.842	4.164	4.458	4.849	4.545	4.838	4.855
pos_132	Arabinosylhypoxanthine	pos	4.146	5.818	5.662	3.795	5.403	5.689	5.365	2.618	5.554	6.201	5.964	4.49	5.704	4.272	2.741	5.769	4.979	5.48	6.138	5.181	4.424	5.952	2.655	6.043	5.628	5.699	2.645	5.54	5.378	2.666	4.898	5.923	4.062	5.068	2.664	5.671	4.996	3.821	5.756	6.002	5.559	5.505	5.971	6.113	3.61	5.562	5.74
pos_1323	Supinidine	pos	4.008	4.265	3.795	2.886	4.137	4.571	4.031	4.257	3.661	3.383	3.379	4.141	4.322	4.27	4.355	4.39	4.307	4.181	4.033	4.661	2.918	4.344	3.158	4.218	4.012	3.76	2.917	3.948	4.345	4.234	4.119	4.464	4.295	4.327	2.963	4.313	4.245	4.426	4.515	4.337	3.478	3	3.176	4.43	3.025	3.875	4.565
pos_1328	Leu Val	pos	4.855	5.235	5.195	4.166	4.759	5.33	5.137	4.99	5.264	5.425	5.28	4.888	5.431	5.011	5.831	5.173	4.837	5.072	5.485	5.446	3.746	5.241	4.381	5.402	5.318	5.455	4.392	5.463	5.394	5.069	4.978	5.725	5.23	5.1	4.729	4.929	4.882	4.484	5.133	5.403	5.241	4.841	4.842	5.225	4.498	5.088	5.432
pos_1329	Danazol	pos	4.927	4.82	4.7	4.567	5.016	4.952	4.846	4.86	4.88	4.93	4.925	5.019	4.905	4.904	5.026	4.939	4.943	4.719	5.039	5.134	4.87	4.931	4.786	4.993	4.864	4.908	4.781	5.133	5.11	5.057	4.788	5.011	5.079	5.037	4.655	5.049	5.155	5.157	5.228	5.126	5.059	4.888	4.847	5.162	4.878	4.945	5.175
pos_1331	3-Hydroxy-cis-5-octenoylcarnitine	pos	4.113	4.68	4.147	4.225	5.111	4.439	4.519	4.835	4.623	3.918	3.724	4.25	4.614	4.426	3.941	3.71	4.664	4.037	3.939	1.428	1.416	4.562	4.256	4.337	4.569	4.508	1.416	4.637	4.135	3.482	3.801	4.441	3.93	4.282	1.434	4.802	4.893	3.526	3.954	4.189	3.884	3.313	1.397	1.416	1.379	4.067	4.142
pos_1336	N-Phenyldiethanolamine	pos	4.582	3.835	3.497	2.849	3.738	3.628	3.402	5.421	3.775	3.665	3.906	4.036	3.878	3.602	3.923	3.63	3.714	4.418	3.718	4.302	3.372	3.606	2.989	4.139	3.318	3.656	2.88	3.963	3.998	3.535	5.709	3.965	3.905	3.916	2.899	3.896	3.983	3.968	4.304	3.864	3.701	3.162	3.283	4.534	3.382	4.05	3.943
pos_1338	Glutamylisoleucine	pos	2.759	5.641	5.021	4.417	5.197	5.027	4.884	2.788	4.767	4.573	4.322	4.482	4.377	4.565	4.603	4.866	5.044	2.797	5.068	2.827	4.655	5.058	4.577	2.781	5.586	3.977	4.535	4.227	4.78	4.888	2.797	4.163	4.647	4.171	4.345	4.387	5.323	4.092	2.847	3.844	3.999	4.269	3.977	2.814	4.507	5.005	5.388
pos_1339	Tenuazonic acid	pos	4.697	4.791	4.738	4.391	4.788	4.771	4.635	4.816	4.667	4.709	4.717	4.855	4.782	4.695	4.847	4.781	4.795	4.686	4.763	4.908	4.575	4.767	4.526	4.762	4.774	4.645	4.574	4.853	4.881	4.783	4.685	4.824	4.787	4.781	4.553	4.868	4.907	4.865	4.939	4.763	4.813	4.524	4.566	4.776	4.661	4.817	4.771
pos_1344	N-Acetyl-DL-phenylalanine beta-naphthyl ester	pos	5.018	4.884	5.112	5.388	5.021	4.928	5.331	5.29	5.12	4.917	5.129	5.238	5.217	5.189	5.011	5.024	5.068	4.855	5.029	4.359	5.287	4.994	5.223	4.663	5.195	4.779	5.332	5.158	5.408	5.364	5.13	4.78	5.014	4.63	5.438	4.843	5.39	5.349	5.344	5.006	5.242	5.442	5.087	4.543	5.202	5.254	5.065
pos_1346	L-Hypoglycin A	pos	4.506	5.583	5.254	5.389	5.277	5.264	5.304	4.871	5.051	5.202	5.095	5.03	4.887	5.089	4.907	5.199	5.238	4.284	5.358	4.361	5.477	5.357	5.399	4.358	5.519	4.701	5.246	5.092	5.209	5.269	4.929	5.112	5.478	5.261	5.153	5.035	5.266	5.114	4.563	4.781	4.976	5.199	5.105	4.383	5.212	5.493	5.504
pos_1347	Pirbuterol	pos	5.634	5.795	5.742	5.63	5.765	5.749	5.757	5.758	5.741	5.748	5.732	5.792	5.715	5.792	5.714	5.766	5.768	5.677	5.78	5.78	5.671	5.74	5.703	5.734	5.747	5.714	5.675	5.724	5.763	5.768	5.672	5.727	5.713	5.744	5.667	5.731	5.773	5.75	5.811	5.728	5.77	5.635	5.645	5.711	5.666	5.725	5.737
pos_1348	Prolylproline	pos	5.241	4.875	5.058	4.772	4.843	4.74	5.251	5.184	4.769	5.099	5.019	5.092	5.035	4.723	5.259	5.014	4.77	5.308	5.177	5.031	4.952	5.185	5.058	4.965	5.382	5.272	5.109	5.04	5.299	5.353	5.136	4.925	4.8	5.229	5.211	4.804	5.082	4.927	5.191	4.972	4.499	5.068	4.918	5.257	5.093	5.129	5.214
pos_135	PE-NMe2(20:0/15:0)	pos	8.473	8.807	8.74	8.636	8.781	8.707	8.783	8.631	8.654	8.673	8.686	8.7	8.669	8.655	8.739	8.643	8.708	8.751	8.46	8.807	8.633	8.758	8.71	8.639	8.708	8.618	8.634	8.621	8.736	8.668	8.627	8.606	8.75	8.612	8.636	8.664	8.647	8.376	8.747	8.696	8.688	8.673	8.612	8.646	8.809	8.676	8.728
pos_1356	Dethiobiotin	pos	4.281	4.35	4.368	4.488	4.326	4.124	4.321	4.756	4.124	4.379	4.046	4.681	4.278	4.54	4.357	4.359	4.598	4.075	4.731	3.927	3.87	4.68	4.646	4.476	4.435	4.537	4.591	3.871	4.181	4.928	4.608	4.287	4.108	4.191	4.905	4.334	4.338	4.461	4.019	4.369	4.113	4.542	4.301	4.51	4.246	4.401	4.833
pos_1359	Indole-3-Carbinol	pos	5.227	5.245	5.254	5.198	5.222	5.141	5.156	5.228	4.913	5.217	5.21	5.153	5.225	5.255	5.122	5.155	5.196	5.189	5.204	5.331	5.3	5.216	5.17	5.196	5.209	5.266	5.285	5.166	5.338	5.371	5.332	5.335	5.292	5.228	5.167	5.278	5.258	5.327	5.316	5.33	5.379	5.207	5.179	5.311	5.257	5.239	5.265
pos_1360	Theophylline	pos	5.749	0.7137	5.327	5.651	4.669	3.104	1.972	2.039	1.82	6.012	1.872	1.804	1.158	4.864	1.398	6.026	2.737	5.104	4.859	1.071	5.74	6.3	1.407	1.785	6.005	5.67	5.205	5.772	0.3473	4.415	5.145	4.626	5.905	1.358	0.8399	2.849	5.552	1.265	4.11	5.948	0.6062	4.467	5.065	6.431	1.145	0.982	5.859
pos_1369	Lenticin	pos	6.579	6.335	6.132	6.074	5.743	6.131	6.288	6.323	6.204	6.003	6.792	6.578	6.185	6.124	5.35	6.333	5.886	6.269	6.232	6.172	6.028	6.234	6.204	6.052	6.353	6.38	5.202	6.734	5.919	6.539	6.067	5.973	5.911	5.707	6.508	5.579	6.283	5.678	6.603	6.613	5.6	5.964	5.37	6.482	6.197	6.429	6.309
pos_1376	3-Hydroxymonoethylglycinexylidide	pos	4.79	4.981	5.082	4.979	5.144	5.036	5	5.165	4.853	5.108	4.888	5.139	5.09	5.215	4.967	5.121	5.094	5.068	4.965	4.876	5.005	5.106	5.16	4.991	5.046	5.074	5.157	4.861	4.968	5.179	4.995	5.109	4.927	5.097	5.174	5.009	5.055	4.952	5.147	4.958	4.969	4.964	5.026	4.926	4.88	5	5.035
pos_138	6-Fluoromevalonate	pos	7.679	7.613	7.517	7.58	7.559	7.575	7.494	7.608	7.412	7.645	7.56	7.591	7.538	7.551	7.666	7.541	7.565	7.539	7.595	7.65	7.707	7.542	7.594	7.593	7.616	7.684	7.735	7.643	7.627	7.738	7.666	7.618	7.664	7.539	7.675	7.63	7.61	7.667	7.633	7.629	7.694	7.675	7.625	7.637	7.615	7.545	7.565
pos_1383	Policapram	pos	6.074	6.34	6.282	6.262	6.304	6.313	6.245	6.287	6.178	6.281	6.339	6.31	6.309	6.264	6.329	6.285	6.305	6.323	6.319	6.396	6.327	6.305	6.303	6.316	6.279	6.259	6.26	6.326	6.313	6.283	6.268	6.284	6.299	6.327	6.241	6.301	6.313	6.327	6.357	6.329	6.303	6.287	6.302	6.251	6.301	6.392	6.321
pos_1386	2,2-Dimethyl-5-hydroxy-1-pyrrolidinyloxy	pos	4.934	5.164	5.095	5.073	5.122	5.089	5.052	5.047	5.008	5.1	5.163	5.097	5.083	5.083	5.102	5.117	5.124	5.112	5.172	5.179	5.17	5.126	5.138	5.118	5.148	5.105	5.079	5.177	5.17	5.152	5.073	5.088	5.145	5.15	5.01	5.108	5.163	5.179	5.177	5.158	5.149	5.121	5.125	5.1	5.168	5.225	5.174
pos_1387	N,N-Dimethyl-2-(morpholin-4-yl)ethanamine	pos	4.769	5.336	5.227	5.185	5.197	5.192	5.154	4.973	5.06	5.111	5.163	5.109	5.083	5.123	5.085	5.197	5.157	5.043	5.262	5.057	5.272	5.219	5.208	5.013	5.308	5.028	5.132	5.136	5.194	5.189	4.97	5.074	5.15	5.097	5.107	5.06	5.177	5.126	5.064	5.084	5.064	5.204	5.203	4.972	5.145	5.376	5.315
pos_139	L-Glutamine	pos	6.36	6.432	6.352	6.343	6.349	6.436	6.379	6.483	6.356	6.308	6.327	6.433	6.337	6.343	6.367	6.322	6.447	6.375	6.416	6.38	6.322	6.345	6.343	6.397	6.436	6.314	6.305	6.44	6.374	6.303	6.391	6.363	6.471	6.367	6.358	6.477	6.379	6.426	6.516	6.342	6.445	6.369	6.34	6.349	6.368	6.262	6.337
pos_1392	Statine	pos	5.134	5.001	5.131	5.153	4.963	5.038	5.072	5.323	4.904	5.178	5.143	5.109	5.032	5.106	5.074	5.057	5.245	4.974	5.165	5.035	5.044	5.026	5	5.075	5.25	5.159	5.291	5.019	5.072	4.968	5.485	5.035	5.079	5.151	5.053	5.313	4.96	5.097	5.123	5.142	5.124	5.103	4.947	5.034	5.065	5.064	5.053
pos_1395	(6Z)-Oct-6-enedioylcarnitine	pos	4.105	4.757	5.291	4.652	4.702	5.232	4.384	4.374	5.348	5.332	4.635	4.644	4.455	4.981	4.564	5.624	4.82	4.936	4.849	4.937	4.303	4.856	5.478	4.914	5.741	5.238	5.39	5.531	4.622	5.418	4.607	5.395	4.913	4.399	4.306	5.293	4.832	4.41	5.192	4.635	5.182	4.32	4.626	5.639	4.784	5.252	4.797
pos_1405	Alpha-Tocotrienol	pos	5.559	5.859	5.999	5.854	6.026	5.936	5.836	6.003	5.576	5.862	5.804	6.01	5.932	6.087	5.86	5.885	6.007	5.8	5.864	5.798	5.913	6.016	6.001	5.796	5.965	5.96	6.008	5.671	5.823	5.994	5.901	5.95	5.879	5.993	6.096	5.898	5.918	5.939	5.894	5.889	5.882	5.924	5.959	5.871	5.903	5.817	5.905
pos_141	Farnesyl acetone	pos	7.125	3.889	3.415	4.233	4.127	3.79	5.101	7.078	3.55	3.894	3.66	3.574	3.382	3.38	3.341	3.36	3.781	6.842	4.013	6.536	4.216	4.375	4.493	6.936	4.091	4.509	3.387	3.941	3.682	3.424	7.343	4.626	4.108	3.517	4.084	4.131	4.012	3.913	7.185	4.124	3.728	4.091	3.954	6.815	4.225	4.022	4.092
pos_1414	Alpha-Linolenoyl ethanolamide	pos	5.566	5.824	5.999	5.859	6.014	5.91	5.788	5.988	5.603	5.852	5.801	6.016	5.935	6.101	5.858	5.869	6.021	5.825	5.873	5.796	5.877	6.004	6.009	5.823	5.962	5.957	6.01	5.7	5.839	5.989	5.895	5.969	5.884	6.004	6.086	5.902	5.948	5.913	5.893	5.906	5.891	5.919	5.95	5.894	5.886	5.821	5.92
pos_1415	D-4-Hydroxyphenylglycine	pos	4.24	4.586	4.57	4.49	4.489	4.529	4.458	4.476	4.179	4.547	4.538	4.549	4.534	4.598	4.536	4.452	4.505	4.533	4.515	4.559	4.495	4.501	4.569	4.585	4.555	4.487	4.389	4.65	4.605	4.919	4.411	4.588	5.085	4.579	4.447	4.462	4.478	4.607	4.543	4.461	4.621	4.508	4.495	5.678	4.427	4.726	4.46
pos_1419	Leukotriene E3	pos	6.005	4.873	5.149	4.994	5.123	4.995	5.016	5.142	4.866	4.89	4.696	5.191	4.944	5.268	4.839	4.985	5.12	4.89	4.862	4.626	4.911	5.094	5.259	4.858	5.064	5.152	5.202	4.474	4.944	5.152	4.886	5.139	5.005	5.033	5.33	4.932	5.073	5.014	4.865	4.844	4.908	5.113	5.063	5.01	4.899	4.769	4.903
pos_142	(+/-)-(Z)-2-(5-Tetradecenyl)cyclobutanone	pos	7.917	5.768	5.589	5.513	5.559	5.598	6.093	7.855	5.707	5.628	5.601	5.6	5.598	5.558	5.565	5.553	5.616	7.658	5.678	7.351	5.716	5.592	5.631	7.722	5.715	5.66	5.565	5.624	5.609	5.596	8.09	5.824	5.678	5.624	5.598	5.606	5.633	5.699	7.949	5.768	5.651	5.611	5.611	7.685	5.715	5.756	5.669
pos_1423	Atenolol	pos	5.589	5.783	6.001	5.843	5.998	5.891	5.707	5.987	5.563	5.831	5.757	6.025	5.906	6.103	5.798	5.852	5.984	5.808	5.834	5.722	5.85	5.978	6.005	5.763	5.937	5.941	6.019	5.641	5.768	5.98	5.858	5.9	5.859	5.914	6.105	5.86	5.894	5.888	5.859	5.864	5.876	5.858	5.947	5.893	5.851	5.735	5.84
pos_1425	Leu Ile	pos	5.548	6.041	6.079	6.065	5.445	5.809	6.181	5.472	6.014	6.055	6.104	5.85	6.31	5.621	6.083	6.119	5.644	5.8	6.269	5.823	5.622	6.013	6.077	5.889	6.209	6.33	6.017	6.024	6.053	5.596	5.589	6.057	5.757	5.871	6.138	5.834	6.071	5.416	5.893	6.028	5.764	5.93	6.058	5.715	5.96	6.291	6.341
pos_1430	N-Myristoyl Arginine	pos	7.098	7.261	7.244	7.23	7.266	7.235	7.177	7.238	7.119	7.258	7.307	7.284	7.264	7.243	7.285	7.237	7.243	7.293	7.313	7.361	7.301	7.254	7.287	7.264	7.238	7.251	7.268	7.289	7.278	7.26	7.229	7.264	7.269	7.274	7.221	7.25	7.274	7.277	7.34	7.276	7.271	7.264	7.252	7.236	7.27	7.304	7.287
pos_144	Adrenoylcarnitine	pos	8.161	8.417	8.137	8.178	8.149	7.992	8.17	8.383	8.184	8.324	8.248	8.004	8.08	8.145	7.958	7.931	8.33	8	8.207	8.206	8.271	8.151	8.186	8.535	8.415	8.181	8.076	8.215	8.158	7.983	8.188	8.354	8.132	8.15	8.427	8.302	8.16	8.325	8.218	8.328	8.234	8.068	8.104	8.118	8.148	8.4	8.161
pos_1445	Lablaboside D	pos	5.76	6.137	6.278	3.915	6.1	6.535	6.204	6.057	6.401	6.426	5.884	6.246	6.606	6.434	6.399	6.654	6.275	6.504	6.348	6.511	3.947	6.218	4.34	6.921	6.417	6.054	4.152	6.027	5.993	6.186	6.051	6.069	6.2	6.253	3.966	5.635	6.449	5.952	6.582	6.474	5.589	4.01	4.988	6.365	4.538	5.72	6.521
pos_1447	PKG Inhibitor	pos	5.225	5.368	5.625	5.486	5.647	5.502	5.27	5.672	5.165	5.418	5.287	5.728	5.562	5.79	5.402	5.451	5.638	5.458	5.461	5.339	5.493	5.669	5.621	5.251	5.53	5.604	5.663	5.161	5.363	5.616	5.529	5.566	5.504	5.615	5.671	5.49	5.48	5.493	5.422	5.397	5.439	5.503	5.503	5.555	5.426	5.386	5.407
pos_1449	Lys Pro Lys	pos	4.935	4.958	5.287	5.129	5.194	5.28	5.205	5.128	4.931	5.14	4.944	5.178	5.237	5.328	5.077	5.227	5.052	4.987	5.147	5.187	5.208	5.22	5.279	4.834	5.038	5.418	5.278	4.773	5.213	5.397	5.028	5.262	5.071	5.112	5.252	5.067	5.124	5.226	5.009	4.97	5.102	5.208	5.048	5.082	5.128	4.994	4.926
pos_1452	(3b,16a,20R)-25-Acetoxy-3,16,20,22-tetrahydroxy-5-cucurbiten-11-one 3-glucoside	pos	6.188	6.243	6.537	3.878	6.294	6.608	6.264	5.334	6.537	6.614	6.246	6.555	6.534	6.592	6.771	6.319	6.378	6.454	6.623	6.505	4.219	6.403	4.689	6.797	6.687	6.572	4.943	6.322	6.367	6.278	6.399	6.588	6.458	6.696	5.386	6.283	6.371	6.082	6.413	6.382	6.265	4.947	5.937	6.349	5.185	6.267	6.526
pos_146	4-Hydroxynonenal	pos	6.514	6.461	6.402	6.331	6.384	6.427	6.345	6.376	6.384	6.364	6.381	6.376	6.367	6.343	6.311	6.389	6.379	6.42	6.536	6.523	6.398	6.348	6.346	6.386	6.372	6.333	6.251	6.304	6.351	6.375	6.386	6.357	6.348	6.33	6.248	6.341	6.355	6.534	6.499	6.396	6.362	6.351	6.331	6.396	6.321	6.361	6.415
pos_1460	Phe Ile	pos	6.175	5.402	5.848	5.314	5.771	5.96	5.493	6.029	5.602	5.733	5.672	6.051	6.106	6.029	6.087	5.541	5.763	5.362	5.958	5.661	5.211	5.64	5.582	5.584	6.071	6.162	5.272	5.37	6.057	6.22	5.782	6.282	6.148	6.144	6.012	5.701	5.861	6.129	6.221	6.26	5.95	5.502	5.873	5.505	5.895	5.978	5.987
pos_1461	Leucylproline	pos	5.009	4.794	4.712	4.751	4.709	4.622	5.001	4.88	4.53	5.029	4.868	4.995	4.893	4.657	5.257	5.308	4.844	5.098	5.055	5.092	4.899	5.248	4.927	4.916	5.708	5.135	4.652	5.107	5.436	5.349	4.835	4.91	5.037	5.014	5.324	4.72	4.965	4.72	5.023	4.941	4.769	4.902	4.952	5.597	5.089	5.071	5.272
pos_1469	2-(Ethylamino)ethanol	pos	5.455	5.601	5.573	5.559	5.598	5.577	5.546	5.545	5.513	5.581	5.584	5.597	5.583	5.582	5.558	5.575	5.581	5.584	5.61	5.615	5.598	5.578	5.596	5.579	5.581	5.602	5.596	5.607	5.593	5.605	5.568	5.564	5.556	5.586	5.58	5.551	5.603	5.617	5.641	5.612	5.598	5.581	5.61	5.588	5.606	5.652	5.618
pos_147	PC(16:0/PGF1alpha)	pos	7.364	7.55	7.674	7.346	7.57	7.598	7.648	7.481	7.508	7.472	7.536	7.555	7.541	7.542	7.596	7.614	7.533	7.6	7.284	7.603	7.474	7.685	7.453	7.478	7.463	7.397	7.321	7.494	7.589	7.569	7.503	7.466	7.54	7.495	7.264	7.496	7.529	7.136	7.566	7.59	7.506	7.429	7.494	7.499	7.59	7.597	7.542
pos_1476	Benzyl sulfate	pos	3.337	3.225	4.052	3.187	4.01	5.622	4.26	3.192	5.613	5.131	3.917	5.305	4.819	5.423	4.165	5.651	5.085	5.281	5.256	3.231	4.719	5.375	5.729	4.857	5.96	5.186	5.424	5.893	3.514	4.837	3.201	5.706	5.513	5.285	5.532	5.843	5.594	3.518	3.251	5.515	4.784	5.029	5.089	5.975	5.372	5.717	5.088
pos_1478	CL(i-12:0/i-12:0/i-13:0/i-12:0)	pos	5.362	5.458	5.762	5.563	5.741	5.595	5.462	5.747	5.367	5.561	5.41	5.809	5.694	5.909	5.451	5.626	5.775	5.513	5.54	5.427	5.563	5.766	5.715	5.421	5.72	5.627	5.792	5.244	5.339	5.727	5.572	5.675	5.688	5.734	5.79	5.61	5.67	5.645	5.507	5.567	5.622	5.586	5.63	5.692	5.522	5.462	5.686
pos_1484	6-Hydroxyoctanoylcarnitine	pos	5.323	5.937	6.286	5.553	5.784	5.868	5.856	5.502	6.034	5.904	4.921	5.77	5.878	5.421	5.698	5.79	6.052	5.775	5.822	6.047	5.772	6.188	5.724	4.915	5.758	6.113	5.942	5.526	5.603	5.824	5.423	5.673	5.103	5.767	5.567	6.004	5.518	5.323	4.981	5.489	4.995	5.951	5.893	6.023	6.015	5.361	5.842
pos_1495	1-Hydroxy-2,2,5,5-tetramethyl-2,5-dihydro-1h-pyrrole-3-carboxamide	pos	5.533	5.495	5.813	5.685	5.711	5.812	5.79	5.633	5.535	5.644	5.514	5.668	5.751	5.846	5.616	5.813	5.665	5.537	5.657	5.7	5.653	5.774	5.734	5.451	5.581	5.87	5.717	5.359	5.722	5.92	5.63	5.754	5.604	5.61	5.761	5.599	5.676	5.749	5.634	5.567	5.622	5.645	5.585	5.688	5.662	5.525	5.519
pos_1509	Prenyl glucoside	pos	2.763	4.773	4.687	4.158	4.567	4.467	4.817	2.791	4.171	4.814	4.799	4.051	4.069	4.502	3.99	4.591	4.48	2.8	4.675	2.83	4.314	4.638	4.108	2.785	4.791	2.838	3.436	4.748	4.528	4.471	2.801	4.402	3.849	3.116	3.583	4.223	4.178	4.353	2.851	3.963	4.079	3.197	2.798	2.818	2.81	5.229	5.105
pos_1510	PI(5-iso PGF2VI/16:2(9Z,12Z))	pos	5.977	6.018	6.277	5.397	6.248	6.487	6.06	4.238	6.475	6.398	6.05	6.198	6.345	6.695	6.499	6.107	6.058	6.156	6.407	6.143	5.844	6.081	5.756	6.603	6.462	6.053	5.955	6.355	6.173	6.015	5.88	6.338	6.074	6.159	5.682	5.773	6.269	5.753	6.381	6.141	6.004	5.613	6.288	6.203	5.771	5.923	6.278
pos_1519	Rebaudioside D	pos	3.698	4.244	5.035	3.722	4.83	5.372	4.541	3.727	5.356	5.275	4.185	5.139	5.343	5.396	5.377	5.151	4.885	4.911	5.219	4.857	3.753	4.858	3.763	5.665	5.319	4.692	3.753	5.137	4.903	4.668	4.42	4.981	4.68	4.983	3.772	4.493	5.054	3.787	5.306	4.854	4.309	3.747	3.734	4.953	3.714	3.939	5.208
pos_1528	PS(16:0/18:2(9Z,11E)+=O(13))	pos	6.016	5.958	6.12	6.04	6.198	6.104	6.046	6.143	5.923	6.047	5.931	6.206	6.064	6.31	6.025	6.068	6.144	5.963	6.017	5.837	6.011	6.164	6.097	5.872	6.113	6.145	6.129	5.74	5.951	6.09	6.095	6.065	6.003	6.11	6.264	6.049	6.111	6.081	6.02	5.977	5.98	6.024	6.051	6.144	6.093	5.902	6.063
pos_153	1-Aminocyclohexanecarboxylic acid	pos	6.393	6.235	6.246	6.253	6.459	6.206	6.103	6.023	6.094	5.957	6.43	6.425	6.291	6.055	6.552	6.19	6.313	6.404	6.344	6.42	6.239	6.23	6.08	5.983	6.29	6.445	6.169	6.412	6.159	6.08	6.256	5.988	6.066	6.265	6.152	6.312	6.116	6.255	6.291	6.341	5.779	6.265	6.186	6.507	5.46	6.249	6.355
pos_1563	(4E,15Z)-Bilirubin	pos	5.012	4.879	5.007	5.273	4.115	4.925	5.056	4.014	3.85	5.256	4.121	4.547	4.433	4.322	3.436	4.957	5.263	4.81	4.369	3.769	4.436	5.128	4.701	3.441	4.905	4.598	4.393	3.383	4.292	4.366	4.243	4.611	4.731	4.638	4.853	4.933	4.191	3.485	4.736	4.774	4.798	5.015	5.055	4.433	3.609	5.241	4.878
pos_1565	Phenylacetylglycine	pos	3.643	3.92	3.804	3.973	4.049	3.523	3.631	3.483	3.683	3.861	3.427	4.17	3.998	4.017	4.177	4.114	4.088	3.665	3.911	3.842	3.873	3.824	3.881	3.456	4.251	3.996	3.686	3.99	3.928	4.245	3.741	3.865	3.668	3.7	3.81	3.881	3.808	3.941	3.537	3.679	3.818	3.793	3.961	4.205	4.69	4.065	3.658
pos_1566	2,6-Dimethoxy-1,4-benzoquinone	pos	5.014	5.387	4.89	5.616	4.722	5.633	5.358	4.425	3.635	4.673	5.571	5.525	4.123	5.802	5.524	4.101	5.283	5.977	5.336	2.68	5.213	5.277	5.074	4.888	5.184	5.479	2.667	5.717	5.755	5.423	4.457	5.439	5.993	5.47	5.55	4.642	3.851	5.896	5.215	5.053	5.986	5.175	4.941	6.516	5.391	5.072	5.108
pos_1588	Indoleacetic acid	pos	4.338	4.243	4.299	4.379	4.383	4.005	4.215	3.961	4.028	4.164	4.042	4.488	4.376	4.381	4.622	4.431	4.383	3.835	4.265	4.138	4.309	4.365	4.274	4.144	4.503	4.317	4.212	4.313	4.252	4.735	4.183	4.172	4.036	4.366	4.187	4.292	4.237	4.339	4.233	3.996	4.162	4.23	4.238	4.584	4.942	4.392	4.274
pos_1590	Indoleacetaldehyde	pos	6.419	3.814	3.413	3.034	3.572	3.562	3.069	3.498	3.068	3.074	3.501	3.683	3.645	3.023	3.519	3.498	3.058	3.582	3.381	4.826	3.633	3.48	3.536	4.94	3.529	3.286	3.674	3.515	3.35	3.349	3.798	3.589	3.554	3.595	3.594	3.38	3.597	3.258	5.277	3.553	3.296	3.056	3.49	3.455	3.836	3.572	3.481
pos_1596	Melanettin	pos	5.171	4.905	4.859	5.414	5.237	4.726	5.527	3.876	2.988	5.429	4.963	5.224	4.603	5.157	4.136	5.834	6.099	5.685	5.479	5.483	5.41	5.73	5.584	5.274	5.44	5.059	5.526	4.596	4.577	5.419	4.801	5.055	4.872	4.721	5.507	5.718	4.791	4.862	5.368	5.248	5.098	5.321	5.373	4.729	4.938	5.89	5.235
pos_1613	L-4-Chlorotryptophan	pos	4.209	2.896	2.926	3.625	5.109	2.887	5.042	2.959	2.811	2.882	5.08	5.168	2.893	4.108	2.985	5.469	5.311	5.449	5.6	5.543	5.304	5.466	5.311	5.398	5.309	4.273	5.441	4.048	3.518	5.175	2.896	5.179	2.86	2.871	2.909	5.378	3.781	2.901	4.73	4.455	3.39	2.883	3.329	2.89	5.014	5.154	4.794
pos_1614	Chlorobenzene	pos	4.957	4.902	4.917	4.935	5.042	4.903	4.978	4.923	4.897	4.892	5.065	5.041	4.937	4.976	4.986	5.121	5.074	5.156	5.19	5.251	5.128	5.15	5.128	5.221	5.176	4.982	5.125	5.019	5.051	5.066	4.971	5.108	4.991	5.028	4.942	5.138	5.072	5.09	5.139	5.099	4.969	5.003	4.98	5.032	5.197	5.131	5.069
pos_1615	2-(4-Chlorophenoxy)propionic acid	pos	5.511	5.513	5.45	5.441	5.574	5.484	5.543	5.479	5.465	5.481	5.618	5.557	5.505	5.519	5.514	5.702	5.602	5.688	5.761	5.75	5.675	5.669	5.685	5.724	5.669	5.585	5.637	5.563	5.585	5.662	5.575	5.654	5.582	5.588	5.489	5.666	5.65	5.668	5.724	5.689	5.619	5.579	5.626	5.58	5.693	5.667	5.624
pos_162	Indoleacrylic acid	pos	7.737	7.751	7.728	7.72	7.703	7.663	7.661	7.738	7.407	7.711	7.71	7.645	7.732	7.747	7.612	7.662	7.665	7.684	7.661	7.782	7.782	7.689	7.667	7.688	7.687	7.776	7.774	7.645	7.804	7.849	7.816	7.786	7.745	7.723	7.66	7.733	7.727	7.793	7.785	7.799	7.837	7.699	7.695	7.806	7.732	7.668	7.73
pos_1638	5-Nitro-2-(3-phenylpropylamino)benzoic acid	pos	5.201	4.41	4.864	5.402	5.162	4.726	5.463	4.911	4.324	5.371	4.834	5.187	4.913	4.907	4.602	5.683	6.059	5.556	5.252	5.424	5.391	5.591	5.639	5.023	5.399	5.211	5.487	4.714	4.919	5.619	5.421	5.138	5.191	5.245	5.702	5.582	5.088	5.341	5.47	5.252	5.247	5.612	5.622	5.305	5.215	6	5.231
pos_1667	Fumigaclavine C	pos	5.699	5.625	5.517	5.507	5.533	5.557	5.512	5.53	5.538	5.502	5.614	5.523	5.543	5.546	5.531	5.486	5.492	5.562	5.589	5.632	5.5	5.503	5.465	5.59	5.543	5.46	5.446	5.55	5.541	5.474	5.5	5.534	5.535	5.513	5.28	5.456	5.528	5.568	5.617	5.545	5.492	5.481	5.462	5.501	5.475	5.551	5.533
pos_1706	Dihydroisomorphine-6-glucuronide	pos	5.615	3.617	3.835	4.556	5.386	5.477	5.983	3.508	3.455	5.162	3.583	3.53	3.801	4.844	5.186	5.586	3.545	5.698	3.554	3.547	5.258	4.713	4.943	5.13	4.647	6.126	3.534	5.81	5.506	6.654	5.647	5.975	5.403	4.07	6.026	4.197	5.854	4.453	4.987	5.683	5.638	4.978	5.18	6.203	3.496	5.555	3.524
pos_1707	Neocnidilide	pos	4.331	4.758	4.656	3.583	4.631	4.518	4.843	4.015	4.438	4.245	4.326	4.483	4.567	4.607	4.551	4.664	4.682	3.52	4.715	3.591	4.136	4.704	3.873	3.857	4.865	4.457	3.516	4.283	4.744	4.735	4.436	3.998	4.09	3.66	3.781	3.715	4.424	4.124	3.408	3.921	3.853	3.483	3.717	3.596	3.802	4.552	4.962
pos_1708	Cardanolmonoene	pos	5.01	5.151	5.064	5.026	5.082	5.061	5	5.072	5.143	5.086	5.101	5.049	5.041	5.043	5.086	5.045	5.049	5.092	5.066	5.189	5.074	5.03	5.014	5.1	5.065	4.972	4.972	5.122	5.08	5.032	5.064	5.033	5.094	5.127	4.848	5.02	5.061	5.172	5.185	5.027	5.09	5.033	4.982	5.06	5.03	5.15	5.075
pos_1713	Artemidinol	pos	4.246	4.443	4.416	4.218	4.339	4.41	4.349	4.411	4.406	4.401	4.694	4.439	4.523	4.384	4.43	4.882	4.563	4.585	4.611	4.72	4.672	4.473	4.573	4.668	4.725	4.764	4.611	4.777	4.609	4.6	4.714	4.71	4.659	4.626	4.437	4.04	4.644	4.801	4.893	4.796	4.804	4.748	4.647	4.693	4.782	4.812	4.78
pos_1715	3-hydroxydecanoyl carnitine	pos	5.1	5.775	6.178	5.328	5.491	5.543	5.69	5.136	5.79	5.635	4.525	5.579	5.536	5.068	5.392	5.646	5.755	5.527	5.519	5.779	5.479	5.961	5.473	4.523	5.38	5.808	5.649	5.249	5.32	5.543	5.098	5.336	4.857	5.462	5.412	5.769	5.383	5.057	4.887	5.072	4.638	5.718	5.627	5.667	5.658	4.987	5.564
pos_1725	Medroxyprogesterone	pos	5.937	5.997	5.938	5.897	5.931	5.938	5.904	5.898	5.927	5.938	5.987	5.92	5.951	5.909	5.964	5.943	5.895	5.999	5.982	6.032	5.978	5.892	5.916	6.008	5.942	5.926	5.89	5.995	5.988	5.915	5.894	5.956	5.987	5.988	5.833	5.894	6.01	6.024	6.069	6.007	5.988	5.951	5.94	5.941	5.963	5.931	5.938
pos_1734	Rhamnazin 3-rutinoside	pos	3.832	3.894	4.101	4.079	3.884	4.063	4.836	3.861	3.808	4.99	3.856	3.937	4.4	4.121	3.85	5.055	5.375	4.948	4.592	4.215	4.299	5.208	4.434	3.889	4.792	4.645	3.986	3.796	4.337	4.108	3.87	4.706	4.704	4.519	4.969	4.684	3.897	3.959	4.645	4.747	4.908	5	5.033	4.401	3.848	5.332	5.005
pos_1739	Acetoacetic acid	pos	2.405	3.859	3.689	3.771	2.646	2.834	3.557	2.469	2.882	2.451	2.429	3.155	2.905	3.173	3.263	3.119	3.338	2.851	3.134	2.69	2.985	3.317	3.413	2.427	2.481	3.265	3.305	2.369	2.43	3.291	2.919	2.531	2.46	3.332	4.219	3.278	2.849	2.844	2.493	2.443	2.435	3.636	3.669	2.566	3.242	2.47	3.328
pos_1745	1-Hexanol	pos	5.839	4.599	4.623	4.687	4.59	4.562	4.821	5.452	4.692	4.643	4.696	4.61	4.646	4.577	4.599	4.607	4.531	5.605	4.6	5.053	4.796	4.728	4.74	5.369	4.722	4.656	4.597	4.693	4.637	4.685	5.836	4.578	4.613	4.699	4.547	4.489	4.623	4.691	5.531	4.633	4.6	4.792	4.694	5.458	4.555	4.708	4.628
pos_1746	(10E)-8-Hydroxydodec-10-enoylcarnitine	pos	5.036	5.409	5.671	5.268	5.284	5.17	5.456	5.478	5.449	5.695	4.756	5.527	5.339	5.236	5.361	5.254	5.555	5.253	5.399	5.298	4.978	5.295	4.917	4.961	5.471	5.416	5.087	5.296	5.563	5.547	5.251	4.924	5	5.009	5.136	5.391	5.14	5.181	4.94	5.07	5.025	5.517	5.121	5.11	5.197	5.341	5.171
pos_1760	Sterebin A	pos	5.635	5.546	5.924	5.358	5.381	5.521	5.786	5.452	5.376	5.782	5.487	5.531	5.642	5.152	5.566	5.537	5.785	5.713	5.709	5.928	5.446	5.573	5.241	4.978	5.649	5.685	5.82	5.472	5.596	5.995	5.778	5.444	5.425	5.565	5.502	5.821	5.526	5.301	5.37	5.698	5.389	5.599	5.41	5.448	5.55	5.165	5.507
pos_1765	Decanoylcarnitine	pos	5.995	7.435	7.231	7.374	6.626	6.531	6.972	6.108	6.612	6.177	5.758	6.409	6.454	6.155	6.487	6.786	6.937	6.529	6.604	6.631	6.576	6.908	6.592	5.243	6.378	6.817	6.669	6.13	6.47	6.658	6.135	6.726	6.097	6.719	7.722	6.763	6.658	6.223	6.043	6.236	5.737	6.929	7.035	6.508	6.582	5.9	6.767
pos_1769	(S)-[8]-Gingerol	pos	4.025	5.186	5.336	4.682	5.078	5.128	5.237	4.164	5.002	4.597	3.574	4.926	5.043	4.369	4.927	4.783	5.264	4.531	5.003	5.058	4.537	5.156	4.608	2.29	4.852	5.184	4.991	4.275	4.843	5.038	4.199	4.308	3.442	4.885	5.09	5.441	4.865	4.272	3.689	4.013	3.927	5.234	4.863	4.696	4.856	4.505	4.63
pos_1782	(R)-1-O-[b-D-Apiofuranosyl-(1->2)-b-D-glucopyranoside]-1,3-octanediol	pos	6.815	6.875	6.764	6.727	6.76	6.787	6.771	6.774	6.756	6.745	6.781	6.763	6.746	6.733	6.727	6.761	6.751	6.809	6.849	6.924	6.793	6.725	6.712	6.789	6.74	6.71	6.678	6.747	6.765	6.755	6.758	6.76	6.764	6.74	6.63	7.499	6.761	6.84	6.917	6.804	6.763	6.729	6.719	6.755	6.757	6.779	6.795
pos_1790	CL(i-13:0/i-16:0/18:2(9Z,11Z)/i-12:0)	pos	5.213	5.483	5.688	5.565	5.626	5.589	5.6	5.491	5.505	5.547	5.178	5.535	5.585	5.682	5.498	5.554	5.598	5.362	5.52	5.547	5.434	5.589	5.644	5.365	5.504	5.651	5.61	5.15	5.541	5.619	5.505	5.541	5.388	5.522	5.738	5.514	5.561	5.61	5.546	5.244	5.487	5.561	5.474	5.529	5.291	5.417	5.454
pos_1795	Linolenic Acid	pos	5.217	4.726	4.467	4.354	4.321	4.487	4.714	5.088	4.523	4.417	4.526	4.432	4.54	4.423	4.59	4.637	4.642	4.876	4.571	4.919	4.692	4.62	4.544	5.017	4.679	4.598	4.469	4.308	4.565	4.704	5.392	4.536	4.618	4.517	4.315	4.388	4.495	4.781	5.186	4.712	4.563	4.497	4.564	4.972	4.377	4.625	4.655
pos_1799	Heptadecanoic acid	pos	6.244	6.392	6.618	6.482	6.196	6.221	6.279	6.317	6.218	6.308	6.277	6.313	6.246	6.306	6.203	6.183	6.814	6.241	6.309	6.38	6.326	6.095	6.192	6.262	6.208	6.197	6.636	6.178	6.182	6.461	6.339	6.161	6.377	6.236	6.254	6.546	6.713	6.494	6.388	6.47	6.254	6.242	6.214	6.227	6.37	6.391	6.412
pos_181	Phe Phe	pos	7.473	6.825	7.049	7.239	7.197	7.047	6.855	6.822	6.671	6.935	7.093	7.351	7.115	7.103	7.41	6.923	6.983	6.697	7.207	7.116	7.369	6.915	7.369	6.743	7.129	7.53	7.247	6.923	7.237	7.528	7.045	7.467	7.202	7.277	7.494	7.093	7.027	7.357	7.192	7.284	7.188	7.397	7.417	7.016	7.459	7.152	7.077
pos_1824	Hydroxytetradecadienyl-l-carnitine	pos	5.572	6.771	6.566	6.672	6.202	6.069	6.383	5.674	6.237	5.935	5.418	6.074	6.048	5.51	6.041	6.145	6.311	6.14	6.077	6.391	6.012	6.368	5.923	5.129	5.829	6.229	6.164	5.6	5.983	6.127	5.687	5.982	5.534	6.081	6.734	6.351	6.005	5.851	5.594	5.748	5.458	6.364	6.391	5.961	6.289	5.59	6.064
pos_1837	CL(i-12:0/i-18:0/18:2(9Z,11Z)/i-13:0)	pos	5.972	6.098	6.325	6.143	6.208	6.163	6.191	6.121	6.081	6.21	6.03	6.112	6.171	6.245	6.1	6.18	6.133	6.084	6.159	6.006	6.145	6.235	6.252	6.069	6.203	6.295	6.26	6.001	6.107	6.204	6.125	6.18	6.032	6.088	6.334	6.148	6.22	6.184	6.142	6.041	6.154	6.302	6.223	6.155	6.036	6.144	6.11
pos_1900	Hydroxyoctadecenoylcarnitine	pos	6.349	6.633	6.447	6.426	6.476	6.371	6.485	6.3	6.415	6.304	6.182	6.439	6.428	6.433	6.433	6.205	6.579	6.359	6.35	6.533	6.23	6.464	6.292	6.157	6.34	6.284	6.477	6.233	6.427	6.199	6.225	6.17	6.42	6.408	6.582	6.643	6.273	6.328	6.349	6.328	6.26	6.43	6.437	6.083	6.454	6.228	6.275
pos_1916	1-Nonanol	pos	5.592	3.478	3.486	4.061	3.549	3.447	4.627	4.978	4.125	3.534	3.419	3.578	3.805	3.451	3.412	3.43	3.787	4.878	3.589	4.582	3.77	3.494	4.216	4.962	3.471	4.142	3.486	3.911	3.42	3.79	5.349	3.958	3.42	4.511	3.734	3.416	3.459	3.574	4.989	4.153	3.425	4.155	3.43	4.694	3.457	3.858	3.469
pos_1941	Palmitoylcarnitine	pos	6.11	6.417	6.278	6.252	6.192	6.122	6.212	6.239	6.153	6.167	6.056	6.237	6.143	5.958	6.183	6.118	6.226	6.28	6.119	6.307	6.02	6.294	6.146	6.056	6.158	6.354	6.256	6.064	6.175	6.183	6.163	6.333	6.148	6.148	6.169	6.299	6.186	6.208	6.079	6.075	6.086	6.232	6.288	6.145	6.248	5.975	6.109
pos_1977	Linoleylanilide	pos	5.214	5.055	5.039	4.911	4.978	4.963	4.966	5.15	5.103	5.017	5.204	5.044	4.952	5.189	4.976	4.914	5.225	5.123	5.054	5.115	5.202	4.593	4.876	4.892	5.216	5.198	5.032	5.223	5.224	5.333	5.641	5.01	4.916	5.341	4.748	4.879	4.89	4.994	5.208	5.099	4.979	4.933	4.829	5.171	4.992	5.582	5.197
pos_1978	Solasodine	pos	5.857	5.879	5.844	5.693	5.601	5.636	5.685	5.884	5.759	5.707	5.959	5.657	5.628	5.875	5.749	5.649	5.901	5.763	5.795	5.867	5.941	5.249	5.697	5.673	6.004	5.939	5.886	5.893	5.898	6.033	6.323	5.723	5.727	6.04	5.552	5.685	5.712	5.737	5.997	5.74	5.735	5.724	5.636	5.995	5.766	6.289	5.92
pos_2004	CL(i-13:0/i-20:0/i-14:0/18:2(9Z,11Z))	pos	5.963	5.996	6.211	6.078	6.016	6.111	5.883	6.103	5.912	6.039	5.986	6.042	6.07	6.066	6.019	6.015	6.091	5.972	6.058	6.023	6.058	6.132	6.156	5.857	6.095	6.113	6.135	5.687	5.966	6.058	6.027	5.96	6.005	6.004	6.222	5.97	6.073	6.001	5.961	5.969	6.045	6.131	6.1	6.085	5.984	5.908	5.945
pos_2036	N,N'-Dicyclohexylurea	pos	5.835	5.911	5.795	5.775	5.806	5.846	5.851	5.836	5.829	5.804	5.846	5.812	5.819	5.782	5.796	5.815	5.807	5.848	5.845	5.991	5.828	5.796	5.749	5.838	5.784	5.778	5.727	5.812	5.839	5.816	5.834	5.814	5.838	5.82	5.692	5.757	5.837	5.869	5.933	5.855	5.826	5.76	5.772	5.759	5.809	5.843	5.85
pos_2052	Phytuberin	pos	5.322	5.443	5.256	5.346	5.337	5.283	5.384	5.388	5.347	5.243	5.378	5.322	5.353	5.337	5.264	5.37	5.311	5.389	5.428	5.519	5.392	5.323	5.209	5.44	5.292	5.323	5.232	5.468	5.361	5.272	5.42	5.346	5.305	5.332	5.259	5.316	5.389	5.448	5.508	5.398	5.311	5.309	5.278	5.423	5.316	5.418	5.394
pos_2061	CL(18:0/18:0/18:2(9Z,12Z)/18:2(9Z,12Z))	pos	5.68	5.916	6.085	5.899	5.917	5.905	5.723	5.747	5.75	5.975	5.795	5.849	5.843	5.909	5.884	5.874	5.893	5.829	5.895	5.681	5.879	5.816	6.053	5.716	6.047	6.044	5.992	5.577	5.743	5.952	5.9	5.829	5.806	5.732	6.061	5.971	5.934	5.76	5.822	5.733	5.817	6.067	5.959	5.769	5.781	5.546	5.935
pos_2071	(9Z)-(13S)-12,13-epoxyoctadeca-9,11-dienoate	pos	5.628	5.653	5.52	5.562	5.533	5.613	5.62	5.61	5.61	5.548	5.642	5.573	5.564	5.579	5.588	5.636	5.601	5.66	5.632	5.709	5.573	5.561	5.54	5.597	5.517	5.551	5.509	5.638	5.623	5.62	5.585	5.622	5.617	5.529	5.506	5.588	5.613	5.653	5.698	5.674	5.572	5.52	5.564	5.6	5.593	5.665	5.626
pos_2077	(4S,8R)-8,9-Dihydroxy-p-menth-1(6)-en-2-one	pos	6.03	6.099	5.971	5.956	5.977	6.022	5.983	5.992	5.994	5.971	6.003	5.987	5.979	5.961	5.949	6.006	5.981	6.058	6.076	6.152	5.999	5.957	5.935	6.012	5.961	5.945	5.898	5.965	5.984	5.977	5.989	5.968	5.988	5.974	5.827	5.951	5.999	6.063	6.141	6.046	5.985	5.948	5.931	5.974	5.968	6.007	6.035
pos_2078	Diisobutyl phthalate	pos	5.815	5.891	5.803	5.787	5.809	5.853	5.817	5.811	5.823	5.77	5.824	5.817	5.825	5.799	5.778	5.818	5.83	5.853	5.87	5.967	5.847	5.811	5.757	5.831	5.767	5.814	5.712	5.823	5.851	5.831	5.808	5.824	5.823	5.798	5.692	5.75	5.827	5.853	5.964	5.865	5.806	5.779	5.77	5.778	5.812	5.86	5.86
pos_2099	Furanodiene	pos	4.121	4.891	4.656	4.925	4.195	4.612	4.99	4.598	4.514	4.569	3.845	4.825	4.665	4.124	4.608	4.727	4.75	3.483	4.967	3.513	4.964	4.871	4.937	3.467	4.958	4.62	4.638	3.719	4.755	4.751	4.455	4.435	5.001	4.85	4.758	4.451	4.665	4.569	3.949	4.09	4.259	4.672	4.718	3.5	4.665	4.755	5.158
pos_2106	Tanacetol B	pos	6.136	6.204	6.119	6.113	6.131	6.163	6.135	6.156	6.136	6.123	6.153	6.146	6.128	6.117	6.115	6.154	6.147	6.189	6.18	6.273	6.146	6.131	6.097	6.178	6.115	6.12	6.061	6.138	6.148	6.15	6.135	6.141	6.144	6.121	6.034	6.106	6.146	6.185	6.248	6.179	6.148	6.111	6.096	6.116	6.159	6.19	6.188
pos_2110	(13E)-11a-Hydroxy-9,15-dioxoprost-13-enoic acid	pos	5.49	5.573	5.497	5.463	5.489	5.503	5.461	5.508	5.473	5.397	5.526	5.48	5.49	5.508	5.507	5.477	5.487	5.481	5.559	5.666	5.503	5.416	5.443	5.508	5.517	5.429	5.421	5.456	5.495	5.485	5.494	5.496	5.499	5.489	5.412	5.486	5.465	5.54	5.599	5.528	5.461	5.45	5.419	5.475	5.537	5.465	5.525
pos_2113	DG(20:4(8Z,11Z,14Z,17Z)/18:0/0:0)	pos	5.602	5.957	5.669	5.588	5.653	5.408	5.414	5.18	5.167	4.904	4.904	5.069	5.142	5.272	5.254	5.045	5.299	5.291	5.199	6.118	5.558	5.322	5.412	5.356	5.042	4.988	4.905	4.773	5.083	5.495	5.339	5.338	5.443	4.934	5.497	5.134	5.459	5.291	5.644	5.739	5.46	5.605	5.473	5.263	5.346	5.018	5.034
pos_2114	PC(O-16:1(9Z)/18:0)	pos	5.182	5.921	5.241	5.313	5.064	5.605	5.775	5.737	5.581	5.705	5.735	5.771	5.742	5.689	5.704	5.583	5.636	5.479	5.579	5.955	5.39	5.079	5.296	5.534	5.761	5.686	5.418	5.526	5.687	5.585	5.75	5.615	5.661	5.431	5.393	5.609	5.746	5.854	6.023	5.452	4.958	4.851	5.481	5.917	5.629	5.496	5.556
pos_2117	3-Oxododecanoic acid	pos	5.302	5.448	5.359	5.359	5.389	5.386	5.393	5.329	5.332	5.353	5.322	5.346	5.322	5.328	5.357	5.316	5.344	5.371	5.399	5.562	5.4	5.316	5.329	5.366	5.363	5.334	5.296	5.337	5.357	5.331	5.312	5.39	5.36	5.31	5.231	5.313	5.359	5.389	5.525	5.372	5.371	5.323	5.307	5.328	5.349	5.371	5.356
pos_2120	PE(18:3(9Z,12Z,15Z)/16:0)	pos	6.819	6.939	6.934	6.829	6.888	6.859	6.817	6.807	6.8	6.839	6.835	6.828	6.848	6.831	6.811	6.811	6.84	6.825	6.895	6.916	6.861	6.814	6.858	6.806	6.877	6.847	6.843	6.728	6.783	6.816	6.814	6.802	6.788	6.793	6.84	6.787	6.833	6.824	6.909	6.812	6.807	6.858	6.835	6.834	6.77	6.806	6.838
pos_2125	Chenodeoxycholylarginine	pos	6.809	6.909	6.826	6.767	6.789	6.836	6.789	6.785	6.786	6.784	6.824	6.781	6.779	6.787	6.752	6.784	6.785	6.827	6.872	6.941	6.799	6.751	6.757	6.786	6.794	6.747	6.704	6.762	6.773	6.8	6.758	6.754	6.771	6.773	6.668	6.742	6.779	6.841	6.935	6.829	6.789	6.764	6.755	6.777	6.761	6.786	6.813
pos_2134	LysoPC(22:2(13Z,16Z)/0:0)	pos	5.181	5.583	5.267	5.191	5.144	5.346	5.442	5.245	5.217	5.294	5.318	5.35	5.174	5.109	5.126	5.219	5.185	5.413	5.311	5.571	5.45	5.418	5.364	5.293	5.237	5.235	4.846	5.1	5.347	5.325	5.064	5.292	5.151	5.375	5.266	5.217	5.199	5.424	5.742	5.38	5.282	5.145	5.179	5.313	5.384	5.147	5.359
pos_2138	Cucurbitacin IIa	pos	5.324	5.63	5.296	5.249	5.354	5.388	5.629	5.326	5.541	5.171	5.332	5.345	5.275	5.321	5.257	5.341	5.332	5.494	5.314	5.573	5.48	5.316	5.197	5.376	5.402	5.354	5.07	5.164	5.293	5.349	5.328	5.283	5.351	5.243	5.366	5.334	5.424	5.503	5.804	5.402	5.392	5.332	5.329	5.395	5.316	5.415	5.519
pos_2144	Piperonyl Butoxide	pos	5.02	5.179	5.044	4.923	5.043	5.039	5.173	4.875	4.994	5.082	5.007	5.126	5.016	5.038	5.017	4.997	4.995	4.99	5.176	5.271	5.113	5.03	5.022	5.14	4.993	5.001	4.999	5.058	5.106	5.092	5.054	5.011	5.091	5.042	4.935	4.989	5.086	5.142	5.197	5.048	5.13	5.037	4.97	5.042	5.07	5.045	5.167
pos_2146	Cuminaldehyde	pos	5.496	5.672	5.46	5.431	5.468	5.455	5.458	5.425	5.363	5.378	5.349	5.419	5.386	5.348	5.379	5.401	5.443	5.549	5.472	5.726	5.481	5.43	5.406	5.477	5.426	5.475	5.273	5.327	5.383	5.372	5.484	5.413	5.43	5.32	5.31	5.331	5.415	5.427	5.734	5.445	5.43	5.392	5.398	5.405	5.384	5.452	5.434
pos_2147	Prostaglandin A1	pos	5.639	5.749	5.673	5.602	5.668	5.699	5.638	5.656	5.652	5.649	5.635	5.648	5.607	5.623	5.623	5.624	5.63	5.726	5.71	5.828	5.688	5.658	5.63	5.673	5.629	5.643	5.57	5.625	5.662	5.686	5.654	5.626	5.637	5.659	5.577	5.596	5.635	5.744	5.833	5.714	5.654	5.64	5.652	5.657	5.681	5.697	5.669
pos_2155	MG(PGF1alpha/0:0/0:0)	pos	5.535	5.625	5.518	5.453	5.473	5.486	5.506	5.531	5.486	5.442	5.48	5.529	5.462	5.481	5.515	5.478	5.529	5.535	5.624	5.682	5.528	5.52	5.455	5.557	5.512	5.457	5.414	5.457	5.48	5.524	5.501	5.486	5.502	5.442	5.365	5.477	5.527	5.559	5.73	5.566	5.478	5.515	5.475	5.482	5.443	5.507	5.553
pos_2164	LysoPC(14:0/0:0)	pos	6.207	5.943	6.057	6.537	6.094	5.634	5.899	6.192	5.677	5.767	6.573	6.304	6.177	6.08	6.125	5.713	5.598	5.909	6.226	6.392	6.578	6.047	6.244	6.193	6.051	6.36	6.356	5.597	6.36	6.124	5.888	6.45	6.275	6.172	6.315	6.375	5.894	6.377	6.62	6.292	6.459	6.427	6.264	5.889	5.807	5.701	6.764
pos_2168	PE(16:0/0:0)	pos	5.885	6.143	5.898	6.218	5.795	5.569	5.806	5.897	5.832	5.949	5.952	5.918	5.812	5.621	5.819	5.572	5.774	5.712	5.658	6.155	5.94	5.781	5.982	6.043	6.01	5.775	5.719	5.775	5.662	5.703	5.803	5.838	5.984	5.99	6.096	5.856	5.595	6.23	6.17	6.137	6.21	5.762	5.941	5.851	5.814	5.952	5.794
pos_2173	PE(20:0/18:3(9Z,12Z,15Z))	pos	4.452	6.571	6.353	6.2	6.59	5.789	6.558	6.129	6.068	5.812	6.385	6.515	6.134	5.991	6.421	6.379	6.179	6.155	4.898	6.628	6.491	6.542	5.752	6.384	6.138	6.579	6.339	6.616	6.437	6.551	6.105	6.49	6.683	6.243	6.017	6.318	6.562	4.519	6.553	6.232	5.534	6.416	6.017	5.915	6.232	5.89	6.176
pos_2176	PC(16:1/0:0)	pos	5.544	5.6	5.096	5.783	5.274	4.768	5.348	5.292	5.229	4.865	5.363	5.303	5.217	5.087	5.269	4.657	5.062	5.09	5.335	5.935	5.824	4.916	5.647	5.175	5.061	5.293	5.296	4.756	5.166	5.136	4.941	5.323	5.371	5.161	5.572	5.542	4.982	5.759	5.977	5.392	5.481	5.343	5.455	5.163	5.023	5.193	5.096
pos_2183	Hexadecenal	pos	7.006	4.843	4.572	4.123	4.416	4.401	5.216	6.93	4.658	4.513	4.488	4.713	4.56	4.523	4.534	4.562	4.627	6.697	4.901	6.479	4.773	4.618	4.613	6.765	4.885	4.573	4.076	4.531	4.738	4.721	7.181	4.743	4.645	4.565	3.998	4.577	4.504	4.828	7.067	4.852	4.666	4.424	4.364	6.796	4.611	4.96	4.976
pos_2188	Alpha-Terpineol propanoate	pos	5.392	5.522	5.247	5.209	5.146	5.068	5.436	3.899	5.195	5.217	5.01	4.895	5.136	5.281	5.334	5.166	5.195	5.385	5.375	5.853	5.809	4.819	5.582	5.881	5.524	5.38	4.826	5.048	4.912	4.854	5.579	5.18	5.216	5.172	5.222	5.119	5.183	5.376	5.705	5.348	5.288	4.949	5.079	5.151	4.822	5.343	5.249
pos_2189	LysoPC(20:5(5Z,8Z,11Z,14Z,17Z)/0:0)	pos	7.614	7.863	7.492	7.524	7.494	7.368	7.532	7.704	7.565	7.634	7.55	7.343	7.373	7.42	7.247	7.263	7.681	7.395	7.678	7.741	7.6	7.43	7.516	7.83	7.705	7.433	7.309	7.435	7.46	7.246	7.488	7.628	7.356	7.394	7.658	7.601	7.423	7.75	7.664	7.643	7.514	7.375	7.425	7.446	7.441	7.669	7.526
pos_2195	GPEtn(14:0/22:2)	pos	4.307	6.081	6.546	5.505	5.868	5.8	5.959	5.458	5.819	5.929	5.405	6.158	6.121	5.987	6.101	5.158	5.711	5.551	4.295	6.035	5.921	6.016	5.377	5.324	5.732	6.413	6.244	5.803	5.67	6.071	5.279	5.66	6.005	5.652	5.778	5.847	5.978	4.279	5.942	6.236	5.863	6.132	6.303	5.685	5.739	5.583	5.562
pos_2197	PE-NMe2(22:6(4Z,7Z,10Z,13Z,16Z,19Z)/20:4(8Z,11Z,14Z,17Z))	pos	6.575	6.468	6.529	6.592	6.163	6.741	6.617	6.491	6.447	6.141	6.115	6.581	6.273	6.206	6.516	6.715	6.544	6.776	6.567	6.513	6.465	6.365	6.756	6.361	6.354	6.235	5.862	5.823	5.93	6.427	5.836	6.049	5.985	6.355	6.046	6.397	6.504	6.426	6.07	6.336	6.337	6.528	6.359	6.513	6.483	6.589	6.644
pos_2198	GPCho(18:1/16:1)	pos	8.352	8.057	8.406	8.248	8.337	8.393	8.368	8.271	8.407	8.293	8.299	8.377	8.371	8.314	8.306	8.288	8.278	8.319	8.372	8.127	8.373	8.234	8.18	8.187	8.229	8.255	8.296	8.293	8.27	8.211	8.365	8.266	8.224	8.258	8.168	8.217	8.225	8.332	8.037	8.368	8.286	8.28	8.305	8.273	8.274	8.18	8.3
pos_2200	Pristimerin	pos	6.39	6.295	6.311	6.524	6.258	5.987	6.12	6.129	6.099	6.273	6.358	6.146	6.327	6.05	6.104	5.93	6.153	5.96	6.158	6.492	6.439	6.139	6.338	6.385	6.322	6.258	6.466	6.087	6.003	6.061	6.176	6.264	6.317	6.256	6.472	6.408	5.895	6.394	6.5	6.367	6.443	6.369	6.432	6.161	6.191	6.169	6.297
pos_2208	3-Amino-2-methoxynonadec-5-en-4-ol	pos	7.081	4.089	3.56	3.559	3.553	3.528	4.725	6.822	3.238	4.201	3.452	3.312	4.101	3.319	3.404	3.796	3.599	6.544	3.614	6.392	3.892	3.671	4.083	6.798	4.153	3.338	3.317	3.226	3.433	3.409	7.115	3.563	3.713	3.43	3.336	3.807	3.327	3.509	7.026	3.301	3.986	3.311	3.515	6.585	3.278	4.324	4.258
pos_2209	1-(Carboxyethylthio)tetradecane	pos	5.018	5.611	4.954	5.289	5.186	5.56	5.185	4.326	5.095	5.338	5.101	4.778	5.004	5.436	5.146	4.66	5.117	4.69	5.128	4.846	5.121	4.949	4.764	4.74	5.149	5.356	4.843	5.485	5.304	5.276	5.159	5.237	5.162	5.199	5.247	5.169	5.335	5.377	5.366	5.447	5.473	5.017	5.116	4.612	5.157	5.478	5.225
pos_2212	PC(22:6(4Z,7Z,10Z,13Z,16Z,19Z)/P-18:0)	pos	6.528	6.553	6.345	6.354	6.625	6.688	6.561	6.361	6.542	6.412	6.269	6.502	6.318	6.239	6.327	6.413	6.378	6.541	6.581	6.687	6.286	6.35	6.478	6.368	6.459	6.358	6.401	6.237	6.441	6.488	6.431	6.373	6.422	6.326	6.346	6.473	6.435	6.485	6.407	6.235	6.049	6.392	6.353	6.343	6.466	6.283	6.565
pos_2219	Gymnodimine	pos	5.304	5.832	5.24	6.252	5.163	4.309	4.237	5.802	5.099	5.695	5.701	4.815	5.029	5.301	4.718	4.215	5.852	4.131	4.775	5.126	6.199	4.976	6.039	6.366	6.097	5.551	5.918	4.999	5.329	4.17	5.329	6.151	5.273	5.453	6.841	5.904	4.655	6.096	5.671	5.697	5.937	5.566	5.775	5.132	5.642	5.982	4.829
pos_2226	13Z-Docosenamide	pos	6.192	6.187	5.93	5.97	5.972	5.915	6.095	5.954	5.864	6.369	5.773	5.74	6.244	6.073	6.173	6.002	6.09	5.939	6.07	6.181	6.172	5.6	6.248	6.372	6.281	5.879	5.666	6.047	5.847	5.788	6.229	5.854	5.885	5.928	5.786	5.831	6.026	6.462	6.495	6.254	6.181	5.719	6.063	5.898	5.75	6.095	6.247
pos_2235	PG(i-12:0/i-17:0)	pos	7.019	6.858	6.721	6.764	6.702	6.827	6.7	6.863	6.777	6.703	6.664	6.751	6.688	6.646	6.626	6.684	6.78	6.823	7.024	6.993	6.818	6.685	6.764	6.791	6.709	6.761	6.559	6.577	6.719	6.677	6.717	6.899	6.623	6.642	6.639	6.663	6.694	7.016	6.951	6.709	6.753	6.661	6.636	6.763	6.632	6.73	6.951
pos_2238	Cucurbic acid	pos	6.478	6.435	6.372	6.313	6.375	6.409	6.334	6.343	6.354	6.345	6.359	6.361	6.346	6.322	6.291	6.359	6.35	6.391	6.524	6.482	6.366	6.321	6.322	6.341	6.348	6.299	6.222	6.281	6.339	6.354	6.34	6.332	6.322	6.31	6.214	6.325	6.337	6.522	6.465	6.357	6.345	6.322	6.31	6.34	6.291	6.347	6.395
pos_2239	Floionolic acid	pos	6.27	6.204	6.155	6.092	6.134	6.199	6.111	6.154	6.153	6.125	6.141	6.138	6.12	6.119	6.079	6.159	6.109	6.189	6.322	6.266	6.159	6.117	6.125	6.138	6.143	6.093	6.016	6.059	6.123	6.16	6.144	6.13	6.113	6.103	5.998	6.12	6.146	6.323	6.252	6.144	6.108	6.138	6.094	6.136	6.097	6.142	6.185
pos_2243	N5-Hexanoylspermidine	pos	5.295	5.278	4.999	5.054	5.118	5.116	5.103	5.038	5.052	5.044	4.979	4.918	5.179	5.052	4.815	5.237	5.016	5.075	5.258	5.087	5.033	4.875	4.785	4.932	4.884	4.847	4.634	4.758	5.043	5.126	4.948	4.897	4.983	4.881	4.728	5.027	5.042	5.195	5.341	5.157	4.88	5.022	4.753	4.815	4.888	4.918	5.049
pos_2250	Triethanolamine	pos	4.976	4.892	4.891	4.742	4.854	4.933	4.795	4.842	4.847	4.81	4.914	4.817	4.867	4.88	4.767	4.885	4.877	4.929	5.051	4.986	4.904	4.844	4.86	4.906	4.895	4.784	4.731	4.82	4.83	4.838	4.894	4.843	4.788	4.79	4.658	4.845	4.922	5.026	4.971	4.904	4.844	4.822	4.713	4.889	4.815	4.843	4.958
pos_2254	PI(18:0/20:4(8Z,11Z,14Z,17Z))	pos	6.296	6.182	5.832	5.564	5.554	5.315	5.075	5.288	5.179	4.936	5.256	5.172	5.012	5.198	5.105	5.432	5.113	5.416	5.759	5.424	5.203	5.196	5.188	5.157	5.191	4.808	4.159	4.769	5.137	5.237	4.918	5.14	4.954	4.934	4.378	5.038	5.256	5.676	5.525	5.452	5.076	5.291	4.914	5.314	4.923	4.919	5.233
pos_2255	Deoxycholic acid	pos	6.087	5.991	5.933	5.856	5.928	5.995	5.83	5.888	5.9	5.846	5.895	5.867	5.875	5.876	5.773	5.916	5.925	5.97	6.156	6.056	5.943	5.815	5.885	5.941	5.922	5.784	5.717	5.807	5.899	5.874	5.88	5.866	5.788	5.822	5.716	5.863	5.887	6.159	6.085	5.951	5.907	5.859	5.751	5.902	5.814	5.863	5.984
pos_2257	PC(15:0/0:0)	pos	5.499	4.443	5.263	5.336	4.883	4.535	4.088	4.483	4.193	4.614	4.994	4.253	4.817	3.954	4.134	3.923	3.954	4.187	5.071	5.158	5.181	4.496	4.632	5.052	4.934	4.264	5.147	3.838	3.959	3.719	4.517	4.745	4.455	3.833	4.472	5.063	3.708	5.272	5.269	4.473	4.938	4.996	4.781	4.481	4.393	3.667	4.382
pos_2262	PC(20:3(8Z,11Z,14Z)/18:2(9Z,12Z))	pos	6.9	6.38	6.786	6.577	6.918	6.855	6.716	6.847	6.621	6.697	6.673	6.761	6.793	6.722	6.693	6.879	6.672	6.662	6.89	6.345	6.693	6.873	6.952	6.619	6.758	6.759	6.779	6.871	6.977	6.983	6.881	6.77	6.917	6.921	6.594	6.785	6.779	6.648	6.271	6.777	6.588	6.666	6.699	6.78	6.605	6.857	6.786
pos_2278	PC(14:1(9Z)/22:1(13Z))	pos	6.328	6.066	5.549	5.841	5.802	6.076	5.749	5.889	5.975	5.907	5.857	5.87	5.885	5.895	5.708	5.986	5.897	6.058	6.349	5.865	5.654	5.643	5.71	5.882	5.811	5.554	5.721	5.916	5.691	5.713	5.77	5.76	5.635	5.775	5.287	5.734	5.917	6.26	5.937	5.716	5.922	5.665	5.565	5.986	5.577	5.74	5.778
pos_2281	PC(17:0/0:0)	pos	6.041	5.53	5.866	5.684	5.38	5.298	5.558	5.251	5.251	5.753	5.862	5.071	5.708	5.601	5.657	5.136	5.425	5.411	5.644	5.885	5.884	5.539	5.739	5.996	5.629	5.837	6.046	5.42	5.346	5.328	5.705	5.853	5.575	5.678	6.014	5.76	5.359	5.611	5.935	5.767	5.688	5.662	5.932	5.613	5.818	5.525	5.985
pos_2284	LysoPC(16:0/0:0)	pos	6.729	6.587	6.563	6.726	6.541	6.453	6.367	6.481	6.464	6.504	6.54	6.445	6.523	6.442	6.39	6.42	6.578	6.424	6.775	6.579	6.659	6.414	6.638	6.568	6.54	6.429	6.518	6.336	6.487	6.371	6.453	6.529	6.444	6.452	6.674	6.52	6.342	6.877	6.626	6.478	6.563	6.547	6.571	6.485	6.544	6.524	6.494
pos_2285	PC(18:1(6Z)/0:0)	pos	5.852	5.522	5.298	5.577	5.485	4.957	5.337	5.564	5.36	5.283	5.438	5.107	5.246	5.047	5.082	5.082	5.592	5.277	5.834	5.668	5.655	5.365	5.524	5.705	5.469	5.271	5.168	5.264	5.12	4.99	5.113	5.545	5.279	5.278	5.546	5.447	5.08	5.888	5.501	5.392	5.466	5.121	5.542	5.44	5.466	5.466	5.47
pos_2288	PC(16:0/0:0)	pos	8.271	8.267	8.213	8.419	8.236	8.088	8.069	8.165	8.133	8.186	8.209	8.151	8.184	8.143	8.079	8.069	8.228	8.093	8.31	8.282	8.346	8.112	8.311	8.258	8.22	8.164	8.241	8.071	8.154	8.062	8.148	8.229	8.137	8.164	8.415	8.268	8.076	8.446	8.342	8.174	8.254	8.265	8.282	8.185	8.24	8.216	8.196
pos_2292	PE-NMe(16:0/20:1(11Z))	pos	6.644	6.334	6.589	6.418	6.684	6.709	6.616	6.694	6.544	6.707	6.735	6.718	6.729	6.724	6.628	6.672	6.46	6.409	6.719	6.3	6.483	6.637	6.654	6.532	6.72	6.789	6.846	6.808	6.712	6.679	6.809	6.673	6.701	6.877	6.419	6.649	6.64	6.542	6.302	6.595	6.608	6.554	6.628	6.605	6.44	6.34	6.499
pos_2295	LysoPC(18:1(11Z)/0:0)	pos	7.85	7.803	7.704	7.908	7.776	7.449	7.726	7.854	7.723	7.729	7.748	7.578	7.711	7.668	7.625	7.509	7.849	7.545	7.762	7.875	7.952	7.698	7.865	7.937	7.79	7.756	7.804	7.715	7.627	7.548	7.697	7.869	7.748	7.785	8.038	7.846	7.599	7.893	7.799	7.783	7.806	7.679	7.921	7.724	7.834	7.818	7.739
pos_2297	Salbutamol	pos	6.824	6.905	6.732	6.777	6.736	6.555	6.73	6.988	6.766	6.918	6.847	6.598	6.7	6.748	6.58	6.523	6.894	6.562	6.791	6.7	6.811	6.742	6.767	7.132	6.978	6.761	6.719	6.837	6.762	6.589	6.812	6.9	6.74	6.759	6.965	6.844	6.76	6.899	6.738	6.879	6.81	6.66	6.707	6.714	6.771	7.03	6.726
pos_2298	2-Lysophosphatidylcholine	pos	6.935	6.901	6.829	7.054	7.042	6.829	6.776	6.823	6.823	6.899	6.941	6.922	6.959	7.028	6.956	6.78	6.919	6.828	6.902	6.97	7.104	6.946	7.024	7.023	6.978	6.97	7.14	7.002	6.93	6.823	6.947	7.003	6.94	7.028	7.169	7.157	6.961	6.922	7.036	6.89	6.992	7.061	7.164	6.943	7.074	6.99	7.012
pos_2326	PE(20:5(6E,8Z,11Z,14Z,17Z)-OH(5)/DiMe(9,5))	pos	4.649	5.068	5.01	4.72	5.12	5.18	5.156	5.153	4.853	5.123	4.965	4.97	4.979	5.016	4.921	5.063	5.231	5.18	4.724	5.173	5.107	5.051	4.862	5.173	5.159	4.984	4.884	5.015	4.981	5.049	4.94	5.112	4.876	5.003	4.723	4.932	5.062	4.716	5.087	4.918	5.051	5.006	4.938	5.115	5.124	4.986	5.023
pos_2378	Dimethylethanolamine	pos	4.121	4.2	3.929	4.227	4.303	4.137	4.239	4.178	4.232	4.043	4.241	4.27	4.3	4.307	4.165	4.127	4.224	4.136	4.227	4.264	4.252	4.249	4.229	4.19	4.19	4.261	4.223	4.207	4.238	4.186	4.181	4.276	4.274	4.208	4.228	4.268	4.331	4.216	4.321	4.219	4.382	4.263	4.268	4.462	4.176	4.297	4.249
pos_2386	3-Ketosphingosine	pos	5.787	5.471	5.436	5.395	5.409	5.423	5.406	5.816	5.489	5.44	5.463	5.468	5.438	5.433	5.434	5.399	5.439	5.699	5.497	5.623	5.472	5.465	5.436	5.745	5.488	5.478	5.431	5.47	5.479	5.474	6.001	5.562	5.526	5.515	5.416	5.49	5.515	5.524	5.849	5.564	5.516	5.463	5.481	5.735	5.548	5.534	5.527
pos_2425	2-Imino-4-methylpiperidine	pos	4.124	4.07	4.115	4.004	3.699	4.129	4.045	4.094	4.06	4.037	3.887	4.092	4.066	4.07	3.972	3.976	4.039	3.968	4.106	4.012	4.058	4.071	4.035	3.973	4.071	4.015	4.031	4.092	4.038	4.001	3.875	3.977	4.018	4.008	3.982	4.079	3.976	4.064	4.071	4.048	4.1	4.03	4.015	3.956	4.066	3.982	3.94
pos_2490	Prolyl-phenylalanyl-arginine-4-nitroanilide	pos	6.242	6.214	6.26	6.356	6.206	6.105	6.093	6.157	6.183	6.187	6.176	6.169	6.223	6.161	6.122	6.097	6.195	6.072	6.257	6.233	6.259	6.115	6.235	6.203	6.204	6.123	6.23	6.079	6.148	6.094	6.139	6.161	6.145	6.144	6.29	6.171	6.034	6.356	6.216	6.149	6.208	6.173	6.204	6.098	6.157	6.149	6.076
pos_2551	LysoPC(20:2(11Z,14Z)/0:0)	pos	6.026	5.485	5.711	6.004	5.904	5.509	5.616	5.774	5.641	5.652	5.56	5.617	5.692	5.706	5.546	5.274	5.915	5.268	5.785	5.871	6.232	5.656	5.848	6.002	5.803	5.452	5.868	5.652	5.762	5.432	5.727	5.682	5.824	5.819	5.974	6.034	5.558	5.93	5.839	5.782	5.822	5.699	5.973	5.444	5.907	5.823	5.663
pos_2553	Contignasterol	pos	6.65	6.56	6.439	6.888	6.516	5.96	6.309	6.563	6.326	6.453	6.517	6.207	6.509	6.391	6.332	6.038	6.687	6.036	6.552	6.628	6.839	6.301	6.753	6.728	6.561	6.449	6.71	6.271	6.252	6.063	6.38	6.629	6.456	6.476	7.045	6.643	6.121	6.816	6.486	6.397	6.588	6.472	6.763	6.378	6.626	6.5	6.382
pos_2556	1-O-beta-D-Glucopyranosyl-2,3-di-O-palmitoylglycerol	pos	6.392	4.946	6.374	6.397	6.156	6.467	6.078	6.263	6.211	6.335	6.185	6.297	6.482	6.468	6.236	6.543	6.15	6.326	6.165	4.827	6.199	6.201	6.342	6.178	6.175	6.353	6.492	6.56	6.556	6.462	6.373	6.212	6.286	6.474	6.236	6.261	6.403	6.178	4.897	6.259	6.084	6.331	6.408	6.291	6.166	6.332	6.241
pos_2558	PC(18:0/18:3(9Z,12Z,15Z))	pos	7.238	7.638	7.717	7.421	7.548	7.576	7.825	7.483	7.676	7.727	7.689	7.676	7.675	7.724	7.754	7.589	7.543	7.56	7.103	7.703	7.599	7.734	7.583	7.599	7.631	7.751	7.6	7.702	7.64	7.723	7.733	7.637	7.64	7.636	7.555	7.633	7.727	7.027	7.69	7.725	7.662	7.63	7.669	7.56	7.713	7.61	7.605
pos_2560	PC(16:0/18:2(9Z,12Z))	pos	7.903	8.225	8.2	8.087	8.217	8.185	8.301	8.266	8.244	8.33	8.245	8.335	8.295	8.318	8.376	8.158	8.109	8.19	7.886	8.263	8.149	8.213	8.121	8.161	8.232	8.454	8.404	8.391	8.236	8.386	8.399	8.28	8.409	8.382	8.18	8.233	8.406	7.832	8.239	8.387	8.205	8.233	8.275	8.216	8.261	8.22	8.265
pos_2562	SM(d18:0/16:1(9Z))	pos	6.693	7.05	7.02	6.941	7.085	7.029	7.101	7.077	7.055	7.052	7.037	7.099	7.084	7.089	7.137	7.036	7.047	7.066	6.687	7.103	7.107	7.166	7.045	7.102	7.149	7.192	7.135	7.133	7.14	7.185	7.081	7.064	7.328	7.222	7.113	7.105	7.229	6.635	7.083	7.13	7.036	7.078	7.124	7.062	7.172	7.085	7.143
pos_2563	DG(20:4(5Z,8Z,11Z,14Z)/18:0/0:0)	pos	5.478	5.351	4.945	4.669	4.695	4.368	3.76	3.482	3.92	4.081	4.045	4.018	3.912	3.956	3.724	4.39	3.93	4.251	4.747	4.826	4.097	4.059	4.203	4.227	4.082	4.19	3.509	4.019	3.998	4.277	4.294	4.29	4.107	4.399	4.015	4.058	4.516	4.821	4.512	4.552	4.116	4.135	4.118	4.391	4.141	3.478	4.367
pos_2565	LysoPC(0:0/16:0)	pos	6.89	6.697	6.671	7.175	6.669	6.327	6.33	6.6	6.534	6.623	6.7	6.49	6.593	6.507	6.353	6.356	6.765	6.344	6.882	6.67	6.988	6.348	6.93	6.742	6.724	6.471	6.823	6.153	6.56	6.31	6.532	6.741	6.454	6.539	7.214	6.738	6.134	7.187	6.784	6.466	6.761	6.814	6.804	6.541	6.736	6.643	6.55
pos_2570	LysoPC(20:4(5Z,8Z,11Z,14Z)/0:0)	pos	7.513	7.406	7.282	7.475	7.382	7.06	7.302	7.436	7.317	7.314	7.333	7.16	7.282	7.239	7.173	7.101	7.452	7.152	7.449	7.494	7.518	7.264	7.437	7.526	7.361	7.303	7.312	7.252	7.206	7.122	7.278	7.446	7.288	7.326	7.553	7.423	7.17	7.568	7.432	7.366	7.383	7.261	7.488	7.325	7.383	7.398	7.379
pos_2571	(R)-Pterosin B	pos	6.587	6.536	6.531	6.736	6.504	6.355	6.326	6.481	6.41	6.484	6.512	6.425	6.506	6.441	6.347	6.347	6.542	6.363	6.63	6.566	6.69	6.391	6.676	6.561	6.534	6.475	6.554	6.303	6.484	6.367	6.48	6.548	6.446	6.485	6.764	6.579	6.375	6.801	6.63	6.481	6.595	6.588	6.619	6.499	6.592	6.553	6.522
pos_2573	3-Demethylubiquinone-9	pos	5.881	5.684	5.155	5.17	5.651	6.025	5.745	5.711	5.758	5.694	5.858	5.897	5.89	5.757	5.648	5.726	5.616	5.605	5.996	5.774	5.18	5.557	5.763	5.861	5.853	5.784	5.885	6.055	5.901	5.848	5.983	5.953	5.768	5.91	5.417	5.776	5.813	5.921	5.698	5.014	5.329	5.506	5.497	5.796	5.653	5.73	5.563
pos_2574	Bisbenzimide	pos	5.598	5.428	5.056	5.535	5.309	4.891	5.158	5.455	5.217	5.115	5.303	4.77	5.089	4.992	5.012	4.771	5.497	4.734	5.464	5.489	5.568	5.219	5.493	5.629	5.348	5.187	5.13	5.01	5.089	4.668	5.166	5.432	5.195	5.173	5.596	5.494	4.753	5.672	5.415	5.372	5.433	5.172	5.477	5.403	5.427	5.383	5.363
pos_2576	LysoPC(22:5(4Z,7Z,10Z,13Z,16Z)/0:0)	pos	5.382	4.408	4.03	5.268	5.11	4.498	4.502	4.86	4.612	3.941	4.689	4.718	4.525	4.681	4.208	4.015	5.202	3.893	5.122	5.069	5.461	4.408	5.153	5.213	4.78	4.203	4.87	4.286	4.803	4.004	4.673	4.693	4.91	4.804	5.088	5.227	4.539	5.149	5.093	4.908	4.583	4.839	4.985	3.879	4.927	5.023	4.808
pos_2582	Methenamine	pos	4.433	4.272	4.336	4.235	4.275	4.38	4.251	4.358	4.221	4.305	4.237	4.255	4.164	4.233	4.181	4.357	4.292	4.438	4.537	4.418	4.226	4.307	4.146	4.307	4.298	4.207	4.171	4.193	4.284	4.234	4.302	4.192	4.139	4.142	3.915	4.275	4.333	4.446	4.445	4.273	4.245	4.244	4.22	4.366	4.174	4.289	4.398
pos_2585	Melamine	pos	4.257	4.279	4.283	4.056	4.2	4.241	4.14	4.161	4.154	4.181	4.206	4.181	4.169	4.081	4.202	4.265	4.259	4.276	4.427	4.348	4.223	4.159	4.179	4.108	4.262	4.078	4.08	4.243	4.243	4.173	4.185	4.26	4.127	4.056	3.893	4.114	4.271	4.324	4.249	4.184	4.199	4.193	4.138	4.048	4.175	4.127	4.26
pos_2599	PE(PGJ2/20:0)	pos	7.445	7.538	7.462	7.317	7.502	7.563	7.426	7.479	7.499	7.484	7.468	7.452	7.405	7.397	7.347	7.416	7.388	7.498	7.498	7.598	7.393	7.272	7.274	7.401	7.398	7.413	7.305	7.342	7.329	7.462	7.42	7.335	7.39	7.333	7.108	7.318	7.448	7.399	7.531	7.514	7.362	7.354	7.291	7.416	7.239	7.324	7.529
pos_260	Glycerylphosphorylcholine	pos	5.252	5.175	5.131	5.393	5.262	4.887	5.172	5.345	5.142	5.278	5.43	5.199	5.408	5.417	5.168	5.21	5.342	5.089	5.234	5.338	5.742	5.23	5.682	5.73	5.539	5.613	5.67	5.429	5.521	5.36	5.739	5.613	5.652	5.586	6.027	5.704	5.425	5.692	5.662	5.652	5.696	5.553	5.652	5.458	5.527	5.707	5.383
pos_2603	SM(d14:1/20:0)	pos	6.925	7.14	7.093	6.974	7.169	7.14	7.12	7.126	7.142	7.078	7.068	7.137	7.09	7.083	7.067	7.106	7.149	7.17	6.968	7.178	7.16	7.192	7.069	7.165	7.162	7.12	6.989	7.04	7.144	7.167	7.041	7.058	7.244	7.138	7.03	7.094	7.207	6.929	7.173	7.162	7.054	7.094	7.11	7.087	7.117	7.082	7.207
pos_2606	Estrone-3,4-quinone	pos	7.084	6.964	6.934	7.116	6.929	6.823	6.713	6.882	6.845	6.877	6.898	6.803	6.855	6.786	6.664	6.762	6.963	6.801	7.126	6.998	7.072	6.706	7.002	6.967	6.916	6.722	6.779	6.626	6.802	6.701	6.797	6.89	6.718	6.765	7.006	6.885	6.667	7.276	7.055	6.85	6.96	6.931	6.92	6.905	6.863	6.863	6.928
pos_2610	GPCho(18:1/18:1)	pos	8.123	8.13	7.998	8.008	8.105	8.115	8.127	8.042	8.113	8.067	8.11	8.079	8.09	8.082	8.106	8.099	8.098	8.123	8.125	8.086	7.893	8.135	7.984	8.042	8	7.972	7.973	8.044	8.059	7.997	8.061	8.03	8.019	8.025	7.895	8.011	8.06	8.102	8.108	7.942	8.062	8.001	7.996	8.029	8.061	8.036	8.005
pos_2623	PC(16:0/18:3(9Z,12Z,15Z))	pos	4.914	6.709	6.463	6.187	6.263	6.579	6.482	6.164	6.612	6.61	6.277	6.512	6.779	6.784	6.349	6.319	6.545	6.229	4.886	6.713	6.414	6.21	6.107	6.356	6.389	6.5	5.936	6.288	5.877	6.309	6.614	6.226	5.862	6.276	6.174	6.279	6.366	4.328	6.69	6.756	6.378	6.499	6.462	6.471	5.877	5.864	5.986
pos_2625	Fagomine	pos	5.045	5.015	5.038	4.916	4.976	5.021	4.93	4.915	4.971	4.97	4.99	4.996	4.943	4.983	4.941	4.954	5.009	5.014	5.149	5.102	4.988	4.996	4.919	5.011	4.926	4.943	4.907	4.988	4.978	5.027	4.959	4.993	4.984	4.977	4.91	4.945	5.031	5.122	5.093	5.045	4.979	4.975	4.918	4.983	4.979	4.928	5.04
pos_2631	DG(18:0/20:4(8Z,11Z,14Z,17Z)/0:0)	pos	5.766	5.722	5.349	5.13	5.165	4.866	4.583	4.897	4.244	4.68	4.888	4.918	4.828	4.83	4.419	4.97	4.633	4.635	5.266	5.158	5.064	4.59	4.776	4.9	4.808	4.856	3.927	4.172	4.929	4.905	4.888	4.747	4.451	4.908	4.499	4.893	4.806	5.317	5.254	5.069	5.056	5.082	4.704	4.952	4.411	4.179	4.823
pos_2633	4,4'-Dioctyldiphenylamine	pos	6.16	6.118	6.087	6.039	6.057	6.111	6.061	6.051	6.071	6.066	6.092	6.059	6.081	6.031	6.065	6.078	6.077	6.13	6.206	6.184	6.098	6.046	6.05	6.127	6.086	6.026	6.018	6.061	6.094	6.112	6.062	6.075	6.06	6.081	6.003	6.061	6.114	6.225	6.203	6.116	6.093	6.03	6.006	6.064	6.071	6.085	6.148
pos_2639	Octanoate	pos	6.026	5.954	5.891	5.818	5.891	5.941	5.843	5.886	5.877	5.861	5.888	5.845	5.865	5.819	5.805	5.911	5.883	5.926	6.046	6.011	5.899	5.868	5.836	5.874	5.884	5.827	5.743	5.789	5.851	5.881	5.851	5.85	5.849	5.829	5.701	5.832	5.861	6.051	6.009	5.898	5.868	5.853	5.853	5.88	5.807	5.842	5.914
pos_2640	4,5-Dihydrovomifoliol	pos	4.941	4.679	4.865	4.827	4.768	4.811	4.644	4.618	4.842	4.795	4.666	4.722	4.694	4.834	4.726	4.851	4.704	4.831	5.035	4.993	4.709	4.783	4.534	4.661	4.756	4.556	4.658	4.644	4.702	4.817	4.743	4.706	4.729	4.736	4.486	4.761	4.885	5.044	4.987	4.755	4.767	4.703	4.706	4.846	4.794	4.639	4.77
pos_2641	2-Hydroxy-p-mentha-1,8-dien-6-one	pos	4.641	4.648	4.602	4.509	4.502	4.551	4.569	4.545	4.554	4.536	4.537	4.607	4.617	4.532	4.493	4.638	4.6	4.588	4.694	4.705	4.634	4.577	4.502	4.56	4.623	4.472	4.438	4.488	4.568	4.61	4.494	4.533	4.576	4.476	4.442	4.579	4.524	4.716	4.626	4.583	4.564	4.569	4.436	4.659	4.481	4.543	4.652
pos_2643	Tiglic acid	pos	4.133	3.926	3.969	3.661	3.907	4.002	3.597	3.927	3.819	3.861	3.825	3.935	4.01	3.792	3.628	4.016	3.942	3.84	4.256	4.047	3.765	3.691	3.818	3.849	3.615	3.705	3.792	3.821	3.883	3.96	3.81	3.875	3.793	3.743	3.386	3.839	3.885	4.127	4.091	3.99	3.797	3.87	3.846	3.943	3.674	3.842	3.767
pos_2644	Sebacic Acid	pos	5.378	5.293	5.251	5.206	5.196	5.301	5.217	5.264	5.261	5.227	5.219	5.202	5.251	5.219	5.203	5.278	5.235	5.289	5.378	5.359	5.308	5.216	5.231	5.24	5.235	5.207	5.119	5.17	5.234	5.282	5.202	5.25	5.219	5.181	5.103	5.255	5.246	5.416	5.364	5.237	5.231	5.209	5.183	5.28	5.179	5.162	5.314
pos_2647	Butylisopropylamine	pos	6.866	6.909	6.835	6.794	6.832	6.859	6.822	6.828	6.823	6.824	6.857	6.822	6.814	6.816	6.802	6.826	6.829	6.87	6.918	6.962	6.857	6.802	6.798	6.861	6.82	6.793	6.755	6.815	6.831	6.829	6.826	6.822	6.823	6.813	6.719	6.794	6.834	6.898	6.959	6.869	6.834	6.797	6.786	6.819	6.805	6.848	6.86
pos_2654	Cyclohexane	pos	8.156	8.193	8.131	8.091	8.127	8.153	8.118	8.127	8.117	8.121	8.148	8.121	8.114	8.112	8.099	8.122	8.12	8.162	8.197	8.232	8.142	8.099	8.087	8.141	8.111	8.091	8.054	8.104	8.123	8.119	8.115	8.107	8.111	8.107	8.014	8.087	8.126	8.172	8.23	8.147	8.117	8.079	8.069	8.103	8.094	8.135	8.137
pos_2661	PE(18:0/20:4(8Z,11Z,14Z,17Z))	pos	6.901	6.991	6.754	6.94	6.738	7.006	6.683	6.741	6.606	6.791	7.013	6.729	6.6	6.869	6.848	6.735	6.719	6.861	6.938	7.144	7.163	6.687	6.806	6.8	7.041	7.007	7.021	6.985	7.016	7.035	6.96	7.163	6.86	6.881	6.587	6.979	6.895	6.931	6.956	6.403	6.845	6.735	6.534	6.939	6.528	6.748	6.909
pos_2670	PC(22:4(7Z,10Z,13Z,16Z)/P-18:1(9Z))	pos	6.367	6.06	6.065	6.198	6.336	6.612	6.401	6.462	6.333	6.365	6.314	6.352	6.333	6.381	6.33	6.422	6.389	6.25	6.322	6.029	6.099	6.284	6.409	6.188	6.272	6.245	6.082	6.417	6.362	6.258	6.38	6.298	6.046	6.421	6.218	6.311	6.412	6.283	5.5	5.954	6.161	6.113	6.22	6.326	6.133	6.251	6.431
pos_2679	Sphinganine	pos	6.869	4.598	4.28	4.29	4.191	4.481	4.866	6.749	3.911	4.259	4.275	4.435	4.23	4.237	4.059	4.557	4.56	6.372	4.91	6.277	4.627	4.368	4.272	6.571	4.787	4.32	3.743	4.138	4.55	4.211	7.057	4.561	4.297	4.25	3.81	3.91	4.357	4.759	6.901	4.488	4.069	4.072	3.978	6.548	4.281	4.758	4.91
pos_2681	Valnemulin	pos	5.554	5.707	5.188	5.977	5.534	5.145	5.583	5.589	5.238	5.393	5.646	5.831	5.452	5.482	5.619	5.047	5.448	5.359	5.863	5.963	5.849	5.646	5.755	5.776	5.663	5.843	5.713	5.063	5.921	5.613	5.525	5.91	5.666	5.553	5.774	5.89	5.32	5.934	5.93	5.649	5.878	5.621	5.887	5.506	5.281	5.637	5.764
pos_2683	PC(22:6(4Z,7Z,10Z,13Z,16Z,19Z)/P-18:1(9Z))	pos	6.66	6.619	6.535	6.609	6.7	6.812	6.654	6.576	6.629	6.422	6.376	6.577	6.471	6.399	6.334	6.565	6.654	6.676	6.663	6.666	6.565	6.564	6.784	6.347	6.52	6.411	6.323	6.329	6.612	6.599	6.641	6.482	6.377	6.416	6.344	6.613	6.418	6.423	6.186	6.343	6.328	6.388	6.485	6.586	6.423	6.497	6.74
pos_2693	LysoSM(d18:1)	pos	5.044	4.903	4.7	5.272	4.828	4.248	4.575	4.605	4.477	4.812	4.943	4.441	4.803	4.417	4.555	4.024	4.611	4.394	4.726	5.343	5.015	4.597	4.916	5.016	4.886	4.235	4.845	4.22	4.265	4.414	4.535	4.656	4.562	4.823	4.916	5.033	4.054	5.1	5.283	4.906	5.207	4.941	4.97	4.661	4.754	4.737	5.02
pos_2698	DG(22:1(13Z)/20:5(5Z,8Z,11Z,14Z,17Z)/0:0)	pos	8.423	8.364	8.214	8.366	8.333	8.4	8.37	8.372	8.352	8.355	8.383	8.39	8.331	8.328	8.372	8.407	8.321	8.317	8.407	8.341	8.206	8.322	8.353	8.36	8.362	8.384	8.35	8.321	8.414	8.385	8.302	8.345	8.354	8.363	8.323	8.418	8.403	8.388	8.197	8.2	8.411	8.407	8.327	8.38	8.34	8.349	8.459
pos_2709	PE(22:2(13Z,16Z)/14:1(9Z))	pos	5.503	6.453	5.701	5.539	5.873	5.947	5.136	5.219	5.117	5.766	5.64	5.91	5.86	5.694	4.738	5.626	5.319	4.166	5.791	5.904	6.225	4.83	5.207	4.984	5.432	5.761	5.364	5.386	5.516	5.416	5.322	5.798	4.765	6.081	5.56	5.576	5.644	5.679	5.81	5.616	5.848	5.836	5.322	5.595	5.482	4.945	5.44
pos_2711	2-Hydroxydodecyl methacrylate	pos	4.325	5.906	4.85	5.62	5.115	5.03	5.191	5.411	3.873	4.985	5.011	4.678	3.985	5.135	4.482	4.667	3.963	5.735	5.556	5.492	5.819	5.853	5.679	5.329	4.858	5.822	4.219	5.013	3.923	4.436	4.913	5.831	5.451	4.869	5.476	3.918	5.33	5.501	5.867	5.161	5.505	5.38	4.677	5.638	5.085	5.387	4.966
pos_2712	Tolmetin	pos	6.013	6.152	6.262	6.296	5.76	6.265	5.92	5.411	5.288	6.185	5.607	5.684	5.785	6.13	5.556	6.132	6.645	6.434	5.77	6.352	5.712	5.975	5.809	5.673	5.723	5.882	5.639	5.704	5.635	5.489	5.616	5.698	6.002	6.059	6.177	5.987	5.716	5.947	6.417	6.096	5.925	6.161	6.306	6.15	5.367	6.095	5.848
pos_2717	GPCho(22:6/18:1)	pos	3.933	5.777	5.36	4.703	5.091	5.271	5.281	3.962	5.221	3.98	5.236	4.733	4.824	4.728	4.812	4.844	4.727	5.018	4.008	5.767	5.059	5.032	5.205	4.639	5.223	4.634	3.988	3.897	4.498	4.01	3.971	3.987	4.185	4.483	4.542	5.219	5.114	4	5.33	4.2	4.931	4.792	4.534	4.768	5.253	3.957	4.836
pos_2723	Estradiol cypionate	pos	4.063	4.468	4.651	4.937	4.298	3.781	4.28	3.812	4.078	4.558	3.716	4.145	4.45	4.709	4.264	4.083	4.685	3.73	4.535	4.865	4.78	4.642	4.818	4.605	4.735	4.884	5.04	4.514	4.436	4.707	4.926	4.564	4.662	4.557	5.142	4.879	4.366	4.984	4.114	4.621	4.24	4.99	5.039	4.073	4.868	4.696	4.553
pos_2729	Isophorone	pos	4.872	2.929	3.139	3.067	3.488	2.92	3.192	4.767	3.361	3.426	3.715	3.585	3.208	3.694	3.149	3.937	2.934	4.614	3.429	4.191	3.41	3.54	3.382	4.68	3.354	2.943	3.487	3.042	3.419	3.026	5.038	3.123	3.203	3.149	3.534	3.545	3.053	4.024	4.918	3.807	3.632	2.916	2.903	4.604	3.719	3.683	3.397
pos_2731	PC(22:5/0:0)	pos	5.262	6.13	5.848	6.293	6.022	4.483	5.856	5.761	6.082	5.88	5.934	5.918	5.98	5.764	5.796	5.151	6.29	5.676	5.912	6.44	6.112	5.934	6.166	6.151	6.128	5.995	6.138	5.589	5.848	5.679	5.938	6.26	6.024	5.953	6.208	6.347	5.451	6.131	6.255	6.037	6.145	6.091	6.34	6.096	5.875	6.122	6.038
pos_2733	Bile acid	pos	5.337	5.487	5.309	5.229	5.342	5.383	5.231	5.24	5.324	5.302	5.342	5.321	5.268	5.275	5.295	5.276	5.33	5.411	5.365	5.625	5.43	5.311	5.288	5.382	5.328	5.281	5.253	5.3	5.328	5.415	5.248	5.349	5.303	5.291	5.211	5.331	5.368	5.498	5.515	5.417	5.448	5.233	5.288	5.317	5.341	5.404	5.417
pos_2738	LysoPA(18:0/0:0)	pos	6.202	6.035	5.367	6.006	5.777	5.161	5.773	6.313	5.838	6.156	5.859	5.825	5.721	5.687	5.712	5.224	5.741	5.493	5.735	6.097	5.892	5.496	5.802	6.497	6.308	6.046	5.517	6.141	5.738	5.668	5.797	6.132	5.831	5.942	6.163	5.779	5.739	6.204	5.983	6.061	6.353	5.537	5.919	5.777	5.581	6.299	5.694
pos_2741	LysoPE(16:0/0:0)	pos	4.61	5.317	4.709	5.286	4.413	4.155	4.515	4.368	4.575	4.978	4.628	4.721	4.621	3.809	4.465	3.706	3.777	3.868	4.448	5.415	4.851	4.32	4.801	4.64	4.885	3.9	4.105	3.634	3.696	3.84	3.841	4.168	4.558	4.461	4.988	4.462	4.037	5.41	5.387	5.188	5.305	4.396	4.5	4.606	4.126	4.495	4.188
pos_2745	PC(14:0/0:0)	pos	4.421	4.217	3.872	5.228	4.099	3.934	3.8	4.423	3.757	3.828	5.21	4.684	4.506	4.24	3.856	3.817	3.847	3.858	4.553	5.316	5.31	3.849	4.437	4.594	4.355	4.895	4.493	3.745	4.79	3.891	4.025	4.787	4.228	4.424	4.854	5.015	3.846	5.058	5.601	4.929	4.945	5.139	4.649	3.836	3.797	3.858	5.586
pos_2746	16-Hydroxy-10-oxohexadecanoic acid	pos	5.38	5.546	5.38	5.34	5.396	5.384	5.418	5.292	5.38	5.343	5.386	5.411	5.367	5.381	5.374	5.396	5.464	5.472	5.518	5.598	5.459	5.34	5.41	5.375	5.396	5.314	5.286	5.335	5.385	5.419	5.374	5.398	5.385	5.37	5.252	5.34	5.431	5.493	5.597	5.418	5.403	5.364	5.346	5.397	5.383	5.388	5.475
pos_2759	PC(18:1(9Z)/P-16:0)	pos	7.55	7.255	7.589	7.503	7.569	7.642	7.516	7.507	7.445	7.486	7.43	7.523	7.575	7.502	7.435	7.513	7.477	7.43	7.575	7.305	7.57	7.545	7.49	7.366	7.519	7.48	7.518	7.573	7.631	7.576	7.512	7.502	7.607	7.561	7.387	7.427	7.49	7.314	7.19	7.54	7.381	7.359	7.462	7.465	7.444	7.442	7.469
pos_2761	LysoPC(16:1(9Z)/0:0)	pos	5.184	5.33	4.9	5.582	4.94	3.856	5.226	5.065	4.777	4.743	5.228	4.984	4.95	4.629	4.781	3.84	4.812	4.858	4.88	5.779	5.702	4.953	5.37	4.676	4.699	5.117	4.901	3.911	4.591	4.675	3.842	4.963	5.221	4.722	5.346	5.246	4.591	5.482	5.923	5.237	5.328	5.176	5.311	4.732	4.935	4.93	4.717
pos_2770	Heptaethylene glycol monododecyl ether	pos	5.544	5.585	5.351	5.397	5.411	5.478	5.44	5.662	5.533	5.393	5.552	5.421	5.467	5.42	5.341	5.481	5.44	5.498	5.505	5.572	5.485	5.371	5.463	5.498	5.42	5.436	5.385	5.406	5.363	5.506	5.377	5.429	5.427	5.413	5.444	5.337	5.434	5.447	5.701	5.475	5.455	5.463	5.417	5.478	5.494	5.485	5.513
pos_2774	2-Hydroxyestriol	pos	5.841	6.041	5.845	5.8	5.836	5.797	5.868	5.805	5.748	5.771	5.723	5.807	5.73	5.704	5.775	5.775	5.816	5.936	5.856	6.117	5.869	5.851	5.778	5.873	5.794	5.852	5.61	5.677	5.765	5.75	5.879	5.774	5.813	5.68	5.672	5.724	5.833	5.847	6.158	5.848	5.794	5.809	5.79	5.79	5.746	5.797	5.801
pos_2775	3-Methylsuberic acid	pos	4.713	4.934	4.708	4.605	4.76	4.748	4.738	4.641	4.689	4.633	4.571	4.685	4.651	4.593	4.67	4.599	4.643	4.836	4.804	4.969	4.846	4.755	4.657	4.732	4.621	4.769	4.544	4.522	4.658	4.622	4.866	4.618	4.714	4.669	4.617	4.528	4.706	4.782	5.005	4.69	4.682	4.677	4.747	4.701	4.62	4.613	4.751
pos_2776	1,2,3,4-Tetrahydronaphthalene	pos	5.614	5.799	5.592	5.553	5.589	5.567	5.613	5.56	5.492	5.512	5.481	5.581	5.487	5.472	5.489	5.513	5.565	5.679	5.594	5.87	5.61	5.564	5.525	5.609	5.544	5.604	5.38	5.455	5.506	5.501	5.629	5.536	5.57	5.447	5.429	5.452	5.549	5.565	5.867	5.586	5.54	5.529	5.518	5.525	5.463	5.558	5.578
pos_2777	Xi-5-Isopropyl-2(5H)-furanone	pos	4.772	4.87	4.672	4.596	4.665	4.733	4.714	4.709	4.604	4.658	4.513	4.671	4.57	4.584	4.625	4.595	4.64	4.823	4.76	4.929	4.754	4.648	4.602	4.724	4.626	4.707	4.472	4.491	4.606	4.631	4.805	4.609	4.626	4.566	4.537	4.525	4.62	4.739	4.976	4.668	4.624	4.65	4.643	4.708	4.571	4.583	4.701
pos_2782	PC(22:5(4Z,7Z,10Z,13Z,16Z)/P-18:1(9Z))	pos	6.553	6.037	6.461	6.361	6.453	6.812	6.364	6.514	6.281	6.308	6.394	6.395	6.342	6.269	6.058	6.363	6.333	6.269	6.378	6.328	6.442	6.18	6.541	6.355	6.356	6.382	6.28	6.505	6.243	6.551	6.47	6.364	6.286	6.507	6.086	6.495	6.441	6.397	6.04	6.404	6.112	6.127	6.396	6.301	6.194	6.433	6.349
pos_2786	PC(18:0/18:2(9Z,12Z))	pos	8.905	8.968	8.608	8.831	8.889	8.83	8.835	8.837	8.94	8.857	8.867	8.865	8.841	8.861	8.863	8.922	8.941	8.901	8.949	8.902	8.543	8.776	8.816	8.844	8.823	8.788	8.805	8.955	8.944	8.84	8.811	8.908	8.869	8.851	8.814	8.812	8.862	8.932	8.917	8.581	8.812	8.87	8.78	8.838	8.816	8.764	8.823
pos_2789	Choline Phosphate	pos	6.597	6.597	6.629	6.641	6.635	6.628	6.628	6.636	6.633	6.646	6.649	6.647	6.65	6.656	6.647	6.629	6.642	6.645	6.635	6.618	6.691	6.664	6.649	6.681	6.684	6.685	6.671	6.67	6.676	6.667	6.637	6.669	6.691	6.679	6.705	6.701	6.666	6.656	6.603	6.673	6.66	6.648	6.65	6.653	6.667	6.678	6.655
pos_2790	GPCho(20:4/18:0)	pos	7.635	7.806	7.694	7.743	7.67	7.633	7.711	7.726	7.672	7.566	7.611	7.635	7.626	7.594	7.681	7.765	7.717	7.742	7.671	7.808	7.539	7.723	7.839	7.567	7.594	7.492	7.443	7.449	7.619	7.598	7.551	7.434	7.537	7.572	7.486	7.62	7.572	7.565	7.609	7.535	7.611	7.598	7.558	7.653	7.695	7.747	7.729
pos_2791	Acetolein	pos	5.804	6.01	5.868	5.81	5.761	5.938	5.856	5.831	5.851	5.833	5.876	5.814	5.803	5.759	5.783	5.797	5.842	5.807	5.863	6.011	5.862	5.748	5.755	5.833	5.83	5.815	5.739	5.77	5.82	5.874	5.822	5.821	5.774	5.788	5.725	5.776	5.815	5.872	5.995	5.883	5.803	5.827	5.796	5.823	5.809	5.812	5.842
pos_2793	PE(20:4/0:0)	pos	5.315	5.831	5.028	5.355	5.369	4.03	5.517	5.272	5.502	5.466	5.364	5.215	5.288	4.878	5.173	4.478	5.383	5.097	5.335	6.003	5.21	4.999	5.278	5.517	5.618	5.177	4.872	4.987	4.869	5.088	5.303	5.52	5.236	5.015	5.127	5.289	3.98	5.641	5.888	5.49	5.687	5.086	5.578	4.945	4.719	5.412	5.348
pos_2796	N-Oleoyl Arginine	pos	5.99	6.083	6.008	5.954	5.981	6	5.964	5.967	5.933	5.929	5.991	5.923	5.938	5.924	5.872	5.93	5.98	5.936	5.955	6.119	5.912	5.925	5.881	5.958	5.968	5.885	5.835	5.913	5.902	5.921	5.859	5.91	5.959	5.888	5.796	5.965	5.957	5.988	6.123	5.982	5.945	5.92	5.878	5.906	5.922	5.975	5.95
pos_2801	GPEtn(16:1/22:5)	pos	5.527	6.401	5.73	5.653	5.905	5.653	5.253	5.529	5.003	5.752	5.767	6.005	5.886	5.447	5.189	5.534	4.975	5.142	5.716	5.974	6.189	5.213	5.383	5.446	5.651	5.934	5.672	5.602	5.536	5.561	5.804	5.796	5.544	6.041	5.765	5.573	5.752	5.547	5.986	5.661	5.93	5.765	5.074	5.721	5.227	4.933	5.222
pos_2805	SM(d18:0/PGD1)	pos	6.407	6.492	5.92	6.272	6.311	6.567	6.516	6.322	6.382	6.383	6.292	6.35	6.265	6.328	6.249	6.211	6.362	6.232	6.461	6.342	5.921	6.255	6.322	6.28	6.279	6.254	6.05	6.298	6.279	6.26	6.347	6.331	6.085	6.147	6.291	6.287	6.242	6.326	6.076	5.88	6.23	6.082	6.107	6.253	6.138	6.159	6.325
pos_2807	3-methoxy-4-hydroxy-5-all-trans-hexaprenylbenzoate	pos	5.42	4.848	4.813	4.548	4.815	4.407	4.907	4.999	4.712	4.666	4.561	4.523	4.707	4.641	4.869	4.185	4.341	5.105	4.659	5.022	4.559	4.082	5.007	4.882	4.091	4.675	4.479	4.381	4.352	4.598	5.403	4.203	4.712	4.516	4.677	4.383	4.648	4.544	5.29	4.539	5.042	4.713	4.843	4.974	4.435	4.522	4.866
pos_2812	PC(14:1(9Z)/18:1(9Z))	pos	4.39	6.548	6.424	5.488	5.802	6.326	6.491	5.815	6.339	6.592	6.142	5.936	6.864	6.651	6.492	6.095	6.301	5.681	4.478	6.588	6.341	6.459	6.35	6.059	6.249	6.469	6.233	6.329	6.081	5.898	6.672	6.326	6.205	6.465	6.369	6.377	5.962	4.638	6.579	6.618	6.635	6.547	6.54	6.471	6.378	5.302	5.423
pos_2813	PE(16:1(9Z)/P-18:1(11Z))	pos	6.661	6.872	6.82	6.77	6.773	6.735	6.734	6.683	6.702	6.768	6.763	6.711	6.755	6.743	6.726	6.681	6.765	6.747	6.795	6.833	6.756	6.743	6.78	6.684	6.796	6.758	6.787	6.629	6.687	6.759	6.719	6.727	6.724	6.695	6.76	6.674	6.754	6.696	6.85	6.734	6.734	6.789	6.751	6.743	6.746	6.707	6.728
pos_2814	SM(d18:1/16:0)	pos	8.134	7.576	8.157	7.987	8.076	8.149	8.102	8.103	8.135	8.077	8.082	8.094	8.115	8.115	8.095	8.106	8.097	8.142	8.128	7.592	8.17	8.169	8.154	8.097	8.156	8.154	8.092	8.108	8.094	8.154	8.124	8.032	8.107	8.229	8.098	8.173	8.116	8.137	7.584	8.178	8.087	8.067	8.076	8.109	8.13	8.172	8.145
pos_2824	PE(20:3(5Z,8Z,11Z)/18:0)	pos	4.616	6.115	5.772	5.661	6.005	5.177	5.986	5.563	5.319	5.546	5.707	5.955	5.618	5.291	5.871	5.747	5.565	5.552	4.902	6.151	5.972	6.029	5.448	5.922	5.517	6.083	5.703	6.108	5.803	6.124	5.922	5.945	6.293	5.543	5.595	5.657	6.081	4.51	6.111	5.588	5	5.823	5.544	5.2	5.84	5.305	5.641
pos_2825	Oleoylethanolamide	pos	6.298	5.481	6.207	5.946	5.956	6.32	5.857	5.56	6.048	5.857	5.64	5.571	5.859	5.952	5.793	5.739	5.903	5.784	6.305	5.488	6.302	6.124	5.985	6.132	6.067	5.792	5.583	5.384	5.636	6.243	5.952	5.874	6.014	6.111	6.005	5.74	5.817	6.352	5.508	6.211	5.728	6.063	6.059	5.82	5.904	5.926	5.876
pos_2827	DG(2:0/18:1(9Z)-O(12,13)/0:0)	pos	5.961	6.021	5.913	5.908	5.907	5.947	5.971	5.96	5.948	5.896	5.957	5.928	5.902	5.907	5.915	5.916	5.956	5.977	6.015	6.08	5.938	5.929	5.89	5.959	5.901	5.888	5.864	5.918	5.954	5.94	5.927	5.941	5.939	5.93	5.839	5.893	5.963	6.024	6.112	6.002	5.956	5.935	5.879	5.912	5.941	5.971	6.011
pos_2828	Prostaglandin F1a	pos	5.448	5.545	5.436	5.488	5.553	5.508	5.518	5.482	5.475	5.481	5.439	5.502	5.483	5.482	5.533	5.546	5.492	5.536	5.511	5.641	5.529	5.476	5.453	5.449	5.468	5.44	5.442	5.429	5.476	5.453	5.573	5.512	5.5	5.428	5.417	5.433	5.564	5.524	5.632	5.498	5.441	5.417	5.47	5.477	5.529	5.483	5.556
pos_2829	12-Hydroxydodecanoic acid	pos	5.369	5.426	5.387	5.36	5.317	5.36	5.385	5.37	5.34	5.33	5.375	5.377	5.35	5.357	5.344	5.367	5.384	5.411	5.405	5.528	5.373	5.317	5.319	5.42	5.326	5.341	5.288	5.33	5.408	5.432	5.37	5.354	5.401	5.311	5.308	5.304	5.391	5.411	5.489	5.391	5.366	5.342	5.306	5.382	5.396	5.401	5.432
pos_2835	Butylate	pos	6.374	6.451	6.352	6.317	6.355	6.395	6.34	6.313	6.347	6.334	6.36	6.348	6.339	6.313	6.315	6.348	6.349	6.392	6.439	6.5	6.371	6.303	6.294	6.347	6.33	6.296	6.248	6.324	6.35	6.341	6.31	6.34	6.336	6.322	6.211	6.29	6.337	6.421	6.468	6.379	6.333	6.309	6.303	6.318	6.325	6.36	6.384
pos_2836	Dehydrocurdione	pos	3.276	5.064	4.853	4.696	4.374	4.81	5.017	3.305	4.688	4.309	4.197	4.582	4.53	3.766	4.783	4.968	4.979	3.314	5.116	3.344	4.886	4.959	4.801	3.298	5.115	4.397	4.303	3.24	4.879	4.744	3.314	3.891	4.681	4.482	4.558	3.742	4.656	3.969	3.364	3.46	4.212	4.458	4.107	3.331	4.265	4.837	5.412
pos_2853	2-(Methylthio)benzothiazole	pos	5.212	5.271	5.188	5.182	5.233	5.266	5.253	5.227	5.258	5.195	5.253	5.213	5.23	5.24	5.256	5.299	5.236	5.226	5.234	5.348	5.285	5.211	5.206	5.254	5.228	5.262	5.163	5.229	5.25	5.292	5.25	5.301	5.278	5.228	5.161	5.182	5.22	5.296	5.304	5.285	5.267	5.209	5.228	5.22	5.235	5.275	5.304
pos_2871	N-Acetyl-b-glucosaminylamine	pos	5.519	5.623	5.46	5.48	5.5	5.549	5.512	5.536	5.526	5.516	5.544	5.504	5.513	5.474	5.498	5.528	5.537	5.605	5.586	5.682	5.547	5.457	5.444	5.52	5.543	5.494	5.418	5.548	5.562	5.511	5.49	5.539	5.528	5.475	5.412	5.454	5.533	5.594	5.686	5.591	5.541	5.493	5.466	5.528	5.518	5.556	5.576
pos_2872	Adenine	pos	6.453	6.543	6.432	6.415	6.435	6.477	6.459	6.458	6.456	6.431	6.464	6.441	6.427	6.418	6.419	6.435	6.434	6.495	6.506	6.595	6.463	6.41	6.396	6.468	6.425	6.402	6.361	6.432	6.452	6.437	6.426	6.426	6.441	6.421	6.321	6.396	6.448	6.494	6.573	6.483	6.441	6.404	6.401	6.435	6.442	6.465	6.475
pos_292	3-Buten-1-ol	pos	5.168	5.214	5.219	5.169	5.206	5.214	5.164	5.177	5.125	5.195	5.199	5.195	5.229	5.212	5.181	5.201	5.225	5.203	5.213	5.257	5.197	5.219	5.217	5.202	5.226	5.222	5.217	5.226	5.228	5.224	5.198	5.21	5.203	5.212	5.193	5.202	5.235	5.219	5.266	5.236	5.181	5.194	5.195	5.228	5.202	5.264	5.207
pos_2946	5-Hydroxycapsanthin-5,6-epoxide	pos	5.78	5.852	5.958	5.761	5.75	5.546	5.641	5.687	5.501	5.737	5.623	5.774	5.741	5.582	5.74	5.794	5.705	5.744	5.89	5.732	5.877	5.684	5.959	5.722	5.909	5.811	5.941	5.51	5.708	5.789	5.909	5.629	5.693	5.7	5.905	5.625	5.683	5.642	5.869	5.707	5.808	5.921	5.798	5.773	5.584	5.617	5.711
pos_2950	LysoPC(P-18:1(9Z)/0:0)	pos	5.841	5.971	5.768	5.837	6.087	5.98	5.595	5.729	5.811	5.787	5.878	5.836	5.806	5.902	5.888	5.872	5.622	6.004	5.949	5.964	5.808	6.079	5.773	6.067	5.999	5.927	5.814	6.193	5.832	5.834	5.653	5.927	5.819	5.897	5.937	6.257	6.005	5.897	6.09	5.928	5.823	5.986	5.931	6.116	5.71	6.05	5.89
pos_2964	4-Propylphenol	pos	5.152	3.75	3.488	3.83	3.498	3.425	3.944	4.769	3.438	3.792	3.544	3.995	3.664	3.541	3.622	3.624	3.731	4.377	4.029	4.515	3.661	3.219	3.615	4.757	4.193	4.304	3.445	3.131	4.05	3.98	5.14	3.784	4.016	3.688	3.83	3.231	3.895	3.802	5.046	4.129	3.796	3.5	3.961	4.516	3.756	3.62	3.929
pos_2976	PC(18:1(9Z)e/2:0)	pos	6.193	6.41	6.193	6.255	6.444	6.3	6.064	6.141	6.171	6.231	6.129	6.186	6.064	6.264	6.118	6.098	6.034	6.319	6.268	6.255	6.276	6.503	6.156	6.306	6.281	6.284	6.103	6.33	6.262	6.238	5.959	6.227	6.066	6.209	6.315	6.549	6.358	6.282	6.329	6.155	6.153	6.223	6.149	6.477	6.181	6.446	6.231
pos_2980	Cervonoyl ethanolamide	pos	5.021	4.482	4.553	4.535	2.791	3.649	4.432	5.333	4.537	4.912	4.499	4.029	4.363	4.525	5.832	4.638	4.682	4.736	3.924	4.299	3.939	4.121	4.013	5.954	4.897	4.665	4.196	4.749	5.527	5.916	3.942	4.97	4.484	4.557	5.602	4.438	4.082	4.675	4.258	4.633	3.592	4.388	3.602	4.427	4.654	4.539	4.223
pos_299	Diallyl Trisulfide	pos	5.318	5.364	5.324	5.282	5.31	5.406	5.352	5.299	5.249	5.291	5.288	5.28	5.276	5.3	5.285	5.292	5.302	5.3	5.323	5.357	5.289	5.29	5.262	5.304	5.31	5.291	5.226	5.235	5.268	5.262	5.251	5.23	5.257	5.282	5.213	5.239	5.294	5.273	5.344	5.269	5.379	5.427	5.318	5.415	5.308	5.265	5.546
pos_30	Glycodeoxycholic Acid	pos	7.834	6.679	6.177	6.22	6.143	6.493	6.747	7.091	6.625	6.954	6.684	6.557	6.493	6.464	6.528	6.608	6.461	6.473	6.235	6.704	6.394	6.198	6.553	6.912	7.275	6.306	6.055	7.019	6.45	6.627	6.581	6.852	7.114	6.563	6.927	6.098	6.376	6.795	7.316	7.167	7.109	6.3	6.749	6.665	6.155	7.06	6.203
pos_3009	1-Heptanol	pos	5.284	5.348	5.199	5.219	5.281	5.253	5.284	5.27	5.287	5.198	5.262	5.29	5.271	5.224	5.192	5.278	5.241	5.283	5.298	5.377	5.338	5.252	5.207	5.217	5.227	5.255	5.202	5.261	5.284	5.306	5.328	5.295	5.295	5.211	5.187	5.183	5.244	5.306	5.369	5.309	5.258	5.212	5.239	5.203	5.272	5.34	5.34
pos_3029	N-Docosahexaenoyl Lysine	pos	4.913	5.205	4.893	4.582	4.749	4.642	4.826	4.846	4.929	4.763	4.961	4.823	4.812	4.941	4.851	4.762	5.076	4.87	4.892	5.233	5.141	3.759	4.669	4.692	4.987	5.048	4.81	4.83	4.8	5.16	5.441	4.657	4.529	5.043	3.765	4.525	4.589	4.711	5.266	4.831	4.8	4.511	4.356	4.848	4.712	5.319	4.951
pos_3056	6-Hydroxyoctadecanoylcarnitine	pos	6.199	6.615	6.391	6.326	6.337	6.219	6.391	6.21	6.275	6.176	5.952	6.226	6.257	6.041	6.288	6.187	6.421	6.354	6.192	6.549	6.091	6.375	6.194	5.932	6.151	6.37	6.416	6.128	6.181	6.214	6.14	6.264	6.24	6.26	6.362	6.412	6.141	6.206	6.185	6.135	6.065	6.234	6.533	6.193	6.421	5.957	6.21
pos_3104	Sulfadimidine	pos	5.628	5.816	5.662	5.63	5.636	5.683	5.738	5.646	5.687	5.7	5.734	5.642	5.655	5.629	5.653	5.661	5.641	5.723	5.755	5.86	5.701	5.611	5.588	5.698	5.657	5.616	5.577	5.662	5.684	5.658	5.647	5.64	5.684	5.632	5.496	5.557	5.668	5.709	5.813	5.732	5.683	5.637	5.633	5.628	5.673	5.705	5.71
pos_3132	CL(i-13:0/18:2(9Z,11Z)/i-17:0/i-15:0)	pos	6.19	6.191	6.406	6.326	6.346	6.267	6.218	6.286	6.23	6.268	6.186	6.286	6.334	6.325	6.222	6.263	6.293	6.209	6.264	6.224	6.284	6.367	6.33	6.134	6.314	6.359	6.358	6.07	6.167	6.363	6.247	6.286	6.142	6.232	6.393	6.228	6.272	6.329	6.178	6.075	6.223	6.33	6.329	6.266	6.193	6.135	6.185
pos_3137	22-Hydroxydocosanoic acid	pos	5.915	5.921	5.775	5.738	5.758	5.817	5.819	5.816	5.8	5.786	5.8	5.763	5.743	5.73	5.747	5.763	5.753	5.848	5.836	5.975	5.828	5.74	5.733	5.835	5.783	5.727	5.653	5.75	5.771	5.782	5.888	5.752	5.759	5.742	5.634	5.697	5.78	5.857	5.995	5.83	5.76	5.76	5.749	5.828	5.779	5.79	5.817
pos_3151	Glycochenodeoxycholic Acid	pos	6.375	4.144	4.714	4.29	4.715	4.289	4.232	4.747	4.227	3.997	4.27	4.622	4.186	4.746	4.591	4.075	4.016	4.766	4.191	4.239	4.501	4.466	4.829	4.389	4.27	4.939	4.234	3.914	3.975	4.581	4.174	4.143	4.179	4.641	4.359	4.28	4.711	4.847	4.038	4.356	4.041	4.685	4.539	4.32	4.207	4.221	4.168
pos_3195	Geldanamycin	pos	6.391	6.323	6.465	6.692	6.127	6.408	6.677	6.037	5.839	6.614	6.123	6.392	6.131	6.127	6.052	6.812	7.03	6.63	6.422	6.438	6.332	6.737	6.605	6.17	6.268	6.367	6.401	5.78	6.085	6.346	5.654	6.298	6.303	6.217	6.438	6.624	6.084	6.144	6.407	6.379	6.43	6.56	6.622	5.914	6.216	6.835	6.479
pos_3208	Octanol	pos	5.917	4.915	4.833	4.857	4.555	4.533	5.036	5.424	4.856	4.787	4.88	4.805	4.858	4.644	4.77	4.795	4.776	5.542	4.824	5.235	4.893	4.631	4.784	5.506	4.834	4.787	4.853	4.781	4.723	4.759	5.881	4.779	4.802	4.746	4.77	4.409	4.747	4.846	5.59	4.787	4.759	4.952	4.674	5.418	4.814	4.7	4.634
pos_321	P-Cymene	pos	2.61	3.249	2.777	3.117	2.822	2.6	2.567	3.202	2.524	3.349	3.105	2.598	3.354	3.348	2.575	3.9	3.447	3.351	3.223	3.619	3.307	3.499	3.161	3.621	3.363	3.168	3.138	3.248	3.393	3.569	2.999	3.7	3.649	3.217	3.261	6.182	3.461	3.386	3.217	3.418	3.01	3.077	3.44	4.052	3.567	3.573	3.22
pos_3247	Tridecanoylcarnitine	pos	5.451	4.957	5.805	4.812	4.473	4.823	5.412	4.483	4.967	5.517	5.178	5.848	5.442	4.763	5.354	5.237	5.25	5.501	5.431	5.462	5.053	5.193	4.377	4.922	5.397	5.326	5.559	4.858	5.444	5.25	5.089	5.157	4.758	5.39	5.414	5.914	4.462	4.972	4.64	5.454	4.819	5.08	5.249	4.884	5.629	4.633	5.668
pos_3256	GlcCer(d18:1/9Z-18:1)	pos	5.759	5.802	6.077	5.909	6.014	6.006	5.961	5.959	5.892	5.958	5.799	5.929	5.984	6.075	5.929	6.049	5.999	5.77	5.935	5.852	5.963	6.032	5.993	5.763	5.948	6.095	5.985	5.529	5.841	6.113	5.898	5.947	5.83	5.886	6.06	5.899	5.986	5.983	5.809	5.723	5.954	5.967	5.943	5.943	5.968	5.832	5.746
pos_3267	Tridec-10-enoylcarnitine	pos	5.474	5.227	6.097	5.055	4.865	5.304	5.533	4.751	5.043	5.52	4.638	5.377	5.576	4.093	5.007	5.283	5.098	5.464	5.426	5.711	5.099	5.331	4.681	3.586	5.204	5.589	5.745	4.647	5.179	5.581	5.294	5.239	5.05	5.407	5.399	5.789	4.738	4.926	4.7	5.365	5.017	5.328	5.248	5.01	5.465	4.78	5.365
pos_3269	N,N-Dimethyldodecylamine-N-oxide	pos	6.58	6.363	6.307	6.321	6.259	6.347	6.333	6.498	6.272	6.367	6.405	6.307	6.356	6.31	6.354	6.311	6.326	6.35	6.352	6.46	6.385	6.329	6.368	6.462	6.36	6.352	6.276	6.378	6.37	6.349	6.709	6.383	6.427	6.429	6.293	6.298	6.376	6.466	6.612	6.418	6.443	6.331	6.407	6.403	6.369	6.496	6.412
pos_3281	6-Hydroxyoctadecanoic acid	pos	7.516	5.858	5.743	5.733	5.71	5.731	5.807	6.947	5.711	5.719	5.816	5.747	5.784	5.741	5.738	5.75	5.749	6.949	5.798	6.519	5.851	5.852	5.832	6.996	5.821	5.777	5.715	5.796	5.767	5.783	7.479	5.835	5.811	5.822	5.658	5.736	5.781	5.85	7.048	5.845	5.822	5.829	5.796	6.886	5.76	5.875	5.819
pos_3282	(6S)-Tetrahydro-L-biopterin	pos	6.13	6.18	6.109	6.077	6.077	6.137	6.128	6.138	6.119	6.1	6.154	6.109	6.117	6.084	6.103	6.111	6.095	6.163	6.162	6.239	6.124	6.081	6.041	6.133	6.092	6.071	6.034	6.118	6.125	6.104	6.132	6.086	6.128	6.105	5.969	6.069	6.116	6.155	6.22	6.161	6.124	6.072	6.075	6.075	6.108	6.142	6.132
pos_3288	PC(17:0/PGJ2)	pos	4.202	4.263	5.439	5.287	4.663	5.631	5.526	5.427	5.744	5.536	5.875	5.577	5.757	5.496	5.608	5.518	4.965	4.647	5.269	4.269	5.58	4.742	5.214	4.94	4.789	4.957	5.569	5.373	5.534	5.291	5.333	5.525	5.467	5.587	4.744	4.726	5.414	5.394	4.29	5.581	5.869	5.052	5.249	5.076	5.289	5.421	5.423
pos_3289	3,7-Dimethyl-9-(2,6,6-trimethylcyclohexen-1-yl)nona-2,4,6,8-tetraenamide	pos	5.808	5.775	6.169	5.979	6.024	6.122	6.1	5.988	5.956	5.99	5.789	6.018	6.038	6.157	5.968	6.103	5.99	5.829	6.024	5.982	6.014	6.113	6.115	5.775	5.919	6.155	6.098	5.707	5.961	6.217	6.004	6.044	5.96	6.014	6.187	5.944	6.032	6.058	5.942	5.806	5.961	6.065	6	5.953	5.977	5.826	5.767
pos_3295	3-Deoxyestrone	pos	5.759	5.662	5.781	5.946	5.614	5.74	5.888	5.094	4.802	6.021	5.472	5.532	5.434	5.749	5.323	6.092	6.447	6.081	5.664	5.892	5.597	5.983	5.766	5.567	5.63	5.657	5.679	5.375	5.403	5.641	5.425	5.54	5.699	5.684	5.969	6.009	5.508	5.56	6.01	5.866	5.695	5.848	6.011	5.659	5.303	6.082	5.608
pos_3297	PE(16:0/18:1(12Z)-2OH(9,10))	pos	5.737	5.678	6.134	5.991	5.96	6.033	6.018	6.001	5.878	5.948	5.791	5.938	6.023	6.119	5.919	6.077	5.962	5.713	5.998	5.807	5.921	6.053	6.074	5.699	5.924	6.117	6.049	5.6	5.943	6.157	5.864	5.994	5.797	5.968	6.091	5.902	5.91	5.99	5.871	5.743	5.922	6.007	5.924	5.91	5.903	5.772	5.762
pos_3302	3'-Amino-3'-deoxythimidine glucuronide	pos	4.812	5.151	5.12	4.933	5.174	5.221	5.243	5.116	5.13	5.116	5.309	5.301	5.244	5.256	5.357	5.213	5.187	5.311	5.311	5.496	5.316	5.212	5.278	5.314	5.247	5.223	5.324	5.193	5.342	5.334	5.2	5.189	5.312	5.243	4.874	5.079	5.138	5.369	5.283	5.319	5.278	5.074	5.113	5.21	5.21	5.285	5.235
pos_331	Biotin thiamine	pos	5.161	1.013	1.336	1.556	0.8002	0.8954	1.521	4.644	0.03149	1.421	1.254	1.374	1.909	1.568	1.046	0.003516	1.603	4.055	1.558	1.208	1.353	1.67	1.479	4.141	0.8218	1.256	1.72	1.123	0.1427	1.241	5.271	1.535	1.164	0.9665	0.9785	1.154	1.1	1.246	4.359	1.398	1.397	1.211	0.6482	1.198	0.7641	1.328	0.9668
pos_3349	LysoPC(22:1(13Z)/0:0)	pos	5.896	5.835	6.163	6.001	6.039	6.093	6.046	5.935	5.944	5.969	5.833	5.99	6.073	6.154	5.954	6.112	6	5.833	5.996	5.993	5.968	6.083	6.057	5.798	5.989	6.15	6.061	5.685	5.972	6.182	5.96	6.026	5.92	5.953	6.131	5.918	5.999	6.026	5.963	5.856	5.936	6.025	5.935	5.948	5.956	5.808	5.83
pos_3351	Ubiquinone-2	pos	3.401	5.102	4.852	4.693	4.527	4.41	4.778	3.43	4.392	4.021	3.425	4.237	4.555	3.735	4.37	4.582	4.683	3.855	4.407	4.299	4.042	4.423	3.936	3.423	4.067	4.367	4.249	3.479	4.428	4.227	3.439	3.455	3.426	4.278	5.202	4.263	4.303	3.468	3.489	3.498	3.432	4.387	4.366	3.509	4.304	3.425	4.143
pos_3374	2(3H)-Benzothiazolethione	pos	4.774	4.819	4.825	4.789	4.746	4.796	4.716	4.745	4.841	4.8	4.781	4.76	4.803	4.803	4.717	4.759	4.768	4.794	4.82	4.914	4.771	4.726	4.763	4.783	4.801	4.738	4.762	4.814	4.799	4.762	4.817	4.789	4.781	4.764	4.649	4.713	4.791	4.777	4.854	4.816	4.789	4.742	4.71	4.731	4.691	4.824	4.8
pos_3375	11-Epicortisol	pos	5.607	5.786	5.524	5.628	5.56	5.568	5.757	5.808	5.805	5.669	5.315	5.382	5.637	5.509	5.381	5.386	5.623	5.476	5.651	5.772	5.644	5.583	5.135	5.279	5.63	5.52	5.398	5.635	5.806	5.825	5.305	5.901	5.509	5.373	5.702	5.742	5.663	5.509	5.784	5.676	5.145	5.333	5.866	5.595	5.495	5.537	5.639
pos_3390	(+/-)-Ribaline	pos	5.725	5.818	5.742	5.696	5.736	5.756	5.728	5.724	5.719	5.716	5.775	5.727	5.725	5.693	5.715	5.646	5.68	5.731	5.741	5.809	5.718	5.662	5.658	5.723	5.719	5.63	5.643	5.721	5.717	5.663	5.658	5.69	5.718	5.706	5.492	5.614	5.704	5.715	5.764	5.707	5.69	5.635	5.662	5.678	5.69	5.711	5.67
pos_3394	Isoquinoline	pos	3.133	3.364	3.816	3.514	4.339	3.856	3.938	4.221	4.053	3.18	4.302	3.81	4.686	4.415	3.42	6.065	3.237	4.046	4.418	4.519	4.751	4.278	3.612	3.81	4.376	5.494	4.26	4.273	3.502	3.75	3.349	3.812	3.762	4.063	3.923	4.25	3.592	3.751	4.641	3.959	4.233	5.571	4.368	4.898	3.597	3.884	4.23
pos_3396	Tanacetol A	pos	5.331	6.075	5.985	5.662	5.867	5.672	5.889	5.378	5.802	5.532	5.165	5.691	5.779	5.552	5.713	5.538	6.003	5.526	5.727	5.616	5.368	5.761	5.458	5.336	5.77	5.725	5.505	5.491	5.823	5.579	5.439	5.361	5.287	5.676	6.119	5.922	5.702	5.443	5.262	5.506	5.271	5.854	5.546	5.32	5.38	5.543	5.505
pos_340	KAPA	pos	6.052	4.882	4.884	4.857	4.786	4.804	4.853	5.078	4.909	4.745	4.795	4.747	4.841	4.754	4.791	4.875	4.813	5.006	4.906	4.965	4.988	4.836	4.928	5.339	5.089	4.809	4.848	4.823	4.91	4.835	5.139	4.746	4.896	4.809	4.879	4.764	4.938	4.824	5.282	4.827	4.823	4.89	4.889	4.966	4.909	4.925	4.924
pos_3412	L-Octanoylcarnitine	pos	5.883	7.275	7.005	7.111	6.479	6.337	6.815	5.886	6.473	5.994	5.595	6.213	6.302	5.981	6.338	6.552	6.751	6.341	6.433	6.507	6.333	6.645	6.374	5.143	6.223	6.554	6.41	5.973	6.313	6.391	6.018	6.466	5.913	6.514	7.577	6.578	6.43	6.02	5.881	6.044	5.581	6.71	6.859	6.243	6.368	5.74	6.548
pos_3429	Stallimycin	pos	4.475	4.924	4.747	4.96	3.619	4.652	4.507	4.789	4.817	5.238	4.675	4.596	4.949	4.903	0.3435	4.952	5.287	4.947	4.62	5.132	2.051	5.07	4.926	4.848	5.063	4.859	4.635	4.841	0.3479	3.995	3.697	4.735	4.597	4.952	5.075	5.1	3.985	4.733	4.669	4.804	4.608	4.678	5.176	5.013	4.94	5.412	4.661
pos_3430	Estriol	pos	5.112	3.538	4.391	5.422	5.079	4.068	5.188	4.935	3.453	4.807	4.362	5.245	4.272	4.784	3.973	5.465	6.083	5.431	4.582	5.169	5.177	5.314	5.387	4.393	5.083	4.944	5.344	4.115	4.114	5.543	5.296	4.84	4.684	4.824	5.45	5.254	4.819	5.129	5.222	4.884	4.849	5.279	5.378	4.995	5.062	5.883	4.724
pos_3441	2-Azaspiro[4.5]decan-3-one	pos	6.246	6.298	6.246	6.204	6.24	6.256	6.229	6.236	6.24	6.247	6.285	6.242	6.24	6.224	6.243	6.228	6.213	6.27	6.292	6.324	6.248	6.213	6.205	6.262	6.233	6.207	6.174	6.246	6.238	6.212	6.225	6.224	6.235	6.234	6.08	6.189	6.241	6.253	6.305	6.249	6.226	6.201	6.181	6.193	6.216	6.254	6.246
pos_3448	Leucyl-Valine	pos	5.933	5.894	6.189	6.005	6.076	6.131	6.086	6.01	5.961	6.049	5.906	6.044	6.112	6.174	5.959	6.117	5.994	5.902	6.037	6.045	6.057	6.124	6.107	5.852	6.012	6.203	6.078	5.753	6.046	6.191	5.993	6.094	5.976	5.966	6.091	5.977	6.049	6.103	6.019	5.922	5.99	6.047	5.969	6.03	6.006	5.89	5.889
pos_3483	Metipranolol	pos	6.353	6.422	6.478	6.241	6.734	6.372	6.554	6.377	6.58	6.447	6.171	6.727	6.725	6.631	6.615	6.255	6.81	6.328	6.465	5.593	6.069	6.539	6.152	6.378	6.667	6.538	5.781	6.238	6.76	6.269	6.121	6.191	6.299	6.319	6.402	6.771	6.586	6.168	6.172	6.526	6.338	6.514	5.975	5.868	5.728	6.452	6.142
pos_3485	(-)-Slaframine	pos	5.616	5.584	5.88	5.682	5.753	5.802	5.791	5.697	5.641	5.72	5.54	5.716	5.792	5.858	5.656	5.832	5.706	5.583	5.744	5.712	5.706	5.843	5.842	5.54	5.731	5.926	5.827	5.381	5.758	5.942	5.685	5.791	5.658	5.665	5.823	5.642	5.719	5.807	5.679	5.595	5.694	5.743	5.671	5.744	5.706	5.593	5.592
pos_3510	Hydroxyoxazolone	pos	4.673	4.661	4.637	4.66	4.757	4.691	4.703	4.61	4.646	4.672	4.78	4.762	4.742	4.738	4.715	4.889	4.797	4.893	4.941	4.928	4.904	4.876	4.887	4.965	4.936	4.763	4.803	4.818	4.795	4.827	4.758	4.803	4.766	4.794	4.696	4.862	4.853	4.851	4.912	4.868	4.775	4.733	4.762	4.81	4.933	4.851	4.793
pos_3520	Indole-3-acetic Acid	pos	3.556	3.465	3.809	3.813	3.794	3.254	3.365	3.33	3.629	3.553	3.396	3.811	3.489	3.451	3.982	3.8	3.834	3.267	3.456	3.677	3.634	3.792	3.404	3.885	3.725	3.708	3.507	3.761	3.643	3.772	3.624	3.658	2.854	3.516	3.643	3.608	3.783	3.654	3.162	3.552	3.351	3.365	3.535	4.069	4.483	3.781	3.686
pos_3540	N,N-Didesmethyltramadol	pos	5.785	5.751	6.069	5.894	5.997	6.031	6.011	5.935	5.864	5.886	5.75	5.935	6.016	6.113	5.791	6.022	5.889	5.764	5.902	5.897	5.93	6.007	6.012	5.717	5.85	6.115	6.006	5.57	5.926	6.149	5.853	5.976	5.814	5.853	6.081	5.85	5.917	5.956	5.838	5.815	5.842	5.928	5.839	5.931	5.884	5.728	5.74
pos_3541	Tranexamic Acid	pos	4.15	5.237	4.975	6.077	4.963	5.097	4.718	4.562	4.899	6.295	6.141	4.589	4.472	4.578	4.265	4.711	4.668	4.285	5.147	4.177	5.794	4.682	5.966	4.202	5.161	4.318	5.689	6.257	4.673	4.638	4.802	5.975	6.574	6.402	5.069	5.991	4.872	6.056	4.826	5.741	5.913	5.625	5.85	4.687	4.836	6.611	4.746
pos_3569	Oxysophocarpine	pos	5.246	5.288	5.213	5.19	5.24	5.227	5.228	5.228	5.223	5.213	5.27	5.214	5.22	5.211	5.169	5.182	5.146	5.229	5.248	5.266	5.243	5.171	5.186	5.236	5.18	5.142	5.163	5.249	5.23	5.197	5.143	5.155	5.164	5.179	5.097	5.156	5.197	5.223	5.249	5.206	5.159	5.143	5.186	5.212	5.207	5.206	5.228
pos_3580	Perillic acid	pos	4.862	4.916	4.795	4.862	4.897	4.777	4.806	4.865	4.877	4.839	4.896	4.835	4.883	4.835	4.813	4.847	4.762	4.929	4.96	4.998	4.947	4.777	4.706	4.915	4.767	4.851	4.83	4.942	4.936	4.81	4.819	4.898	4.89	4.917	4.845	4.913	4.928	4.958	4.952	4.979	4.876	4.879	4.861	4.959	4.88	4.923	4.87
pos_3588	PA(20:1(11Z)/PGJ2)	pos	6.163	6.135	6.29	6.122	6.371	6.189	6.151	6.349	6.033	6.135	6.031	6.364	6.282	6.445	6.242	6.14	6.328	6.14	6.094	5.968	6.142	6.312	6.272	6.047	6.262	6.256	6.302	5.893	6.068	6.249	6.205	6.273	6.154	6.236	6.382	6.138	6.199	6.161	6.199	6.207	6.186	6.108	6.219	6.259	6.21	6.021	6.291
pos_3589	N-(p-Hydroxyphenethyl)actinidine	pos	6.765	6.902	6.877	6.678	7.157	6.878	6.954	6.779	6.885	6.852	6.547	6.868	7.127	6.955	6.779	6.751	7.01	6.741	6.856	6.007	6.553	6.85	6.643	6.798	6.921	7.061	6.313	6.541	7.082	6.641	6.466	6.497	6.572	6.758	6.748	7.041	7.009	6.442	6.65	6.797	6.608	6.996	6.423	6.36	6.036	6.736	6.558
pos_3604	4-Vinylcyclohexene	pos	4.12	3.837	3.832	3.427	3.59	3.715	3.851	3.997	3.785	3.569	3.411	3.811	3.822	3.487	3.639	4.017	3.826	3.633	3.808	3.664	3.421	3.815	3.193	3.645	3.55	3.478	3.268	3.45	3.813	3.854	3.984	3.163	3.548	3.269	3.198	3.431	3.684	3.428	3.654	3.303	3.259	3.295	3.167	3.372	3.544	3.547	3.884
pos_3609	Aspartyl-Arginine	pos	6.363	6.37	6.09	6.355	5.922	6.089	6.638	5.376	5.603	6.588	6.084	6.144	5.817	5.792	5.686	6.726	6.733	6.308	6.488	6.026	6.265	6.78	6.468	6.128	6.608	6.1	6.2	5.561	5.975	6.259	5.673	6.184	5.944	5.772	6.116	6.605	5.853	5.822	6.209	6.178	6.253	6.248	6.215	5.613	5.963	6.843	6.446
pos_3624	Deoxycholylarginine	pos	6.389	6.445	6.379	6.372	6.396	6.373	6.413	6.398	6.387	6.385	6.421	6.353	6.351	6.591	6.382	6.381	6.351	6.422	6.393	6.445	6.387	6.334	6.337	6.376	6.326	6.338	6.332	6.417	6.404	6.352	6.357	6.332	6.358	6.35	6.263	6.316	6.386	6.403	6.437	6.371	6.369	6.355	6.342	6.386	6.395	6.42	6.396
pos_3631	Enol-phenylpyruvate	pos	4.914	4.867	5.072	4.972	4.93	4.79	4.831	4.906	4.792	4.894	4.891	4.898	4.809	5.081	4.92	4.968	4.983	5.022	5.027	4.97	5.041	5.05	4.894	4.837	4.991	5.068	5.015	4.791	5.082	5.223	4.889	4.933	4.912	4.993	4.901	4.893	4.84	5.058	4.889	4.871	4.909	4.958	4.796	5.05	4.952	4.959	4.971
pos_3636	Cyclohexanecarboxylic acid	pos	4.54	4.196	5.189	3.825	3.788	4.375	4.854	3.433	4.146	5.231	3.464	2.954	4.086	3.882	5.057	4.15	3.995	3.969	4.865	2.976	4.522	4.67	3.479	4.883	4.376	5.044	4.69	3.243	4.717	4.844	4.377	4.748	2.929	3.952	4.923	4.066	3.662	3.265	3.528	4.161	2.934	4.187	4.189	3.354	4.212	2.928	5.149
pos_3637	CDP-DG(22:6(4Z,7Z,10Z,13E,15E,19Z)-OH(17)/i-15:0)	pos	5.504	5.558	5.899	3.408	5.52	5.979	5.598	4.746	5.692	5.94	5.705	5.997	6.051	5.443	6.181	5.88	5.916	5.673	6.152	5.781	3.44	5.642	3.45	6.021	5.917	5.829	3.439	5.603	5.431	5.892	5.307	5.849	5.487	5.983	4.294	5.745	5.619	5.52	5.878	5.991	5.293	3.433	5.074	5.718	4.035	5.389	5.986
pos_3665	Gramicidin S	pos	5.524	5.529	5.727	5.637	5.767	5.706	5.619	5.782	5.343	5.658	5.445	5.766	5.668	5.863	5.592	5.616	5.815	5.621	5.558	5.418	5.651	5.75	5.742	5.467	5.705	5.723	5.748	5.155	5.467	5.74	5.609	5.711	5.612	5.654	5.83	5.612	5.627	5.612	5.592	5.543	5.574	5.661	5.662	5.675	5.618	5.452	5.653
pos_3667	SM(d18:2(4E,14Z)/PGJ2)	pos	5.014	3.983	4.242	4.308	4.403	4.358	5.974	4.471	6.357	4.374	4.455	4.411	4.95	4.593	4.514	4.97	4.556	4.187	4.178	4.26	4.436	4.494	4.447	4.38	4.123	4.29	4.247	4.241	4.427	4.742	4.649	4.484	4.1	4.34	4.358	4.238	4.36	4.733	4.279	4.266	4.086	4.64	5.055	4.245	4.338	4.227	4.204
pos_3669	Epanolol	pos	5.873	5.894	5.919	6.101	5.623	5.833	5.84	5.641	5.865	5.828	5.829	5.984	6.044	5.445	5.767	5.685	5.924	5.806	5.729	5.927	5.961	5.872	6.197	5.952	5.819	6.098	5.672	5.639	6.038	5.722	5.748	5.968	6.022	5.922	6.288	5.956	5.872	5.805	5.787	5.917	5.958	6.182	6.176	5.755	6.266	6.042	5.764
pos_3676	1-Des-ala-2-desamino-gly-3-cys-11-tyr-3,14-dicarbasomatostatin	pos	6.067	5.913	5.626	5.267	5.775	5.782	5.936	6.126	5.771	5.78	5.916	5.649	5.815	5.496	5.844	6.145	5.776	5.886	5.79	6.099	4.751	5.837	5.491	6.226	5.897	5.76	5.566	5.572	5.65	5.879	5.503	5.644	5.885	5.844	4.952	5.23	5.938	6.022	6.073	6.091	5.732	5.087	5.612	6.027	5.483	5.951	6.173
pos_3684	Cropropamide	pos	6.965	7.152	7.118	7.104	7.111	7.119	7.074	7.053	7.053	7.124	7.176	7.114	7.129	7.108	7.121	7.124	7.123	7.156	7.156	7.223	7.145	7.113	7.076	7.091	7.034	7.096	7.063	7.14	7.134	7.09	7.015	7.067	7.122	7.115	6.972	7.069	7.142	7.145	7.156	7.142	7.131	7.092	7.084	7.039	7.11	7.158	7.136
pos_3685	4-Piperidinone, 1-hydroxy-2,2,6,6-tetramethyl-	pos	5.431	5.089	5.1	5.126	5.036	5.095	5.097	5.605	5.05	5.105	5.13	5.086	5.116	5.063	5.092	5.096	5.121	5.225	5.108	5.215	5.167	5.074	5.1	5.13	5.086	5.092	5.071	5.098	5.098	5.088	5.569	5.09	5.108	5.095	5.026	5.068	5.17	5.185	5.264	5.136	5.166	5.108	5.159	5.245	5.167	5.207	5.143
pos_3698	4-Methylumbelliferone	pos	5.063	4.635	4.643	4.669	4.646	4.679	4.638	4.874	4.566	4.614	4.674	4.668	4.66	4.614	4.672	4.622	4.698	4.854	4.694	4.819	4.651	4.651	4.592	4.786	4.658	4.678	4.68	4.738	4.682	4.547	5.148	4.625	4.613	4.666	4.527	4.666	4.675	4.728	4.86	4.631	4.748	4.643	4.678	4.796	4.672	4.665	4.709
pos_3704	Beta-Hederin	pos	5.761	5.79	6.054	5.887	6.069	5.936	5.812	6.02	5.702	5.908	5.85	6.097	5.994	6.197	5.851	5.95	6.077	5.888	5.86	5.745	5.918	6.092	6.045	5.736	5.97	5.996	6.054	5.636	5.805	6.001	5.895	6.014	5.946	6.05	6.08	5.913	5.978	5.933	5.88	5.883	5.922	5.924	5.983	5.972	5.926	5.788	5.969
pos_3712	Tropolone	pos	4.54	4.038	3.629	4.723	4.949	3.938	4.857	5.243	3.432	4.048	4.09	5.036	3.908	4.72	4.368	4.517	5.042	4.9	3.986	4.662	4.397	4.358	4.582	4.029	4.392	4.3	4.491	4.256	4.334	4.57	5.069	4.148	4.335	3.89	4.038	3.979	4.122	4.946	4.547	3.985	4.506	3.743	4.028	4.912	5.264	4.773	4.349
pos_3721	L-Hexanoylcarnitine	pos	5.394	6.672	6.311	6.398	5.928	5.86	6.275	5.534	5.807	5.606	5.188	5.887	5.873	5.537	5.814	6.11	6.096	5.982	5.967	6.059	5.813	6.11	5.917	5.021	5.704	6.164	6.092	5.527	5.88	5.979	5.652	5.917	5.42	5.874	7.006	6.039	5.964	5.607	5.507	5.638	5.405	6.209	6.375	5.717	6.051	5.349	6.033
pos_3723	Paxilline	pos	4.601	3.308	3.338	4.73	4.636	3.298	5.545	4.494	3.222	4.458	4.454	5.06	3.304	3.302	3.263	5.826	5.891	5.396	5.399	4.962	5.239	5.774	5.647	4.845	5.614	3.814	5.312	3.21	3.675	5.223	3.284	4.787	3.271	3.32	4.337	5.625	3.344	3.312	4.658	4.532	3.597	4.352	4.588	3.301	4.747	5.973	4.934
pos_3724	DL-2-Aminooctanoic acid	pos	4.98	4.923	5.074	5.087	4.742	4.966	4.902	5.178	4.751	5.143	5.051	5.192	4.895	5.082	4.93	4.801	5.378	4.994	5.178	4.735	4.563	4.92	4.853	5.103	5.34	5.241	5.299	4.962	5.03	4.909	4.974	5.08	5.196	5.015	5.159	5.227	5.163	4.785	4.672	5.339	5.112	5.199	4.972	5.169	5.314	4.985	4.904
pos_3729	Jervine	pos	5.447	5.61	5.542	5.568	5.541	5.545	5.465	5.521	5.424	5.564	5.584	5.553	5.541	5.495	5.55	5.509	5.54	5.552	5.562	5.617	5.604	5.519	5.566	5.52	5.489	5.561	5.554	5.586	5.59	5.491	5.507	5.532	5.542	5.549	5.459	5.508	5.495	5.56	5.599	5.555	5.553	5.563	5.535	5.541	5.601	5.607	5.547
pos_3734	N-Acetylleucine	pos	3.95	4.891	4.839	4.959	4.689	4.72	4.517	3.703	4.536	4.67	4.696	4.377	4.302	4.472	4.332	4.525	4.53	3.874	4.788	3.934	5.01	4.569	4.89	3.947	4.814	4.183	4.803	4.711	4.585	4.57	4.091	4.647	4.7	4.484	4.753	4.515	4.641	4.587	4.086	4.431	4.481	4.867	4.723	4.061	4.708	5.021	4.704
pos_3742	DG(6 keto-PGF1alpha/0:0/i-13:0)	pos	5.564	5.69	5.909	5.759	5.943	5.761	5.626	5.959	5.44	5.736	5.611	5.967	5.81	6.039	5.711	5.771	5.945	5.715	5.707	5.629	5.785	5.937	5.957	5.504	5.856	5.864	5.947	5.455	5.656	5.892	5.822	5.879	5.782	5.847	6.048	5.747	5.792	5.784	5.776	5.757	5.76	5.827	5.873	5.839	5.816	5.64	5.782
pos_3747	N-Stearoyl Arginine	pos	5.733	5.887	5.857	5.83	5.882	5.819	5.756	5.842	5.662	5.836	5.906	5.878	5.83	5.808	5.854	5.773	5.808	5.851	5.869	5.932	5.853	5.806	5.867	5.778	5.766	5.787	5.819	5.837	5.815	5.782	5.802	5.848	5.809	5.851	5.774	5.808	5.809	5.814	5.896	5.837	5.809	5.837	5.825	5.778	5.837	5.877	5.863
pos_3751	Furazolidone	pos	6.248	6.408	6.409	6.381	6.373	6.392	6.297	6.392	6.286	6.388	6.441	6.429	6.41	6.438	6.451	6.43	6.424	6.475	6.491	6.543	6.501	6.457	6.483	6.479	6.468	6.499	6.491	6.495	6.504	6.518	6.425	6.494	6.506	6.503	6.449	6.492	6.545	6.573	6.61	6.555	6.558	6.514	6.506	6.516	6.525	6.508	6.476
pos_3756	DL-p-Chlorophenylalanine methyl ester hydrochloride	pos	6.174	6.388	6.359	6.34	6.34	6.353	6.256	6.331	6.232	6.344	6.416	6.376	6.382	6.388	6.429	6.36	6.382	6.427	6.444	6.473	6.429	6.374	6.424	6.438	6.409	6.429	6.419	6.447	6.415	6.41	6.324	6.397	6.433	6.427	6.375	6.413	6.476	6.496	6.529	6.494	6.488	6.434	6.447	6.441	6.46	6.45	6.406
pos_3758	Amotosalen	pos	4.218	4.933	4.55	5.3	4.189	4.664	4.458	3.565	2.996	4.877	4.117	5.246	3.746	4.919	4.704	3.082	4.766	4.5	4.249	3.129	3.981	4.856	4.627	4.537	5.133	3.096	4.835	4.515	4.914	5.534	4.474	4.921	4.854	4.429	3.094	4.844	4.488	5.079	3.77	4.266	4.037	3.069	4.432	5.094	5.857	4.988	4.164
pos_3764	3-Amino-1,4-dimethyl-5H-pyrido[4,3-b]indole	pos	4.13	3.233	3.147	3.068	3.016	3.068	5.793	3.923	5.441	2.885	3.458	2.75	4.734	3.914	3.41	5.19	3.241	3.265	2.683	3.16	3.596	3.441	2.987	3.053	2.897	2.874	3.45	3.307	3.292	4.098	3.057	2.882	2.909	2.691	2.683	2.717	3.116	3.315	2.697	3.411	3.316	3.1	3.049	3.561	3.647	2.868	3.259
pos_3768	L-Targinine	pos	5.652	2.695	2.885	3.354	2.992	3.247	3.021	5.401	2.609	2.68	3.198	3.246	3.321	3.367	3.31	3.422	3.374	5.263	3.451	3.416	3.302	3.269	3.183	3.676	3.509	3.495	3.291	3.49	3.528	3.55	6.047	3.126	3.589	3.592	3.599	3.357	3.688	3.732	5.102	3.8	3.445	3.562	3.599	4.434	3.413	3.384	3.201
pos_3769	Pro Phe	pos	4.325	4.599	4.867	4.677	4.49	4.55	4.51	4.46	3.933	4.751	4.341	4.465	4.636	4.675	4.542	4.483	4.666	4.629	4.792	4.461	4.523	4.913	4.366	4.497	4.918	5.01	4.873	4.533	4.79	4.986	4.485	4.727	4.298	4.69	4.892	4.781	4.586	4.722	4.39	4.516	4.864	4.832	4.451	4.383	4.639	4.652	4.555
pos_3771	Vicine	pos	4.472	4.421	5.399	4.95	4.875	5.547	4.662	4.466	6	5.398	4.516	5.218	4.711	5.452	5.24	5.703	5.356	5.167	5.197	5.048	4.551	5.069	5.691	5.081	6.011	5.523	5.578	5.824	4.978	5.812	3.802	5.716	5.234	4.311	5.632	5.746	5.298	4.602	4.987	5.08	5.051	4.841	4.685	5.868	5.139	5.417	4.955
pos_3772	4-amino-4-deoxychorismate	pos	4.395	4.84	4.715	4.762	4.733	4.819	4.667	4.675	4.387	4.722	4.76	4.734	4.728	4.815	4.864	4.688	4.775	4.863	4.801	4.813	4.775	4.78	4.778	4.813	4.751	4.726	4.739	5	4.747	4.792	4.697	4.77	5.095	4.823	4.81	4.759	4.77	4.937	4.825	4.836	5.011	4.79	4.739	5.37	4.8	4.843	4.817
pos_3773	Umbelliferone	pos	5.173	5.279	5.827	5.329	5.522	5.429	5.133	5.26	6.606	5.634	6.071	5.554	5.148	5.362	5.04	6.182	5.688	5.613	6.196	6.301	5.401	5.632	5.308	5.153	5.867	5.281	5.528	5.541	5.021	5.625	5.03	5.766	5.463	5.101	5.314	5.396	5.573	4.914	6.25	5.19	5.394	5.147	5.207	5.807	4.92	5.29	5.729
pos_3775	4-Hydroxybenzaldehyde	pos	4.498	4.513	5.257	4.662	4.919	4.786	4.29	4.537	6.078	5.035	5.511	4.901	4.303	4.675	4.055	5.637	5.09	5.002	5.648	5.754	4.749	5.024	4.611	4.27	5.299	4.531	4.916	4.917	3.902	5.008	3.978	5.176	4.821	4.186	4.637	4.718	4.959	3.071	5.692	4.252	4.688	4.297	4.416	5.211	3.284	4.544	5.117
pos_3783	Caffeine	pos	6.183	3.999	5.658	5.892	5.193	4.285	4.807	4.562	2.558	6.514	2.668	2.632	2.641	5.181	2.928	6.463	2.648	5.831	5.215	4.089	6.191	6.67	3.632	4.229	6.667	5.903	5.366	5.716	2.608	5.408	5.527	5.249	6.49	4.557	3.638	4.185	5.828	2.649	4.966	6.448	3.055	3.995	5.754	7.092	4.266	4.026	6.176
pos_3784	Oxindole	pos	3.46	5.131	5.524	5.242	5.493	5.176	4.642	4.93	5.379	5.069	5.044	5.106	4.924	5.678	4.852	5.12	5.174	5.338	5.275	5.085	5.054	5.137	5.219	5.19	5.468	5.554	5.296	5.515	5.107	5.192	4.57	5.451	5.318	5.006	5.421	4.949	5.362	5.082	4.845	4.975	5.304	5.145	4.578	5.406	3.853	5.387	4.863
pos_3785	CHEBI:69439	pos	4.908	4.865	5.007	4.959	4.88	4.74	5.047	5.061	4.666	4.99	4.949	5.03	4.939	4.774	5.111	5.178	4.846	5.107	5.092	5.027	4.933	5.31	5.005	4.933	5.454	5.197	4.933	5.074	5.286	5.261	4.987	5.004	5.089	5.055	5.337	4.794	5.063	4.938	5.047	4.931	4.826	5.205	5.09	5.458	5.066	5.11	5.338
pos_3789	Phytosphingosine	pos	5.162	5.495	5.399	5.357	5.37	5.42	5.352	5.397	5.263	5.364	5.439	5.384	5.389	5.356	5.42	5.326	5.411	5.405	5.416	5.463	5.409	5.351	5.359	5.371	5.375	5.373	5.343	5.427	5.398	5.352	5.37	5.349	5.396	5.439	5.303	5.392	5.373	5.435	5.445	5.426	5.406	5.393	5.434	5.339	5.382	5.449	5.428
pos_3792	PG(20:3(5Z,8Z,11Z)/22:6(5Z,7Z,10Z,13Z,16Z,19Z)-OH(4))	pos	5.906	6.13	6.11	3.656	5.692	6.28	6.134	6.288	6.158	6.231	5.908	6.054	6.288	6.031	6.355	6.448	6.245	6.502	6.221	6.474	3.688	6.143	4.546	6.749	6.343	6.255	4.522	5.47	5.736	6.159	5.921	6.093	6.291	6.532	4.375	5.856	6.233	6.131	6.161	6.386	5.73	3.765	4.968	6.212	4.863	5.82	6.475
pos_3793	(+/-)-Tryptophan	pos	4.393	3.583	4.376	4.148	4.248	3.826	4.088	4.551	3.498	4.131	4.445	4.148	4.609	4.184	4.146	4.624	4.503	4.736	4.572	4.865	4.896	4.617	4.755	4.637	4.625	4.898	4.859	4.5	4.736	4.821	5.004	4.811	4.757	4.83	4.771	4.832	4.779	4.786	4.799	4.805	4.87	4.712	4.765	4.827	4.758	4.813	4.788
pos_3795	Phthalic Acid	pos	2.558	3.538	2.759	4.387	2.61	3.113	3.485	3.521	2.535	3.564	3.606	4.248	3.165	4.461	3.789	2.594	3.496	3.543	3.572	2.626	3.26	3.309	2.694	3.348	2.732	4.783	2.613	4.114	4.06	3.074	3.181	4.128	4.052	3.667	3.983	2.965	2.623	4.744	2.646	4.099	4.221	2.672	3.751	3.699	2.704	3.297	2.683
pos_3797	Gamma-Glu-leu	pos	5.75	5.747	5.892	5.786	5.973	5.738	5.709	5.731	5.735	5.893	5.498	5.775	5.654	5.69	5.744	5.803	5.654	5.546	5.896	5.73	5.722	6.002	5.524	5.765	5.84	5.962	5.769	5.83	5.948	6.138	5.758	5.774	5.836	5.752	5.929	5.856	5.97	5.844	5.852	5.629	5.961	5.81	5.681	5.775	5.785	5.402	5.66
pos_3799	Heliotridine	pos	5.289	5.499	5.668	5.537	5.643	5.588	5.485	5.693	5.333	5.509	5.447	5.651	5.607	5.749	5.502	5.569	5.664	5.53	5.502	5.452	5.572	5.68	5.678	5.463	5.608	5.648	5.695	5.356	5.488	5.677	5.602	5.6	5.507	5.633	5.78	5.565	5.632	5.607	5.602	5.518	5.55	5.575	5.645	5.551	5.56	5.501	5.528
pos_3822	Deoxycytidine	pos	5.25	4.738	4.437	4.129	3.335	4.293	4.65	4.797	4.545	3.906	5.497	5.226	4.564	4.426	2.994	4.891	4.118	4.72	4.661	4.477	4.317	4.628	4.598	4.405	5.008	3.305	3.069	5.448	4.137	5.191	4.51	4.041	3.821	3.272	5.052	3.196	4.609	3.189	5.162	5.237	3.007	3.767	3.012	5.128	4.593	5.091	4.87
pos_3828	5-(3-Pyridyl)-2-hydroxytetrahydrofuran	pos	4.415	4.156	3.559	4.14	4.384	3.963	4.004	4.585	3.351	4.752	4.479	4.269	3.743	3.432	4.89	4.689	4.604	4.718	5.15	4.967	5.208	4.515	5.14	4.961	5.04	5.098	5.244	4.804	4.89	5.127	5.245	4.98	5.024	4.662	5.243	5.052	4.945	4.968	4.785	4.782	5.044	5.156	5.112	4.903	5.024	5.154	5.02
pos_3836	5-Hydroxyindoleacetylglycine	pos	6.108	5.116	5.689	4.054	5.907	5.789	5.567	5.616	5.564	5.573	5.579	5.908	5.831	5.77	5.769	5.587	5.497	4.829	5.765	5.715	5.339	5.396	4.726	5.592	5.839	5.812	4.799	5.708	5.904	6.001	5.751	5.835	5.819	5.842	5.733	5.411	5.636	5.786	6.054	5.967	5.497	5.653	5.367	5.717	5.355	5.83	5.745
pos_3839	3-Methylindole	pos	5.534	5.548	5.493	5.521	5.491	5.431	5.421	5.513	5.189	5.478	5.485	5.427	5.519	5.517	5.4	5.424	5.442	5.468	5.456	5.566	5.574	5.466	5.433	5.449	5.453	5.567	5.571	5.408	5.611	5.644	5.601	5.581	5.541	5.502	5.45	5.54	5.494	5.582	5.552	5.611	5.642	5.469	5.473	5.581	5.521	5.449	5.535
pos_3841	Nirvanol	pos	5.725	5.71	5.678	5.663	5.616	5.485	5.5	5.696	4.739	5.602	5.583	5.439	5.66	5.713	5.393	5.46	5.517	5.482	5.44	5.686	5.749	5.576	5.542	5.518	5.646	5.757	5.82	5.451	5.832	5.931	5.853	5.829	5.751	5.637	5.535	5.716	5.607	5.797	5.698	5.758	5.892	5.572	5.607	5.817	5.668	5.415	5.629
pos_3842	CC12C(CC(CC1)C2(C)C)=CC(O)N	pos	4.3	4.414	4.516	4.4	4.145	4.25	4.422	4.593	4.49	4.53	4.623	4.548	4.395	4.44	4.792	4.661	4.568	4.543	4.777	4.701	4.76	4.798	4.749	4.676	4.762	4.356	4.525	4.72	4.586	4.212	4.567	4.472	4.442	4.671	4.232	4.794	4.829	4.627	4.835	4.659	4.652	4.626	4.869	4.736	4.645	4.623	4.644
pos_3843	1,5-Naphthalenediamine	pos	5.618	5.524	5.59	5.55	5.561	5.465	5.544	5.53	5.25	5.56	5.479	5.527	5.621	5.644	5.506	5.567	5.48	5.509	5.512	5.704	5.662	5.484	5.538	5.606	5.588	5.635	5.67	5.404	5.638	5.651	5.695	5.697	5.516	5.617	5.542	5.542	5.518	5.641	5.582	5.73	5.686	5.499	5.612	5.624	5.597	5.571	5.61
pos_3846	Nicousamide Pyrotinib Maleate	pos	5.042	4.931	4.806	4.95	5.101	4.984	4.754	4.901	4.369	4.985	4.576	4.669	4.895	4.922	4.796	5.003	4.805	5.049	4.966	4.982	5.074	4.773	4.928	5.002	4.772	4.616	4.884	4.837	5.052	4.903	5.052	5.205	4.831	4.873	4.718	5.022	4.831	4.945	4.675	5.01	5.091	4.616	4.966	4.855	4.902	4.936	5.009
pos_3848	Benzofuran	pos	4.567	4.562	4.505	4.389	4.659	4.58	4.494	4.67	4.475	4.577	4.508	4.739	4.604	4.625	4.62	4.671	4.681	4.551	4.612	4.629	4.372	4.57	4.408	4.518	4.616	4.508	4.506	4.554	4.579	4.524	4.555	4.683	4.544	4.559	4.505	4.612	4.584	4.616	4.715	4.55	4.626	4.387	4.403	4.551	4.301	4.599	4.628
pos_3849	Cephaloglycin	pos	4.353	4.666	4.752	4.787	4.375	4.523	4.389	4.611	3.695	4.322	4.455	4.193	4.494	4.802	3.933	4.067	4.553	3.756	4.06	4.568	4.516	4.494	4.443	4.295	4.195	4.886	4.407	4.016	4.628	4.882	4.975	4.659	4.61	4.492	4.277	4.664	4.308	4.511	4.589	4.836	4.979	3.768	3.812	4.903	4.345	4.184	4.615
pos_3853	N-Cyclohexylformamide	pos	5.559	5.75	5.707	5.586	5.668	5.702	5.682	5.673	5.715	5.707	5.731	5.739	5.693	5.685	5.666	5.713	5.682	5.676	5.71	5.801	5.672	5.691	5.68	5.714	5.668	5.653	5.588	5.712	5.725	5.62	5.63	5.64	5.61	5.671	5.61	5.645	5.661	5.688	5.717	5.612	5.673	5.609	5.649	5.629	5.647	5.755	5.732
pos_3854	L-Threo-3-Phenylserine	pos	5.436	4.942	5.223	4.773	5.45	5.156	5.213	5.331	5.138	5.431	4.923	5.207	5.343	5.08	5.384	5.125	5.01	4.962	5.126	5.199	5.189	5.044	4.873	5.213	5.188	5.386	5.057	5.247	5.321	5.297	5.147	5.506	5.31	5.177	5.221	4.91	5.063	5.187	5.342	5.132	5.222	5.391	5.37	5.399	5.339	5.298	5.311
pos_3864	Beta-D-Fucose	pos	4.749	5.044	4.842	4.602	4.914	5.061	4.877	4.93	5.004	4.915	4.968	4.958	4.981	4.866	5.02	4.92	4.976	4.737	4.837	5.14	4.488	4.797	4.583	4.916	4.575	4.6	4.403	5.011	4.986	4.608	4.682	4.776	4.839	4.884	4.362	5.006	4.992	4.971	5.048	4.92	4.847	4.401	4.451	4.806	4.55	4.855	4.832
pos_3869	Betonicine	pos	5.015	7.239	7.084	6.552	6.941	7.056	7.142	5.307	6.783	6.468	6.442	6.803	6.783	6.914	6.742	7.102	7.02	5.475	7.153	5.615	6.487	7.063	6.432	5.296	7.163	6.482	6.302	6.418	7.054	7.066	5.229	6.266	6.509	6.328	6.103	6.24	6.85	6.336	5.729	6.057	6.161	6.292	6.177	4.918	6.12	6.891	7.305
pos_3874	Coniferyl Aldehyde	pos	5.523	4.391	4.291	3.886	4.377	4.343	4.642	5.351	4.367	4.518	4.557	4.508	4.436	4.505	4.651	4.389	4.559	4.331	4.569	4.668	4.181	4.442	4.242	4.565	4.76	4.572	4.042	4.478	4.525	4.673	5.653	4.394	4.531	4.58	4.38	4.544	4.608	4.614	4.433	4.573	4.426	4.184	4.321	4.517	4.224	4.615	4.356
pos_3876	7,8-diaminopelargonate	pos	5.105	5.001	4.998	5.042	5.238	4.959	4.859	4.767	4.834	4.666	5.225	5.215	5.071	4.802	5.34	4.93	5.078	5.157	5.117	5.177	5.028	5.03	4.855	4.721	5.078	5.264	4.92	5.191	4.936	4.857	5.011	4.751	4.826	5.012	4.962	5.075	4.854	5.021	5.054	5.108	4.471	5.037	4.991	5.301	2.932	5.016	5.123
pos_3877	5-Hydroxy-L-tryptophan	pos	3.086	2.805	2.835	2.767	4.404	2.796	4.022	2.772	2.72	2.9	3.948	4.439	3.035	3.219	3.104	4.546	4.504	4.493	4.692	4.576	4.209	4.584	4.297	4.43	4.363	3.482	4.592	3.105	2.986	4.491	2.782	4.346	2.769	3.101	3.205	4.638	2.928	3.419	3.834	3.859	3.386	2.792	2.779	2.889	4.162	4.105	3.837
pos_3878	Isoputreanine	pos	4.667	4.434	4.502	4.441	4.703	4.405	4.316	4.279	4.317	4.229	4.668	4.654	4.548	4.301	4.8	4.472	4.517	4.616	4.59	4.676	4.43	4.488	4.313	4.199	4.514	4.686	4.379	4.611	4.404	4.269	4.483	4.269	4.308	4.491	4.353	4.542	4.33	4.508	4.544	4.576	4	4.47	4.384	4.724	3.551	4.458	4.576
pos_3881	Vigabatrin	pos	5.924	4.809	4.752	4.504	4.745	4.795	4.705	6.327	4.694	4.728	4.789	4.747	4.732	4.703	4.736	4.805	4.773	5.344	4.757	4.928	4.564	4.709	4.567	5.134	4.676	4.664	4.598	4.763	4.763	4.706	6.518	4.703	4.766	4.756	4.498	4.821	4.818	4.805	5.383	4.716	4.775	4.529	4.511	5.448	4.57	4.732	4.725
pos_3888	2,3,4,5-Tetrahydro-2-pyridinecarboxylic acid	pos	4.891	4.623	3.921	4.152	5.368	4.17	5.382	4.461	4.173	4.113	5.861	5.472	4.197	4.481	4.793	5.613	5.972	5.619	5.796	6.162	5.296	5.396	5.469	5.7	5.47	4.881	5.644	4.747	4.715	5.214	4.335	5.202	4.582	4.043	3.275	5.511	4.912	4.495	5.116	4.761	4.216	3.29	4.406	4.43	5.108	5.262	5.415
pos_3890	Theobromine	pos	5.139	2.697	5.525	5.128	5.857	4.091	3.652	2.664	2.611	5.387	2.659	2.685	2.694	4.685	2.653	5.437	3.989	4.608	4.35	2.703	5.094	5.679	2.701	4.836	5.488	5.173	4.749	5.364	2.661	4.915	4.695	4.761	5.382	4.394	2.994	4.659	5.176	2.711	4.431	5.4	4.691	5.638	5.034	6.035	2.651	2.66	6.517
pos_3896	Salidroside	pos	6.132	5.865	6.08	6.033	5.321	5.823	6.251	5.744	5.99	6.237	6.094	6.253	6.327	5.277	6.199	6.126	5.841	5.642	6.296	5.84	5.805	5.937	5.989	5.786	6.157	6.426	5.86	5.691	6.426	6.4	5.596	6.216	5.859	5.974	6.301	5.975	6.088	6.2	5.881	6.145	6.009	6.435	6.05	5.616	5.964	6.292	6.323
pos_3897	Butyryl-L-carnitine	pos	6.099	6.321	6.503	6.077	6.323	5.914	5.938	6.035	6.224	6.155	6.112	6.238	5.946	6.077	6.128	6.078	6.021	6.008	6.13	6.248	6.048	6.126	5.872	6.171	6.231	6.456	6.211	6.275	6.271	6.294	6.114	6.11	6.102	6.035	6.086	6.21	6.202	6.092	6.171	6.233	6.22	6.048	6.169	6.243	5.926	5.965	5.981
pos_3898	N'-nitrosonornicotine	pos	5.285	4.426	4.25	3.887	4.49	4.529	5.516	5.135	5.923	4.374	4.406	4.396	4.83	4.357	4.479	4.919	4.502	4.38	4.503	4.669	3.706	4.367	3.005	4.258	4.127	4.191	3.632	4.526	4.677	4.594	5.321	4.506	4.502	4.338	3.081	4.583	4.59	4.594	4.703	4.475	4.42	3.741	3.534	4.483	3.894	4.523	4.457
pos_3899	17-beta-Estradiol glucuronide	pos	5.481	5.27	5.359	5.092	4.947	5.059	5.65	5.121	5.355	5.389	5.483	5.533	5.649	5.166	5.228	5.619	5.108	4.83	5.433	4.691	5.304	5.258	5.454	5.013	5.565	5.382	5.429	5.382	5.69	5.527	5.296	5.262	5.548	5.112	5.732	5.227	5.533	5.457	5.535	5.515	5.183	5.706	4.957	4.976	5.157	5.54	5.563
pos_3901	(S,E)-2-(5-Hydroxy-8,9-dihydro-5H-benzo[7]annulen-6(7H)-ylidene)acetic acid	pos	4.656	4.854	4.638	3.632	4.765	4.755	4.546	4.636	4.628	4.531	4.691	4.757	4.657	4.597	4.794	4.695	4.729	4.365	4.775	4.882	4.195	4.607	3.895	4.623	4.636	4.15	3.226	4.769	4.789	4.684	4.495	4.726	4.738	4.685	3.245	4.788	4.814	4.803	4.878	4.778	4.718	3.22	3.207	4.715	3.468	4.728	4.681
pos_391	PGP(PGF1alpha/i-24:0)	pos	4.645	5.266	5.02	4.853	5.336	5.303	5.019	5.112	5.156	5.203	5.026	5.203	4.939	5.027	5.073	5.159	5.264	4.863	5.204	4.965	5.087	5.249	5.207	5.14	5.271	5.299	5.359	5.183	5.073	5.238	5.481	5.379	5.329	5.345	5.197	5.284	5.428	5.353	5.364	5.221	5.256	5.502	5.278	5.34	5.362	5.376	5.268
pos_3912	N-Valylphenylalanine	pos	4.703	4.324	4.136	4.977	3.943	3.753	4.357	4.212	3.899	4.808	4.244	3.956	3.705	4.446	3.435	3.954	4.13	4.259	4.242	3.483	5.116	4.274	5.106	4.343	4.632	4.866	5.414	4.193	4.117	4.754	4.767	4.039	4.433	3.959	5.386	3.784	3.788	3.964	3.772	3.768	4.472	5.353	5.089	4.544	4.985	3.906	3.294
pos_3913	2-Methylidene-4-(oxiran-2-yl)butanoic Acid	pos	5.546	5.515	5.419	5.375	5.479	5.491	5.403	5.502	5.369	5.508	5.471	5.475	5.456	5.416	5.534	5.459	5.483	5.444	5.5	5.571	5.477	5.428	5.388	5.461	5.47	5.505	5.468	5.519	5.509	5.562	5.503	5.498	5.519	5.463	5.414	5.514	5.516	5.55	5.554	5.506	5.54	5.439	5.42	5.491	5.433	5.488	5.48
pos_3914	Gamma-Glutamylvaline	pos	5.289	5.173	5.481	4.797	5.615	5.138	5.216	5.073	5.441	5.307	4.872	5.173	5.037	5.05	5.14	5.364	4.964	4.816	5.448	5.207	4.804	5.524	4.41	5.248	5.254	5.371	4.966	5.311	5.514	5.711	5.009	5.206	5.11	5.12	5.138	5.347	5.615	5.255	5.342	5.086	5.229	4.861	4.788	5.104	4.86	4.812	5.17
pos_3923	Toluene	pos	4.919	4.93	4.817	4.723	4.919	4.922	4.783	4.89	4.829	4.852	4.899	4.924	4.93	4.845	4.983	4.929	4.93	4.913	4.954	5.063	4.836	4.897	4.822	4.945	4.956	4.934	4.816	5.015	5.006	5.004	4.959	4.993	5	4.919	4.786	5.027	5.032	5.053	5.088	5.003	5.019	4.856	4.805	4.941	4.837	4.976	4.962
pos_3936	Guanine	pos	4.24	4.791	4.583	4.185	4.329	4.648	4.289	4.207	4.423	4.938	4.731	4.281	4.67	4.24	4.279	4.657	4.345	4.528	4.926	4.363	4.331	4.742	4.267	4.891	4.586	4.597	4.174	4.418	4.55	4.248	4.205	4.616	4.303	4.348	4.244	4.654	4.363	4.325	4.763	4.857	4.302	4.411	4.583	5.039	4.276	4.444	4.738
pos_3938	Serotonin	pos	4.62	4.294	4.346	2.514	4.368	4.57	4.347	4.363	4.513	4.54	4.88	4.604	4.568	4.513	4.551	4.471	4.282	4.477	4.396	4.571	4.372	4.611	4.525	4.379	4.283	4.668	4.55	4.38	4.367	4.51	4.393	4.478	4.272	4.488	4.203	4.353	4.562	4.533	4.642	4.743	4.506	4.593	4.487	4.99	4.331	4.802	3.865
pos_3941	N1-Methyl-4-pyridone-3-carboxamide	pos	5.05	4.994	5.296	5.189	5.216	5.203	5.153	4.685	4.79	5.256	5.117	5.182	5.154	4.659	5.245	5.212	5.143	5.249	5.286	5.504	4.754	5.615	4.951	4.835	5.283	5.461	5.2	5.069	5.53	5.404	5.168	5.339	5.277	4.868	4.986	4.989	5.169	4.995	5.077	4.862	4.756	5.234	5.237	5.138	4.896	4.883	5.311
pos_3944	Clozapine	pos	6.352	6.4	6.384	6.321	6.358	6.378	6.323	6.352	6.355	6.355	6.389	6.357	6.363	6.351	6.363	6.363	6.371	6.401	6.397	6.453	6.373	6.367	6.371	6.37	6.372	6.35	6.331	6.374	6.369	6.39	6.358	6.363	6.378	6.406	6.321	6.357	6.392	6.437	6.459	6.415	6.384	6.365	6.347	6.367	6.373	6.42	6.397
pos_3945	Phe Ser	pos	4.883	3.583	4.213	2.838	3.651	3.885	3.607	2.843	2.849	4.367	3.861	4.268	4.509	2.871	4.34	4.132	3.691	3	4.325	4.296	2.87	3.872	2.935	4.313	4.299	4.724	2.87	2.779	4.533	4.212	3.395	4.452	4.299	4.36	3.256	4.137	3.803	3.967	3.553	4.318	3.969	3.91	3.489	3.994	3.427	4.415	4.386
pos_3954	5-Methylthioribose	pos	4.252	3.404	4.495	4.701	3.716	3.509	4.165	4.365	2.765	4.2	4.093	2.837	3.183	3.807	3.284	3.223	4.514	3.427	3.506	3.012	3.014	3.232	2.971	4.209	3.404	3.718	3.276	3.993	4.943	4.661	4.35	4.702	3.461	4.348	3.291	3.446	3.705	3.402	4.415	4.249	4.135	3.702	3.327	3.077	3.811	4.303	3.075
pos_400	2-Amino-3-(3-fluoro-4,5-dihydroxyphenyl)propanoic acid	pos	5.237	5.368	5.301	6.409	5.274	5.275	5.249	5.269	5.252	5.282	5.303	5.279	5.256	5.232	5.265	5.158	5.165	5.282	5.282	5.358	5.257	5.187	5.185	5.255	5.268	5.188	5.185	5.28	5.281	5.211	5.199	5.249	5.265	5.237	5.012	5.107	5.259	5.287	5.307	5.24	5.235	5.181	5.164	5.186	5.227	5.25	5.254
pos_4011	4-Amino-1-piperidinecarboxylic acid	pos	5.202	4.921	4.664	4.957	5.472	4.785	5.555	5.148	4.662	4.816	5.483	5.629	4.669	5.11	4.945	5.799	5.667	5.791	5.795	5.697	5.916	5.798	5.737	6.08	5.785	5.327	5.844	5.317	5.13	5.862	5.015	5.585	4.714	4.714	4.583	5.871	5.027	4.779	5.411	5.228	4.968	4.646	4.836	4.624	5.522	5.6	5.26
pos_4013	ALA-ILE	pos	4.539	4.513	4.834	2.723	4.457	4.703	4.613	4.343	4.718	4.86	4.549	4.462	4.931	4.576	4.715	4.776	4.395	4.508	4.833	4.933	2.754	4.664	3.058	5.04	4.854	4.729	2.754	4.607	4.679	4.382	4.486	4.696	4.692	4.771	3.092	4.077	4.707	4.215	4.882	4.87	4.197	2.909	3.752	4.834	2.715	4.711	5.021
pos_4014	2-Keto-6-acetamidocaproate	pos	4.878	4.894	4.921	4.913	4.973	4.928	4.889	4.856	4.865	4.856	4.956	4.975	4.889	4.931	4.869	5.032	5.063	5.035	5.204	5.111	5.046	5.088	5.037	5.343	5.055	5.011	5.076	5.046	4.887	5.191	4.908	5.005	4.891	4.97	4.838	5.077	4.906	4.9	4.974	4.92	4.857	4.852	4.871	4.92	5.004	5.064	4.937
pos_402	Phensuximide	pos	2.894	3.752	3.845	3.703	4.717	4.316	4.316	4.576	4.39	2.743	4.622	4.254	5.127	4.762	2.714	6.544	3.294	4.611	4.858	4.897	5.188	4.727	3.727	3.697	4.687	5.934	4.567	4.554	2.722	4.011	2.734	3.587	3.53	4.16	4.166	4.428	3.276	4.222	5.003	4.152	4.588	6.05	4.793	5.304	3.045	4.061	4.735
pos_4022	Norleucine	pos	7.781	7.733	7.772	7.708	7.632	7.691	7.682	7.733	7.664	7.864	7.557	7.75	7.661	7.736	7.704	7.724	7.673	7.712	7.754	7.717	7.787	7.822	7.699	7.746	7.779	7.866	7.776	7.713	7.811	7.988	7.833	7.805	7.883	7.764	7.853	7.768	7.793	7.884	7.849	7.72	7.906	7.785	7.693	7.77	7.715	7.532	7.672
pos_4026	Norvaline	pos	4.769	4.447	4.669	4.534	4.431	4.408	4.535	4.424	4.467	4.663	4.588	4.589	4.623	4.427	4.569	4.799	4.573	4.739	4.72	4.783	4.865	4.752	4.83	4.883	4.963	5.008	4.813	4.73	4.825	4.933	4.975	4.782	4.831	4.783	4.859	4.85	4.799	4.838	4.918	4.895	4.836	4.753	4.674	4.757	4.621	4.787	4.684
pos_4031	2-Amino-6-methyl-2,3,6,7-tetrahydro-1H-pteridin-4-one	pos	4.509	4.533	4.647	4.834	4.891	4.86	4.862	4.68	4.749	4.487	4.873	4.579	4.861	4.609	4.259	4.718	4.736	4.625	4.68	4.924	5	4.619	4.855	4.506	4.615	4.52	4.392	4.537	4.428	3.952	4.721	4.931	4.402	4.443	4.335	4.642	4.799	4.871	4.893	5.122	4.851	4.858	5.047	4.574	4.667	5.129	4.64
pos_4032	N1-Methyl-2-pyridone-5-carboxamide	pos	5.426	5.353	5.633	5.529	5.628	5.59	5.513	5.038	5.208	5.519	5.527	5.502	5.528	5.099	5.597	5.606	5.525	5.685	5.706	5.935	5.116	5.977	5.308	5.233	5.617	5.798	5.515	5.441	5.866	5.737	5.536	5.699	5.527	5.319	5.351	5.352	5.533	5.357	5.433	5.313	5.164	5.566	5.546	5.49	5.35	5.359	5.826
pos_4035	Nitrobenzodiazepine	pos	4.503	4.586	4.588	4.453	4.459	4.481	4.5	4.483	4.44	4.614	4.335	4.636	4.542	4.507	4.534	4.582	4.496	4.614	4.508	4.551	4.566	4.602	4.541	4.643	4.556	4.65	4.359	4.531	4.553	4.711	4.659	4.637	4.731	4.585	4.647	4.622	4.594	4.553	4.611	4.408	4.606	4.474	4.471	4.379	4.392	4.275	4.518
pos_4043	Synephrine	pos	4.798	4.757	4.933	4.951	4.954	4.575	4.898	5.489	5.277	4.699	5.14	5.178	5.275	5.001	4.981	4.894	4.793	4.767	4.943	4.69	4.961	4.849	5.334	4.687	5.336	4.904	4.555	4.608	4.824	4.886	4.903	4.716	4.667	4.818	4.962	4.619	4.697	4.601	4.838	4.813	4.801	4.756	4.582	4.593	4.607	4.964	4.914
pos_4052	3-Hydroxybenzaldehyde	pos	5.536	5.458	5.299	5.401	5.45	5.454	5.419	5.5	5.187	5.491	5.286	5.493	5.42	5.479	5.468	5.416	5.365	5.397	5.356	5.388	5.411	5.395	5.354	5.325	5.374	5.493	5.483	5.458	5.522	5.553	5.459	5.41	5.589	5.399	5.393	5.415	5.443	5.58	5.541	5.522	5.452	5.438	5.417	5.454	5.463	5.309	5.388
pos_4058	8-Amino-7-oxononanoic acid	pos	6.405	6.486	6.555	6.512	6.465	6.406	6.429	6.376	6.327	6.492	6.402	6.46	6.315	6.413	6.502	6.325	6.549	6.486	6.471	6.468	6.432	6.576	6.29	6.262	6.571	6.52	6.463	6.28	6.476	6.507	6.344	6.449	6.142	6.427	6.537	6.537	6.458	6.377	6.323	6.459	6.35	6.508	6.39	6.472	6.478	6.387	6.525
pos_4062	Dimethylsulfide	pos	4.332	4.366	4.11	4.171	4.071	4.345	4.17	4.498	4.096	4.462	3.869	4.296	4.307	4.155	4.279	4.197	4.187	4.223	4.045	4.128	4.173	4.293	4.192	4.263	4.301	4.209	4.375	4.225	4.219	4.351	4.274	4.341	4.275	4.289	4.093	4.223	4.246	4.305	4.406	4.137	4.394	4.343	4.066	4.537	4.109	3.684	4.167
pos_4071	N6-Acetyl-L-lysine	pos	5.276	4.804	5.046	4.867	4.915	4.944	5.004	5.016	4.814	5.217	5.094	5.017	5.175	4.766	5.188	5.29	5.238	5.123	5.242	5.231	5.177	5.239	5.328	5.269	5.303	5.232	5.196	5.192	5.227	5.22	5.442	5.2	5.277	5.291	5.162	5.301	5.168	5.225	5.337	5.269	5.192	5.224	5.223	5.126	5.229	5.195	5.273
pos_4073	Thiomorpholine 3-carboxylate	pos	6.36	6.261	6.196	6.247	6.284	6.207	6.34	6.457	6.253	6.355	6.297	6.361	6.293	6.353	5.998	6.335	6.226	6.309	6.134	6.182	6.155	6.181	6.291	6.302	6.191	6.233	6.15	6.211	6.27	6.294	6.366	6.163	6.159	6.213	6.11	6.123	6.182	6.374	6.436	6.123	6.431	6.159	6.047	6.125	6.156	6.224	6.171
pos_4076	Dimethyl Sulfoxide	pos	4.103	4.048	4.718	4.53	4.154	4.748	4.493	3.865	4.221	3.952	3.936	4.429	4.18	4.634	3.641	4.298	4.294	3.843	3.577	4.569	3.653	4.497	4.56	4.05	4.731	4.086	3.803	4.441	4.478	4.354	3.54	3.821	3.952	4.217	4.787	4.15	4.201	2.889	4.537	4.119	3.797	3.707	4.348	4.682	5.314	4.242	4.594
pos_4079	(S)-Succinyldihydrolipoamide	pos	4.482	4.414	4.6	4.439	4.4	4.354	4.382	3.854	4.172	4.631	4.327	4.45	4.36	4.504	4.47	4.456	4.26	4.44	4.583	4.388	4.439	4.744	4.253	4.337	4.565	4.893	4.458	4.345	4.595	4.699	4.553	4.532	4.483	4.296	4.587	4.471	4.573	4.692	4.405	4.387	4.678	4.618	4.235	4.599	4.515	4.245	4.369
pos_4080	Quinclorac	pos	4.456	4.653	4.818	4.718	4.534	4.698	4.549	4.267	4.374	4.801	4.759	4.69	4.692	4.819	4.593	4.65	4.613	4.642	4.79	4.527	4.598	4.902	4.434	4.49	4.673	4.955	4.633	4.427	4.838	4.774	4.545	4.692	4.672	4.552	4.781	4.656	4.702	4.791	4.609	4.548	4.764	4.72	4.48	4.872	4.669	4.572	4.575
pos_4082	3-Hydroxybutyrylcarnitine	pos	4.478	5.022	4.698	4.183	4.708	4.677	4.525	4.316	4.959	4.435	4.296	4.328	4.452	4.089	4.286	4.764	4.688	4.842	4.132	4.199	4.299	4.956	4.523	3.906	4.484	4.869	4.32	4.393	4.333	4.399	4.055	4.411	3.773	3.778	4.58	4.255	4.394	3.86	4.232	4.313	3.773	4.224	4.198	4.522	4.62	4.571	4.223
pos_4086	Ecgonine	pos	5.494	5.557	5.497	5.291	5.341	5.438	5.475	5.348	5.324	5.392	5.407	5.291	5.371	5.361	5.329	5.448	5.393	5.499	5.492	5.585	5.337	5.524	5.332	5.406	5.434	5.42	5.373	5.409	5.399	5.419	5.438	5.404	5.346	5.383	5.521	5.351	5.428	5.373	5.439	5.385	5.389	5.297	5.385	5.399	5.332	5.389	5.416
pos_409	Ile-Ile-Ile-Pro	pos	5.585	5.5	5.936	5.689	5.742	5.86	5.752	5.678	5.699	5.738	5.536	5.693	5.774	5.916	5.613	5.853	5.712	5.579	5.716	5.703	5.71	5.837	5.827	5.529	5.717	5.923	5.838	5.366	5.736	5.919	5.705	5.795	5.628	5.691	5.908	5.653	5.711	5.768	5.653	5.569	5.69	5.778	5.682	5.71	5.724	5.568	5.582
pos_4091	N-Methyl-L-Proline	pos	6.064	6.222	6.078	5.957	6.004	6.059	6.118	5.974	6.164	5.932	6.413	6.051	6.12	6.076	6.068	5.999	6.274	6.029	6.141	6.365	5.992	5.959	6.027	6.085	6.04	6.009	6.088	5.962	5.992	6.034	6.064	5.901	6.156	6.173	5.966	5.962	6.176	6.018	6.124	5.966	5.892	5.863	6.311	6.257	6.062	5.914	6.25
pos_4094	2-Aminobutan-1-ol	pos	5.839	5.777	5.861	5.732	5.737	5.759	5.749	5.768	5.798	5.878	5.67	5.802	5.735	5.806	5.75	5.79	5.743	5.803	5.812	5.816	5.834	5.885	5.747	5.834	5.832	5.931	5.837	5.805	5.863	5.996	5.885	5.841	5.87	5.788	5.845	5.833	5.855	5.913	5.924	5.832	5.887	5.82	5.757	5.84	5.798	5.714	5.754
pos_4156	L-Glutamic gamma-semialdehyde	pos	4.975	4.993	4.803	4.816	4.919	4.776	4.931	4.958	4.77	4.874	4.842	4.858	4.952	4.81	4.866	4.921	4.982	4.999	5.068	4.922	4.942	4.983	4.965	5.297	5.123	5.055	4.971	5.48	4.943	5.106	4.879	4.947	4.934	4.861	4.982	5.029	4.974	4.912	4.979	4.899	4.921	4.804	4.773	4.834	4.952	4.81	4.8
pos_4226	Creatinine	pos	4.895	4.752	4.933	4.796	4.666	4.933	4.814	4.732	4.709	5.076	4.932	4.86	4.832	4.874	4.998	4.834	4.988	4.901	5.057	4.812	4.946	5.162	4.667	4.763	5.178	5.127	4.65	4.999	5.069	5.227	4.729	4.997	4.506	4.868	4.992	5.02	4.977	5.172	4.77	4.789	5.094	5.02	4.681	4.956	4.9	4.974	5.032
pos_4236	L-Proline	pos	6.686	6.69	6.617	6.713	6.564	6.823	6.661	6.999	6.736	6.787	6.57	6.643	6.524	6.76	6.659	6.601	6.585	6.604	6.576	6.547	6.783	6.67	6.635	6.831	6.718	6.761	6.628	6.936	6.843	6.842	6.753	6.645	6.792	6.831	6.714	6.673	6.798	6.811	6.79	6.72	6.933	6.881	6.653	6.862	6.73	6.613	6.601
pos_4238	Pyrroline	pos	4.396	4.363	4.31	4.381	4.277	4.604	4.406	4.838	4.538	4.495	4.215	4.322	4.039	4.469	4.386	4.252	4.189	4.254	4.227	4.225	4.551	4.399	4.261	4.575	4.466	4.468	4.309	4.799	4.631	4.601	4.457	4.347	4.513	4.581	4.439	4.444	4.553	4.588	4.553	4.458	4.758	4.659	4.431	4.63	4.516	4.345	4.29
pos_425	8-Hydroxytrtradeca-10,12-dienoylcarnitine	pos	4.668	5.959	5.998	5.665	5.642	5.587	5.782	5.275	5.736	5.619	4.445	5.547	5.616	5.146	5.479	5.445	5.906	5.347	5.496	5.58	5.315	5.818	5.273	3.628	5.431	5.641	5.514	5.076	5.563	5.476	4.851	5.115	4.707	5.461	5.913	5.898	5.531	5.291	4.5	5.137	4.765	5.865	5.41	5.224	5.423	5.102	5.39
pos_4255	Erythritol	pos	3.942	3.9	3.719	4.079	4.066	3.887	4.051	4.195	4.003	3.912	3.87	3.93	4.101	3.822	3.996	3.828	3.722	3.969	4.105	4.256	4	5.589	4.036	4.165	4.116	3.494	3.763	4.015	3.877	4.198	3.96	4.712	3.861	4.181	3.837	4.025	4.15	3.978	4.218	3.91	3.996	4.18	4.189	4.46	3.963	3.955	4.332
pos_4261	Ureidoisobutyric acid	pos	4.958	5.299	5.365	5.68	5.157	5.302	5.138	5.502	4.814	5.731	5.478	5.11	4.836	5.456	4.992	5.096	5.602	4.928	5.459	5.219	5.15	5.481	5.068	4.996	5.801	5.469	5.508	4.986	5.128	5.061	4.905	5.303	4.867	5.332	5.441	5.406	5.07	5.573	4.968	4.964	5.59	5.542	4.738	5.582	5.646	4.95	4.953
pos_4265	4-Trimethylammoniobutanoic Acid	pos	5.127	5.358	5.118	5.151	5.126	5.24	5.223	5.294	5.24	5.331	5.281	5.259	5.282	5.146	5.237	5.192	5.24	5.204	5.357	5.304	5.178	5.284	5.14	5.156	5.238	5.259	4.998	5.159	5.297	5.359	5.123	5.271	5.011	5.277	5.065	5.367	5.227	5.402	5.164	5.267	5.4	5.236	5.146	5.116	5.26	5.301	5.304
pos_427	10-Hydroxydodecanoylcarnitine	pos	5.604	6.697	6.679	6.446	6.134	6.104	6.421	5.651	6.214	5.943	5.381	6.101	6.058	5.608	6.065	6.199	6.333	6.137	6.095	6.349	6.092	6.407	6.016	4.969	5.887	6.306	6.183	5.756	5.95	6.235	5.679	6.006	5.552	6.094	6.596	6.317	6.085	5.811	5.622	5.767	5.467	6.32	6.249	6.061	6.222	5.753	6.103
pos_4277	Paraxanthine	pos	6.335	6.388	6.254	6.221	6.289	6.33	6.323	6.205	6.471	6.348	6.575	6.397	6.309	6.361	6.307	6.392	6.301	6.34	6.435	6.335	6.323	6.267	6.29	6.387	6.128	6.325	6.275	6.401	6.371	6.475	6.381	6.32	5.997	6.299	6.322	6.457	6.29	6.362	6.44	6.394	6.307	6.336	6.454	6.299	6.253	6.297	6.398
pos_428	LysoPE(0:0/20:0)	pos	6.676	6.76	6.526	6.554	6.677	6.58	6.291	6.485	6.566	6.517	6.551	6.527	6.324	6.545	6.373	6.458	6.333	6.576	6.683	6.579	6.532	6.635	6.413	6.608	6.682	6.502	6.441	6.669	6.436	6.343	6.253	6.42	6.521	6.447	6.415	6.754	6.519	6.606	6.646	6.414	6.493	6.489	6.378	6.588	6.374	6.49	6.436
pos_4283	Citrulline	pos	5.001	5.061	5.139	5.018	5.164	5.076	4.997	5.126	5.024	4.921	4.82	5.066	5.1	4.875	5.253	4.947	5.204	4.991	5.156	5.215	4.964	5.104	5.12	5.011	4.905	4.975	5.077	5.398	4.888	5.06	4.872	5.063	5.036	5.116	5.098	5.145	4.981	5.086	5.079	5.029	5.108	4.932	5.151	4.778	5.003	4.759	5.08
pos_430	Lauryldiethanolamine	pos	8.073	7.445	7.404	7.358	7.344	7.401	7.444	7.79	7.361	7.405	7.472	7.429	7.423	7.403	7.439	7.426	7.44	7.766	7.453	7.615	7.53	7.58	7.473	7.823	7.5	7.485	7.417	7.481	7.492	7.473	8.1	7.501	7.509	7.511	7.368	7.419	7.479	7.56	7.895	7.53	7.517	7.438	7.496	7.696	7.424	7.56	7.502
pos_431	(12E)-10-Hydroxytetradec-12-enoylcarnitine	pos	5.601	6.784	6.684	6.647	6.36	6.29	6.537	5.869	6.414	6.182	5.533	6.277	6.278	5.807	6.24	6.226	6.516	6.172	6.235	6.445	6.124	6.491	6.046	5.119	6.052	6.306	6.285	5.82	6.2	6.232	5.729	5.946	5.551	6.195	6.844	6.594	6.201	5.968	5.638	5.858	5.595	6.54	6.35	6.036	6.359	5.924	6.232
pos_4330	L-Histidine	pos	5.536	5.634	5.576	5.63	5.606	5.622	5.591	5.659	5.587	5.589	5.575	5.708	5.676	5.573	5.536	5.61	5.634	5.728	5.634	5.634	5.664	5.633	5.662	5.716	5.659	5.557	5.614	5.539	5.619	5.592	5.693	5.622	5.712	5.592	5.551	5.678	5.602	5.658	5.745	5.622	5.689	5.632	5.594	5.642	5.613	5.54	5.674
pos_4332	L-Serine	pos	4.67	4.824	4.471	4.642	4.686	4.625	4.607	4.8	4.564	4.627	4.529	4.572	4.54	4.612	4.699	4.632	4.644	4.629	4.588	4.538	4.642	4.511	4.724	4.692	4.589	4.466	4.634	4.839	4.529	4.563	4.646	4.691	4.736	4.472	4.629	4.582	4.655	4.714	4.833	4.718	4.678	4.616	4.7	4.657	4.69	4.574	4.568
pos_4333	Cyclopentanol	pos	6.509	6.524	6.517	6.938	6.596	6.5	6.521	6.573	6.563	6.643	6.47	6.533	6.608	6.499	6.644	6.378	6.611	6.554	6.522	6.605	6.844	6.46	6.833	6.53	6.581	6.543	6.789	6.444	6.471	6.573	6.581	6.485	6.563	6.597	6.916	6.551	6.467	6.506	6.504	6.563	6.464	6.775	6.678	6.516	6.743	6.51	6.498
pos_439	Sorbitan palmitate	pos	6.271	4.651	3.76	3.738	3.72	4.572	5.199	5.4	4.346	4.785	4.77	4.211	3.727	3.725	3.686	3.791	3.734	3.706	3.743	5.11	3.723	3.737	3.734	5.56	5.671	3.785	3.723	5.805	4.252	5.314	4.46	5.168	5.35	3.704	5.312	3.689	3.767	4.943	5.553	5.382	5.873	3.751	4.693	4.573	3.684	5.427	3.713
pos_4423	Laminine	pos	4.804	4.831	4.945	4.713	4.783	4.801	4.782	4.77	4.67	4.933	4.725	4.688	4.724	4.793	4.814	4.679	4.823	4.637	5.066	4.837	4.82	4.88	4.585	4.796	4.84	5.088	4.848	4.935	4.912	4.983	4.739	4.988	4.684	4.855	4.836	4.944	4.889	4.949	4.677	4.96	5.036	4.904	4.564	4.745	4.792	4.727	4.763
pos_4445	Tebipenem	pos	4.734	4.668	4.683	4.944	4.713	4.408	4.624	4.698	4.456	4.679	4.804	4.664	4.766	4.841	4.509	4.583	4.751	4.546	4.602	4.738	5.159	4.649	5.087	5.091	4.986	4.973	5.111	4.811	4.888	4.688	5.107	5.018	5.055	4.963	5.466	5.043	4.898	5.081	4.986	5.019	5.097	5.043	5.043	4.842	4.931	5.175	4.775
pos_445	(+/-)-trans-and cis-4,8-Dimethyl-3,7-nonadien-2-yl acetate	pos	5.857	5.826	5.743	5.708	5.764	5.735	5.857	5.995	5.785	5.77	5.75	5.716	5.784	5.722	5.766	5.72	5.777	5.774	5.788	5.897	5.853	5.654	5.748	5.817	5.822	5.756	5.657	5.687	5.761	5.748	6.002	5.701	5.737	5.739	5.683	5.638	5.818	5.986	5.958	5.786	5.839	5.742	5.769	5.705	5.773	5.847	5.783
pos_455	(1(10)E,4a,5E)-1(10),5-Germacradiene-12-acetoxy-4,11-diol	pos	6.314	7.264	7.109	6.95	6.856	6.718	7.031	6.343	6.763	6.46	6.155	6.661	6.778	6.463	6.702	6.762	7.063	6.551	6.761	6.728	6.518	6.831	6.587	6.026	6.641	6.766	6.67	6.388	6.7	6.704	6.445	6.499	6.257	6.734	7.551	6.954	6.728	6.39	6.228	6.434	6.198	6.978	6.85	6.428	6.672	6.406	6.693
pos_4706	Uracil	pos	5.846	5.881	5.862	5.829	5.85	5.853	5.826	5.845	5.814	5.854	5.878	5.85	5.854	5.845	5.839	5.841	5.855	5.875	5.89	5.919	5.871	5.862	5.85	5.857	5.839	5.866	5.827	5.846	5.86	5.859	5.835	5.844	5.86	5.852	5.802	5.824	5.875	5.866	5.915	5.865	5.827	5.826	5.779	5.8	5.801	5.863	5.834
pos_4711	Tasquinimod	pos	5.992	6.017	6.024	5.971	6.001	6.001	5.965	5.983	5.956	6.001	6.024	5.986	6.025	6.021	5.984	5.982	6.021	6.025	6.038	6.089	6.014	6.035	6.032	6.023	6.02	6.029	6.012	6.029	6.033	6.034	6.002	6.014	6.022	6.013	5.981	5.997	6.042	6.045	6.111	6.053	6.002	6.005	6	6.015	5.981	6.049	6.033
pos_4712	2-Hydroxyadipic acid	pos	6.54	6.574	6.556	6.521	6.543	6.55	6.518	6.526	6.505	6.549	6.574	6.552	6.57	6.557	6.528	6.541	6.574	6.581	6.576	6.627	6.579	6.568	6.558	6.568	6.554	6.581	6.55	6.564	6.587	6.577	6.544	6.57	6.584	6.555	6.521	6.532	6.588	6.573	6.636	6.587	6.547	6.547	6.517	6.535	6.53	6.594	6.562
pos_4724	2-Aminomuconic acid semialdehyde	pos	4.892	4.967	4.931	4.92	4.94	4.927	4.909	4.908	4.868	4.923	4.953	4.924	4.956	4.918	4.886	4.922	4.914	4.95	4.945	4.991	4.958	4.942	4.921	4.884	4.916	4.957	4.925	4.938	4.949	4.955	4.915	4.943	4.933	4.913	4.882	4.894	4.948	4.93	4.983	4.951	4.889	4.921	4.914	4.921	4.895	4.968	4.932
pos_505	PG(20:3(8Z,11Z,14Z)-2OH(5,6)/i-24:0)	pos	5.124	6.13	5.416	5.131	5.552	5.234	5.13	4.99	4.839	5.228	4.955	5.192	5.316	5.184	5.117	5.04	5.134	5.362	5.511	6.178	5.329	5.565	5.074	5.348	5.39	5.457	5.099	5.094	4.679	5.18	4.734	5.219	5.199	5.238	5.149	5.568	5.649	5.507	6.3	5.487	5.289	5.588	5.605	5.425	5.065	5.377	5.367
pos_528	9-OxoODE	pos	4.962	3.824	3.508	4.123	3.467	3.584	4.25	5.427	4.128	4.631	3.529	3.887	4.36	4.648	3.448	3.612	4.212	4.325	3.517	3.948	3.471	3.484	3.753	4.555	4.595	4.015	3.471	3.989	4.525	3.95	5.524	3.969	4.448	3.83	4.34	3.437	4.235	4.942	4.714	3.866	3.864	3.681	3.724	3.823	4.258	4.757	4.455
pos_539	Tributyl citrate	pos	5.192	5.456	5.185	5.297	5.107	5.193	5.187	5.236	5.601	5.214	5.217	5.205	5.135	5.194	5.149	5.236	5.275	5.261	5.358	5.564	5.346	5.128	5.249	5.287	5.216	5.184	5.101	5.124	5.157	5.313	5.205	5.202	5.203	5.156	5.268	5.147	5.216	5.331	5.596	5.325	5.084	5.343	5.225	5.244	5.292	5.26	5.347
pos_542	PC(18:2(9Z,12Z)/16:0)	pos	9.241	8.794	9.273	9.191	9.213	9.279	9.221	9.256	9.273	9.262	9.292	9.268	9.273	9.256	9.244	9.242	9.167	9.191	9.233	8.797	9.263	9.173	9.135	9.159	9.184	9.254	9.283	9.296	9.248	9.226	9.272	9.264	9.244	9.25	9.161	9.192	9.239	9.238	8.775	9.29	9.253	9.174	9.205	9.199	9.175	9.169	9.213
pos_545	3,3-Bis(carboxymethyl)hexadecanedioic acid	pos	6.073	6.3	6.128	6.093	6.088	6.137	6.136	6.118	6.095	6.102	6.117	6.103	6.065	6.085	6.064	6.084	6.122	6.168	6.152	6.394	6.178	6.102	6.136	6.136	6.112	6.122	6.015	6.019	6.088	6.15	6.1	6.103	6.102	6.068	6.104	6.088	6.125	6.147	6.385	6.166	6.104	6.132	6.111	6.106	6.098	6.126	6.185
pos_547	SM C16:1	pos	6.595	6.875	6.637	6.313	6.433	6.565	6.72	6.465	6.53	6.661	6.543	6.408	6.88	6.738	6.76	6.672	6.624	6.631	6.691	6.877	6.63	6.647	6.666	6.533	6.56	6.514	6.555	6.439	6.607	6.4	6.612	6.52	6.402	6.558	6.7	6.628	6.555	6.726	6.873	6.625	6.678	6.682	6.728	6.662	6.684	6.504	6.502
pos_552	SM(d18:2(4E,14Z)/16:0)	pos	7.411	7.887	7.725	7.75	7.782	7.81	7.819	7.755	7.749	7.774	7.808	7.831	7.82	7.89	7.815	7.733	7.739	7.749	7.515	7.912	7.796	7.838	7.747	7.706	7.852	7.82	7.86	7.79	7.79	7.826	7.752	7.733	7.91	7.86	7.686	7.708	7.793	7.348	7.856	7.766	7.725	7.7	7.747	7.783	7.854	7.693	7.7
pos_553	LysoPE(18:2(9Z,12Z)/0:0)	pos	6.747	6.875	6.354	6.69	6.471	6.395	6.687	6.946	6.669	6.889	6.691	6.633	6.482	6.489	6.527	6.118	6.632	6.416	6.487	6.644	6.651	6.458	6.576	7.156	7.053	6.501	6.142	6.77	6.579	6.299	6.639	6.714	6.569	6.527	6.696	6.49	6.548	6.97	6.824	6.848	6.923	6.303	6.45	6.332	6.397	6.986	6.401
pos_556	Carotene-gamma	pos	7.907	7.783	7.797	7.795	7.784	7.967	7.906	7.877	7.75	7.845	7.83	7.805	7.861	7.905	7.842	7.822	7.794	7.823	7.918	7.738	7.777	7.85	7.992	7.777	7.841	7.827	7.779	7.865	7.952	7.937	7.895	7.887	7.893	7.952	7.768	7.794	7.771	7.789	7.569	7.794	7.867	7.746	7.801	7.869	7.713	7.84	7.735
pos_565	LysoPC(20:4(8Z,11Z,14Z,17Z)/0:0)	pos	7.618	7.79	7.485	7.62	7.596	7.31	7.514	7.486	7.553	7.597	7.612	7.434	7.546	7.541	7.367	7.361	7.674	7.434	7.636	7.949	7.564	7.517	7.529	7.606	7.651	7.644	7.664	7.443	7.393	7.431	7.589	7.711	7.532	7.489	7.722	7.77	7.29	7.638	7.768	7.569	7.645	7.543	7.805	7.621	7.427	7.631	7.643
pos_580	PS(18:3(9Z,12Z,15Z)/20:0)	pos	3.994	6.936	6.607	6.322	6.223	6.62	6.659	6.219	6.763	6.625	6.355	6.554	6.714	6.633	6.615	6.377	6.58	6.445	4.069	7.062	6.559	6.514	6.413	6.302	6.531	6.536	6.192	6.301	6.08	6.319	6.534	6.269	5.995	6.272	6.402	6.499	6.377	4.061	6.864	6.674	6.582	6.609	6.669	6.541	6.405	6.07	6.184
pos_582	PS(14:0/22:0)	pos	7.346	7.815	7.871	7.586	7.649	7.823	7.828	7.588	7.803	7.793	7.703	7.714	7.907	7.86	7.791	7.639	7.724	7.617	7.33	7.838	7.694	7.779	7.679	7.654	7.721	7.802	7.667	7.71	7.598	7.71	7.764	7.628	7.663	7.677	7.663	7.657	7.649	7.22	7.769	7.883	7.705	7.708	7.785	7.633	7.679	7.593	7.51
pos_587	PC(22:6/0:0)	pos	6.79	7.103	6.925	6.871	6.64	6.464	6.734	6.75	6.778	6.787	6.752	6.665	6.687	6.641	6.633	6.679	6.801	6.611	6.749	7.227	7.022	6.76	6.959	6.888	6.916	6.652	6.985	6.499	6.74	6.547	6.996	6.942	6.816	6.795	6.907	7.058	6.615	6.968	7.159	6.991	6.849	6.784	7.119	6.789	6.94	6.856	7.063
pos_588	Cholylproline	pos	6.743	6.88	6.699	6.67	6.7	6.662	6.721	6.653	6.623	6.606	6.584	6.711	6.608	6.577	6.63	6.641	6.663	6.777	6.682	6.889	6.763	6.68	6.633	6.705	6.648	6.714	6.493	6.581	6.62	6.589	6.703	6.626	6.659	6.573	6.563	6.568	6.622	6.694	6.929	6.671	6.662	6.585	6.585	6.596	6.549	6.688	6.682
pos_589	Alpha-Campholonic acid	pos	5.935	5.876	5.821	5.764	5.806	5.841	5.778	5.787	5.804	5.786	5.789	5.806	5.794	5.77	5.726	5.812	5.779	5.831	5.973	5.935	5.816	5.764	5.772	5.772	5.79	5.73	5.675	5.721	5.78	5.792	5.782	5.772	5.756	5.747	5.64	5.758	5.776	5.961	5.91	5.815	5.757	5.775	5.758	5.791	5.72	5.768	5.816
pos_590	Dioctyl succinate	pos	8.261	8.243	8.16	8.103	8.145	8.188	8.124	8.16	8.135	8.12	8.139	8.132	8.119	8.103	8.078	8.14	8.139	8.19	8.285	8.296	8.167	8.107	8.1	8.149	8.129	8.091	8.026	8.072	8.123	8.135	8.146	8.113	8.104	8.096	8.012	8.103	8.128	8.278	8.292	8.161	8.131	8.121	8.106	8.16	8.091	8.127	8.184
pos_591	2,4-Dimethylpimelic acid	pos	5.379	5.585	5.355	5.334	5.386	5.372	5.38	5.308	5.298	5.253	5.238	5.356	5.282	5.243	5.269	5.286	5.349	5.466	5.382	5.67	5.402	5.364	5.307	5.363	5.352	5.396	5.157	5.232	5.25	5.292	5.378	5.316	5.349	5.179	5.238	5.217	5.304	5.385	5.672	5.363	5.343	5.312	5.302	5.313	5.255	5.308	5.352
pos_596	SM(d17:2(4E,8Z)/5-iso PGF2VI)	pos	5.618	5.691	5.397	5.544	5.323	5.927	5.386	5.539	5.52	5.79	5.788	5.476	5.35	5.846	5.667	5.341	5.401	5.554	5.605	5.975	5.911	5.149	5.508	5.573	5.993	5.742	5.815	5.69	5.826	5.615	5.71	6.077	5.588	5.524	5.174	5.73	5.638	5.6	5.709	5.391	5.718	5.417	5.355	5.556	5.039	5.147	5.695
pos_598	DG(a-25:0/0:0/20:5(7Z,9Z,11E,13E,17Z)-3OH(5,6,15))	pos	7.636	7.406	7.594	7.556	7.577	7.536	7.551	7.664	7.491	7.476	7.493	7.516	7.486	7.572	7.647	7.734	7.627	7.653	7.502	7.366	7.445	7.658	7.695	7.505	7.491	7.434	7.361	7.409	7.571	7.558	7.482	7.45	7.616	7.572	7.386	7.564	7.528	7.452	7.337	7.551	7.557	7.538	7.497	7.577	7.592	7.676	7.607
pos_607	LysoPC(18:2(9Z,12Z)/0:0)	pos	5.861	5.306	5.253	5.716	5.33	4.275	5.192	5.338	4.79	5.358	5.048	4.81	4.934	5.203	4.765	4.774	5.626	4.924	5.821	5.528	5.729	5.137	5.599	5.507	5.554	5.092	5.461	5.161	4.872	4.871	5.337	5.349	5.07	5.308	5.88	5.461	4.576	5.963	5.344	5.381	5.496	5.463	5.479	4.997	5.705	5.101	5.25
pos_612	PE(19:1(9Z)/0:0)	pos	5.786	5.507	5.652	5.896	5.49	5.389	5.391	5.587	5.508	5.513	5.581	5.412	5.603	5.459	5.403	5.435	5.526	5.317	5.777	5.65	5.855	5.409	5.76	5.544	5.579	5.504	5.698	5.281	5.507	5.379	5.452	5.454	5.537	5.452	5.823	5.573	5.223	5.985	5.716	5.489	5.623	5.626	5.578	5.475	5.54	5.474	5.295
pos_613	LysoPC(0:0/18:0)	pos	5.335	5.192	5.177	5.368	5.129	4.908	4.945	5.125	5.065	5.152	5.123	5.039	5.128	5.04	4.997	4.864	5.384	4.992	5.092	5.302	5.422	5.087	5.429	5.306	5.272	5.03	5.536	5.129	5.201	4.918	5.409	5.051	5.343	5.283	5.511	5.462	4.939	5.121	5.14	5.366	5.371	5.27	5.517	5.099	5.471	5.193	5.368
pos_665	1-Palmitoylphosphatidylcholine	pos	8.604	8.626	8.63	8.857	8.589	8.429	8.471	8.569	8.523	8.602	8.618	8.561	8.627	8.571	8.533	8.462	8.629	8.449	8.611	8.633	8.78	8.523	8.754	8.646	8.641	8.634	8.765	8.495	8.584	8.494	8.597	8.66	8.601	8.625	8.934	8.68	8.479	8.787	8.686	8.582	8.685	8.687	8.74	8.586	8.693	8.647	8.57
pos_666	PC(O-16:0/20:4(8Z,11Z,14Z,17Z))	pos	6.942	6.623	6.982	6.802	6.945	7.081	7.001	7.031	6.899	7.053	6.947	7	7.119	7.178	6.997	7.015	6.959	6.891	6.896	6.666	6.928	7.137	7.142	6.883	7.048	7.045	6.986	7.165	7.181	7.174	7.199	7.109	7.126	7.225	6.93	7.008	7.046	6.758	6.63	7.141	7.033	6.913	7.103	7.045	6.954	7.057	6.914
pos_707	L-Alanine	pos	5.693	5.534	5.473	5.607	5.493	5.587	5.613	5.845	5.718	5.699	5.657	5.717	5.597	5.787	5.658	5.535	5.5	5.608	5.597	5.529	5.67	5.598	5.606	5.775	5.602	5.645	5.67	5.743	5.74	5.761	5.656	5.667	5.808	5.767	5.487	5.627	5.698	5.799	5.874	5.649	5.655	5.67	5.636	5.548	5.574	5.502	5.549
pos_711	4-Hydroxy-L-Proline	pos	4.562	4.481	4.165	4.208	4.214	4.204	4.22	4.375	4.16	4.503	3.955	4.325	4.511	4.136	4.035	4.071	4.372	4.172	4.472	3.969	4.412	4.413	4.272	4.955	4.433	4.692	4.315	5.48	4.514	4.793	4.134	4.491	4.494	4.381	4.74	4.44	4.53	4.487	4.189	4.502	4.478	4.23	4.111	4.147	4.411	4.195	4.218
pos_712	L-Threonine	pos	5.715	5.725	5.576	5.561	5.573	5.671	5.729	5.909	5.682	5.624	5.488	5.486	5.591	5.593	5.543	5.573	5.592	5.702	5.706	5.558	5.55	5.606	5.636	5.742	5.578	5.567	5.475	5.671	5.629	5.658	5.655	5.622	5.752	5.652	5.581	5.753	5.667	5.765	5.82	5.62	5.643	5.627	5.505	5.649	5.565	5.338	5.423
pos_719	Trimethylamine N-oxide	pos	4.644	4.484	6.156	4.475	4.857	4.572	4.335	3.9	5.299	4.545	4.348	4.671	4.733	4.686	3.909	4.637	4.935	4.699	4.826	4.648	4.653	4.565	4.692	4.471	4.955	4.765	6.249	4.763	4.751	4.727	4.108	4.566	4.612	4.5	4.585	4.867	4.45	4.434	4.388	4.455	4.505	4.724	4.526	4.932	4.723	4.558	5.017
pos_720	1-(Hydroxymethyl)-5,5-dimethyl-2,4-imidazolidinedione	pos	4.971	5.094	5.099	5.077	5.138	5.094	5.066	5.122	4.985	4.854	4.79	5.048	5.105	4.834	5.216	4.966	5.189	5.007	5.168	5.231	4.996	5.091	5.106	5.017	4.944	4.913	5.048	5.386	4.855	5.006	4.893	5.071	5.048	5.086	5.086	5.101	5.017	5.106	5.098	5.077	5.078	4.966	5.098	4.73	4.994	4.786	5.018
pos_730	Creatine	pos	6.156	5.94	5.794	5.767	6.25	6.233	6.1	5.872	6.01	5.954	6.316	6.005	6.307	5.782	6.251	6.275	6.07	6.066	6.141	5.879	5.837	6.003	6.299	6.478	5.764	6.304	5.883	6.191	6.178	6.167	6.226	6.105	6.286	5.524	5.691	5.643	6.044	6.084	6.346	6.226	5.995	5.827	6.138	5.651	5.642	5.952	5.796
pos_743	L-alpha-Aminobutyric acid	pos	4.558	4.886	4.712	4.385	4.502	4.543	4.536	4.442	4.655	4.713	4.29	4.355	4.534	4.405	4.34	4.663	4.616	4.75	4.577	4.569	4.373	4.68	4.519	4.357	4.431	4.688	4.614	4.505	4.583	4.795	4.633	4.618	4.461	4.475	4.737	4.556	4.62	4.413	4.515	4.322	4.355	4.553	4.463	4.586	4.691	4.387	4.525
pos_756	Deoxyinosine	pos	4.924	3.375	3.703	3.637	3.445	3.79	3.961	5.241	3.868	3.897	3.991	3.728	3.773	3.737	3.893	3.536	3.38	3.934	3.822	3.942	3.845	3.945	3.807	4.025	3.959	3.641	3.368	3.957	3.887	3.664	5.762	3.678	3.644	3.65	3.978	3.747	3.468	3.765	4.911	3.672	3.748	3.423	3.723	4.435	3.33	3.388	3.921
pos_798	Cotinine	pos	3.598	3.129	2.956	2.888	2.916	3.875	2.883	2.893	3.362	2.911	4.114	5.341	3.705	3.46	5.441	3.612	2.93	3.141	3.124	3.684	2.92	3.832	3.79	3.414	3.114	3.691	2.964	3.344	3.571	3.057	3.632	3.524	2.89	3.324	2.938	3.018	3.659	3.546	3.58	3.977	3.607	3.59	3.407	4.361	2.881	4.045	3.916
pos_808	4-Hydroxy-4-(3-pyridyl)-butanoic acid	pos	6.169	6.117	5.954	6.044	6.081	6.1	6.08	6.132	5.82	6.155	5.94	6.156	6.097	6.129	6.147	6.088	6.03	6.069	6.001	6.062	6.054	6.036	6.031	6.011	6.034	6.192	6.103	6.127	6.181	6.203	6.105	6.069	6.286	6.056	6.034	6.111	6.08	6.174	6.179	6.157	6.07	6.034	6.052	6.091	6.069	5.928	6.024
pos_813	Gly Val	pos	4.728	4.18	4.19	4.603	4.461	3.94	3.97	3.843	3.617	3.724	4.582	4.353	3.582	4.116	4.387	3.983	4.268	3.76	4.363	4.23	4.549	4.058	4.999	3.883	4.418	4.35	4.838	4.277	4.303	4.372	4.324	4.48	4.321	4.243	5.084	4.299	3.888	4.33	4.227	4.145	4.624	5.009	5.478	4.302	5.228	4.651	4.118
pos_816	3-Furoic acid	pos	6.428	6.465	6.403	6.582	6.391	6.429	6.415	6.534	6.401	6.357	6.414	6.443	6.421	6.425	6.394	6.399	6.487	6.438	6.427	6.449	6.535	6.432	6.539	6.432	6.467	6.38	6.561	6.42	6.447	6.408	6.437	6.425	6.5	6.458	6.556	6.46	6.453	6.486	6.519	6.435	6.471	6.543	6.452	6.395	6.585	6.432	6.392
pos_854	Propionylcarnitine	pos	5.885	5.963	6.047	5.966	6.13	5.701	5.656	5.838	5.763	5.986	5.827	5.825	5.858	5.884	5.695	5.99	5.77	5.778	5.869	5.818	5.782	5.914	5.697	5.747	6.069	6.121	6.045	5.999	5.771	6.066	5.926	5.772	5.918	5.608	5.581	5.956	5.871	5.791	6.062	5.686	6.025	5.9	5.766	5.894	5.624	5.741	5.693
pos_860	2-Furoic acid	pos	6.944	7.006	6.984	6.927	6.952	6.985	6.917	6.958	6.947	6.949	6.992	6.95	6.957	6.968	6.957	6.97	6.974	6.997	7.004	7.045	6.968	6.96	6.958	6.964	6.967	6.954	6.926	6.981	6.969	6.986	6.972	6.958	6.989	7	6.917	6.97	7.002	7.015	7.054	6.989	6.988	6.948	6.933	6.96	6.952	6.997	6.984
pos_885	Epinepetalactone	pos	5.042	6.002	5.179	3.462	4.827	4.89	5.273	5.354	4.631	5.148	6.098	4.84	5.262	4.869	4.92	4.719	5.023	5.103	5.56	5.094	4.094	5.154	3.49	5.988	4.754	5.225	2.883	5.119	4.845	4.743	5.193	4.889	5.238	4.744	3.216	4.863	5.437	4.849	5.336	5.049	5.33	3.635	4.094	4.821	4.076	5.193	5.289
pos_889	Pantothenic Acid	pos	5.153	4.911	5.077	4.749	5.279	5.306	5.101	5.079	5.076	5.175	5.014	5.134	5.194	5.223	5.231	4.867	5.257	4.905	5.146	5.813	4.911	5.078	4.684	4.853	5.195	5.193	5.154	4.888	5.266	5.339	5.03	4.987	5.14	5.067	4.425	5.265	4.852	5.183	5.07	5.399	5.228	5.079	4.897	5.358	4.949	4.711	5.078
pos_901	Pentaethylene glycol	pos	6.343	4.414	4.286	4.382	4.284	4.448	6.294	4.918	6.746	4.547	4.473	4.295	5.326	4.636	4.482	5.394	4.423	4.422	4.379	4.5	4.367	4.385	4.366	4.468	4.301	4.392	4.421	4.54	4.573	4.909	4.829	4.501	4.63	4.539	4.202	4.384	4.226	4.497	4.782	4.275	4.382	4.098	4.489	4.36	4.386	4.581	4.282
pos_904	2-n-Propylthiazolidine-4-carboxylic acid	pos	4.15	4.691	4.688	4.706	4.865	4.739	4.393	3.738	4.252	4.622	4.29	4.386	4.454	4.782	5.389	4.471	5.065	4.189	4.227	3.515	3.519	4.396	4.274	4.197	4.825	4.564	3.998	4.572	4.622	4.34	4.4	4.274	4.429	4.358	4.388	4.833	4.708	4.354	4.724	4.538	4.66	4.346	4.459	4.942	4.548	4.274	4.317
pos_960	Delta-Valerolactone	pos	3.897	3.953	3.902	3.803	3.868	3.889	3.881	3.878	3.773	3.905	3.856	3.842	3.963	3.869	3.853	3.848	3.829	4.001	3.926	4.023	3.889	3.951	3.803	3.932	3.872	3.877	3.9	3.94	3.905	3.891	3.822	3.876	3.945	3.859	3.841	3.88	3.939	3.922	3.871	3.9	3.887	3.816	3.87	3.813	3.815	3.943	3.842
pos_968	4-Hydroxycrotonic acid	pos	5.305	5.36	5.356	5.296	5.322	5.318	5.302	5.306	5.29	5.343	5.364	5.344	5.369	5.333	5.335	5.339	5.341	5.369	5.38	5.427	5.357	5.362	5.35	5.328	5.362	5.372	5.337	5.364	5.387	5.365	5.347	5.356	5.388	5.356	5.339	5.346	5.401	5.37	5.43	5.38	5.338	5.333	5.294	5.324	5.303	5.405	5.371
pos_985	Pipecolic Acid	pos	5.727	5.631	5.746	5.566	5.673	5.775	5.671	5.624	5.598	5.796	5.501	5.573	5.73	5.55	5.748	5.703	5.692	5.591	5.703	5.642	5.582	5.706	5.663	5.66	5.709	5.727	5.761	5.614	5.694	5.785	5.727	5.697	5.765	5.713	5.527	5.735	5.575	5.731	5.762	5.689	5.715	5.68	5.739	5.613	5.655	5.4	5.595
pos_105	2-Hydroxycinnamic acid	pos	6.938	6.863	6.705	6.814	6.836	6.869	6.829	6.926	6.624	6.914	6.691	6.873	6.815	6.907	6.835	6.829	6.772	6.811	6.755	6.803	6.805	6.796	6.779	6.766	6.798	6.912	6.871	6.865	6.929	6.964	6.877	6.819	6.988	6.823	6.776	6.829	6.85	6.98	6.941	6.909	6.861	6.829	6.809	6.848	6.844	6.692	6.791
pos_3578	4-Hydroxy-3-polyprenylbenzoate	pos	4.986	4.437	4.467	5.126	5.114	4.377	5.344	3.696	3.644	5.076	4.737	4.962	4.205	4.884	3.972	5.626	5.881	5.508	5.21	5.31	5.142	5.487	5.364	5.05	5.087	4.705	5.292	4.325	4.273	5.156	4.612	4.842	4.592	4.502	5.199	5.495	4.43	4.468	5.142	5.014	4.629	4.957	5.113	4.601	4.716	5.6	4.918
pos_2685	9,10-Epoxyoctadecanoic acid	pos	5.417	5.736	5.665	5.616	5.546	5.475	5.704	5.822	5.489	5.727	5.375	5.887	5.47	5.378	5.508	5.33	5.645	5.825	5.671	5.134	5.655	5.726	5.749	5.636	5.577	5.783	5.114	5.234	5.518	5.318	5.411	5.692	5.709	5.367	5.673	5.603	5.652	5.876	5.481	5.579	5.524	5.682	4.968	5.252	5.227	5.484	5.521
pos_1721	APC	pos	4.345	3.82	4.341	4.635	3.666	4.027	4.919	3.823	3.799	4.632	3.822	4.043	3.792	3.671	3.632	4.823	5.284	4.958	4.16	3.682	3.832	4.773	4.437	3.637	4.418	3.846	3.669	3.578	4.022	3.691	4.077	4.159	4.741	4.302	4.572	3.636	3.679	4.213	3.881	4.112	4.255	4.371	4.779	4.534	3.631	4.688	4.373
pos_797	Alliin	pos	2.794	1.063	4.304	3.747	0.9462	3.034	3.076	2.087	1.988	4.014	2.651	1.387	2.991	3.085	3.01	2.009	2.925	1.906	3.973	1.241	3.795	1.831	2.902	3.646	3.865	0.8861	0.6251	3.087	4.224	3.712	3.429	3.118	3.713	3.801	3.152	0.7734	3.115	4.758	3.276	1.664	4.491	3.064	0.1952	0.6411	5.394	3.672	2.716
pos_1410	Benzoic Acid	pos	2.676	2.94	3.984	2.884	3.432	3.287	3.041	2.688	4.866	3.708	4.304	3.432	2.727	3.036	2.955	4.442	3.736	3.658	4.482	4.575	3.265	3.686	2.343	2.724	4.075	3.192	3.413	3.518	2.376	3.683	2.616	3.884	3.314	2.287	2.916	2.415	3.489	2.317	4.513	2.711	3.383	2.943	2.835	3.85	2.267	3.077	3.674
pos_1362	Estradiol	pos	4.71	4.511	4.589	4.937	3.519	4.549	5.003	3.496	3.444	5.147	4.062	4.158	4.094	4.083	3.557	5.437	5.499	4.867	4.703	4.043	4.474	5.47	4.776	3.991	4.947	4.607	4.34	3.539	4.267	4.455	4.322	4.71	4.819	4.274	5.122	5.496	4.091	4.046	5.034	4.917	5.008	5.136	5.138	3.522	3.484	5.519	4.458
pos_4722	Gamma-Terpinene	pos	5.38	5.409	5.395	5.351	5.373	5.382	5.354	5.36	5.349	5.379	5.416	5.38	5.397	5.39	5.362	5.377	5.411	5.405	5.409	5.469	5.41	5.407	5.399	5.404	5.394	5.418	5.377	5.401	5.412	5.4	5.386	5.385	5.407	5.394	5.344	5.366	5.407	5.405	5.466	5.424	5.378	5.369	5.344	5.377	5.37	5.432	5.414
pos_2234	Hexanal	pos	5.951	5.962	5.91	5.845	5.889	5.93	5.882	5.904	5.88	5.894	5.912	5.886	5.877	5.882	5.864	5.903	5.896	5.939	5.979	5.99	5.896	5.862	5.867	5.923	5.878	5.862	5.828	5.864	5.895	5.91	5.917	5.882	5.874	5.889	5.8	5.856	5.907	5.969	6.011	5.931	5.9	5.842	5.855	5.894	5.864	5.911	5.924
pos_3832	Indole	pos	6.562	6.601	6.554	6.544	6.549	6.556	6.516	6.545	6.498	6.546	6.579	6.569	6.58	6.58	6.553	6.567	6.567	6.576	6.616	6.651	6.618	6.574	6.584	6.599	6.593	6.624	6.581	6.604	6.628	6.632	6.611	6.618	6.624	6.614	6.555	6.618	6.656	6.656	6.709	6.68	6.661	6.61	6.588	6.635	6.616	6.612	6.601
pos_3840	Indole-3-Carboxaldehyde	pos	6.141	6.149	6.113	6.124	6.099	6.054	6.054	6.128	5.794	6.095	6.114	6.054	6.121	6.142	5.999	6.044	6.052	6.086	6.054	6.176	6.177	6.076	6.064	6.082	6.093	6.175	6.156	6.056	6.197	6.251	6.219	6.179	6.149	6.103	6.06	6.142	6.123	6.172	6.189	6.213	6.231	6.069	6.071	6.209	6.127	6.079	6.126
pos_3933	Kynurenine	pos	5.964	5.642	5.802	5.778	5.881	5.672	5.632	5.698	5.536	5.704	5.668	5.787	5.839	5.812	6.01	5.792	5.752	5.704	5.893	5.823	5.788	5.8	5.641	5.535	5.816	5.975	5.809	5.732	5.907	6.013	5.715	5.74	5.845	5.815	5.801	5.843	5.777	5.893	5.748	5.816	5.884	5.851	5.809	5.855	5.799	5.772	5.772
pos_4285	L-Glutamate	pos	5.209	4.864	4.939	5.128	5.191	5.084	4.889	4.881	4.796	4.967	4.751	4.95	4.724	5.145	4.997	4.935	4.79	4.726	5.237	4.811	5.183	4.816	5.054	4.755	4.949	5.172	5.265	4.922	5.22	5.251	4.782	5.109	4.979	4.954	5.098	4.907	4.915	5.186	5.102	4.809	5.075	5.189	5.099	4.791	5.141	4.829	4.877
pos_4069	Methyl methacrylate	pos	6.185	6.245	6.348	6.276	6.464	6.014	5.958	6.124	6.087	6.3	6.173	6.123	6.189	6.217	5.995	6.305	6.091	6.1	6.2	6.146	6.079	6.238	6.015	6.072	6.393	6.422	6.312	6.341	6.121	6.372	6.246	6.088	6.191	5.92	5.849	6.266	6.195	6.081	6.397	6.013	6.335	6.217	6.072	6.22	5.935	6.099	6.067
pos_4685	Ornithine	pos	5.011	4.8	4.848	4.829	4.71	4.9	4.761	5.13	4.59	4.888	4.382	4.834	4.711	4.813	4.992	4.624	4.823	4.624	4.766	5.214	4.785	4.707	4.865	4.761	4.829	4.672	4.931	4.864	4.699	4.795	4.887	4.84	4.912	4.905	4.843	4.893	4.683	4.981	4.931	4.742	4.943	4.818	4.809	4.705	5.074	4.524	4.607
pos_3124	Styrene	pos	5.145	3.328	3.68	3.31	2.765	2.766	3.842	4.814	2.784	3.262	3.309	3.435	3.468	3.379	3.409	2.874	3.733	4.446	3.513	4.465	3.4	3.528	3.109	4.75	3.699	3.82	2.781	3.352	3.3	3.715	5.232	3.452	3.838	3.478	3.644	3.451	3.437	3.919	5.011	3.85	3.411	3.272	3.41	4.517	3.125	3.515	3.401
pos_1619	Urobilinogen	pos	6.43	5.974	5.852	6.162	4.542	3.541	4.023	5.654	3.465	5.877	5.137	6.204	4.457	5.535	4.708	5.919	5.827	4.168	5.382	4.351	4.845	5.524	5.226	4.753	5.71	5.458	3.544	5.389	5.475	5.305	5.728	6.245	5.737	4.373	5.821	4.972	4.293	5.693	5.02	4.788	5.786	5.214	5.377	3.544	3.505	5.343	3.533
neg_1012	2-Amino-4-[carbamimidoyl(methyl)amino]butanoic acid	neg	4.963	4.805	4.706	4.668	4.55	4.841	4.887	4.659	4.714	4.841	4.697	4.644	4.882	4.691	4.896	4.736	4.86	4.658	4.903	4.788	4.798	4.766	4.86	4.768	4.885	4.86	4.848	4.904	4.78	4.924	4.796	4.793	4.846	4.73	4.602	4.704	4.737	4.762	4.946	4.762	4.887	4.884	4.916	4.691	4.847	4.4	4.719
neg_1043	Glutaric acid	neg	4.744	4.727	4.75	4.64	4.608	4.675	4.671	4.61	4.777	4.711	4.837	4.724	4.745	4.751	4.711	4.719	4.667	4.675	4.752	4.767	4.664	4.707	4.642	4.643	4.682	4.733	4.667	4.828	4.801	4.792	4.696	4.72	4.588	4.714	4.696	4.815	4.588	4.658	4.742	4.684	4.704	4.742	4.754	4.67	4.705	4.574	4.649
neg_1088	Taurine	neg	5.046	5.084	5.203	5.233	5.24	5.205	5.054	5.293	4.941	4.952	4.942	5.318	5.289	5.519	4.853	5.013	5.164	4.922	4.925	4.956	5.311	5.127	5.242	5.001	5.262	4.903	5.435	4.873	4.927	4.819	5.393	5.287	5.435	5.334	5.372	5.332	5.24	5.376	5.23	5.255	5.252	5.276	5.175	5.021	5.281	4.969	4.947
neg_1094	Pseudouridine	neg	4.97	5.058	5.26	5.082	5.239	4.964	5.099	5.079	5.165	5.036	5.137	5.135	5.205	5.014	5.14	5.102	5.108	5.05	5.133	5.241	5.185	5.151	5.123	5.008	5.089	5.159	5.232	4.976	5.115	5.216	5.152	5.069	5.052	5.114	5.167	5.121	5.106	5.006	5.111	5.185	4.905	5.152	5.122	4.884	5.173	5.1	5.14
neg_1096	4-hydroxytriazolam	neg	6.098	6.218	6.41	6.419	6.182	6.343	6.111	5.863	5.774	6.393	6.324	6.194	6.139	6.445	6.206	6.195	6.106	6.151	6.519	5.948	6.182	6.521	5.967	5.972	6.214	6.663	6.286	6.022	6.487	6.412	6.108	6.409	6.191	6.076	6.455	6.158	6.336	6.538	6.104	6.118	6.436	6.422	6.12	6.583	6.341	6.035	6.072
neg_1107	Uridine	neg	5.527	5.742	5.974	5.727	5.946	5.647	5.809	5.709	5.871	5.607	5.894	5.766	5.917	5.73	5.707	5.808	5.821	5.742	5.791	5.881	5.872	5.898	5.829	5.636	5.668	5.908	6.009	5.448	5.879	5.944	5.894	5.702	5.631	5.742	5.878	5.821	5.742	5.652	5.746	5.935	5.538	5.819	5.838	5.464	5.883	5.786	5.873
neg_1111	3-Hydroxy-L-proline	neg	2.445	3.702	3.003	3.723	3.372	3.082	3.723	4.18	3.771	4.479	3.403	3.588	2.842	4.484	3.331	3.617	2.459	2.742	3.868	2.485	3.022	2.676	3.03	3.774	3.807	2.437	3.355	4.014	3.488	2.921	3.623	2.43	3.737	3.564	2.954	2.981	3.822	3.708	3.443	2.761	3.62	3.795	3.448	2.415	2.696	3.866	3.742
neg_1113	Citramalic Acid	neg	5.611	5.632	5.624	5.62	5.621	5.615	5.643	5.649	5.636	5.601	5.653	5.591	5.599	5.619	5.581	5.596	5.592	5.582	5.619	5.622	5.627	5.556	5.57	5.606	5.578	5.548	5.674	5.622	5.597	5.62	5.593	5.545	5.598	5.616	5.564	5.542	5.598	5.585	5.611	5.595	5.587	5.586	5.588	5.558	5.614	5.616	5.572
neg_1127	Plumbagin	neg	5.121	4.479	4.804	4.879	4.832	4.909	4.686	5.374	5.274	5.063	4.703	5.143	4.984	5.696	4.873	4.685	4.998	4.786	4.391	4.903	5.084	4.801	4.866	4.923	4.916	4.775	5.383	4.733	5.298	5.006	5.091	5.121	5.356	5.367	5.01	4.755	4.988	5.354	5.126	5.103	4.692	4.884	4.742	4.73	5.007	5.008	4.557
neg_1189	Ritipenem	neg	4.823	4.177	4.531	4.686	4.456	4.704	4.322	4.981	4.789	4.618	4.474	4.785	4.498	5.276	4.396	4.317	4.58	4.578	3.987	4.6	4.781	4.476	4.513	4.613	4.443	4.444	4.997	4.388	4.981	4.793	4.803	4.983	5.121	5.026	4.706	4.615	4.773	5.194	4.942	4.942	4.582	4.677	4.45	4.641	4.624	4.81	4.416
neg_1279	2-Hydroxybutyric Acid	neg	6.594	6.839	6.859	6.565	6.589	6.767	6.688	6.515	6.825	6.674	6.456	6.491	6.547	6.654	6.477	6.729	6.85	6.979	6.594	6.851	6.654	6.941	6.675	6.426	6.474	6.732	6.903	6.49	6.706	6.813	6.604	6.635	6.569	6.505	6.812	6.617	6.593	6.64	6.479	6.51	6.46	6.549	6.706	6.677	6.854	6.628	6.577
neg_1281	2-Amino-3-phosphonopropionic acid	neg	5.485	5.853	5.875	5.49	5.555	5.83	5.694	5.468	5.906	5.705	5.392	5.455	5.553	5.672	5.445	5.808	5.941	6.088	5.619	5.938	5.677	6.004	5.704	5.321	5.47	5.763	5.98	5.433	5.754	5.829	5.622	5.596	5.561	5.443	5.862	5.58	5.63	5.672	5.459	5.504	5.429	5.55	5.804	5.712	5.946	5.642	5.625
neg_1299	Guanosine	neg	3.889	4.953	4.693	3.775	3.892	4.762	3.899	3.913	4.429	5.168	4.887	3.607	4.779	3.777	3.653	4.712	4	4.385	5.166	3.893	3.746	4.994	3.744	5.077	4.579	4.717	3.664	4.264	4.494	3.34	3.575	4.717	3.794	4.005	3.749	4.759	3.785	3.65	4.804	5.07	3.916	4.26	4.678	5.3	3.716	4.001	4.858
neg_1304	4-Pyridoxic Acid	neg	3.805	3.629	3.837	3.881	3.86	3.722	3.67	3.606	3.801	3.572	3.648	3.715	3.786	3.619	3.823	3.743	3.811	3.39	3.758	4.243	3.655	4.391	3.546	3.472	3.854	3.872	3.822	3.674	3.75	4.012	3.71	3.506	3.503	3.504	3.75	3.752	3.48	3.329	3.66	3.799	3.632	3.658	3.849	3.964	3.36	3.329	3.865
neg_1344	Limonoate a-ring-lactone	neg	5.158	4.971	5.073	5.075	4.707	4.741	5.316	4.876	5.099	5.114	5.146	5.146	5.325	4.915	4.841	5.235	4.806	4.717	5.062	4.515	5.105	4.975	5.251	4.811	5.214	5.072	5.283	5.103	5.278	5.216	5.034	4.895	5.218	4.796	5.393	4.871	5.194	5.006	5.099	5.121	4.852	5.476	5.017	4.656	5.115	5.235	5.223
neg_1347	L-Alaninamide, N-acetyl-L-tyrosyl-L-valyl-N-((1S)-2-carboxy-1-formylethyl)-	neg	4.982	2.856	3.932	5.238	4.974	3.866	3.796	4.325	2.902	3.077	3.622	4.511	4.141	4.726	4.062	3.519	3.184	2.812	3.78	3.826	5.656	2.848	4.96	2.794	3.898	4.442	5.465	4.39	4.676	4.508	4.648	4.237	4.314	3.979	5.807	3.417	4.007	4.357	4.69	4.513	4.042	5.866	4.937	3.824	4.906	4.357	3.341
neg_1350	Aminocatechol N-acetate sulfate	neg	2.343	4.087	4.193	3.968	4.232	3.421	3.032	2.833	4.394	3.667	2.337	3.179	3.492	3.821	2.334	4.522	4.175	4.05	3.696	3.062	3.19	3.794	4.013	3.545	4.687	3.445	4.086	4.41	3.496	3.856	2.336	3.729	3.824	3.568	3.84	3.229	4.015	2.655	3.391	2.503	3.785	2.924	3.647	4.26	2.362	4.309	3.708
neg_1369	6-Thiourate	neg	6.92	4.727	4.857	6.577	5.993	2.247	5.178	5.071	4.253	4.808	5.272	5.366	4.336	3.229	4.079	5.035	5.002	5.584	6.766	6.476	4.958	5.633	2.911	4.583	6.118	6.286	5.292	5.851	4.634	4.263	5.201	3.744	6.637	4.685	4.363	2.218	4.562	5.183	5.823	6.24	5.04	4.524	3.923	6.279	5.019	4.855	5.453
neg_1392	Glycyl-Phenylalanine	neg	5.468	5.032	5.278	4.931	5.487	5.187	5.264	5.364	5.138	5.38	4.981	5.167	5.384	5.141	5.352	5.164	5.053	4.984	5.138	5.164	5.208	5.052	4.971	5.144	5.219	5.333	5.147	5.212	5.322	5.325	5.191	5.497	5.329	5.234	5.258	4.989	5.067	5.18	5.295	5.14	5.208	5.404	5.405	5.37	5.304	5.285	5.273
neg_1404	N-Formyl-L-Methionine	neg	5.181	5.254	5.097	5.134	5.274	5.001	5.278	5.199	4.977	5.076	5.19	5.204	5.07	5.094	5.139	5.326	5.327	5.34	5.342	5.336	5.262	5.304	5.273	5.332	5.354	5.122	5.418	5.045	5.073	5.375	5.09	5.217	4.966	5.021	4.951	5.322	5.126	5.051	5.132	5.147	5.075	5.053	5.098	5	5.193	5.205	5.126
neg_1405	Adipic Acid	neg	5.399	4.829	4.733	4.561	4.673	4.694	4.658	4.898	4.71	4.637	4.585	4.658	4.687	4.513	4.548	4.666	4.714	4.746	4.597	4.622	4.557	4.671	4.567	5.014	4.64	4.778	4.58	4.579	4.575	4.603	5.422	4.673	4.606	4.576	4.803	4.534	4.638	4.682	4.701	4.544	4.632	4.639	4.534	4.849	4.633	4.639	4.513
neg_1426	Pretyrosine	neg	5.117	4.32	0.6744	4.688	5.369	2.818	5.359	4.936	1.943	4.19	5.125	5.394	2.525	4.769	4.392	5.515	5.396	5.447	5.428	5.428	5.343	5.397	5.332	5.289	5.361	4.893	5.563	4.504	4.622	5.456	4.65	5.146	2.661	1.175	1.022	5.387	4.319	3.731	4.876	4.799	3.736	0.8786	3.879	2.026	5.227	5.274	4.928
neg_1431	Creatinine citrate	neg	5.5	5.538	5.529	5.495	5.492	5.508	5.496	5.462	5.536	5.456	5.496	5.489	5.489	5.481	5.488	5.49	5.495	5.465	5.475	5.512	5.501	5.395	5.449	5.466	5.438	5.354	5.437	5.495	5.481	5.395	5.456	5.447	5.458	5.486	5.424	5.45	5.471	5.465	5.492	5.465	5.447	5.467	5.503	5.425	5.483	5.465	5.429
neg_1438	3-(4-Hydroxyphenyl)lactate	neg	5.8	5.661	5.945	5.736	5.672	5.783	5.725	5.819	5.648	5.866	5.617	5.699	5.669	6.053	5.782	5.711	5.73	5.82	5.841	5.626	5.784	5.829	5.575	5.559	5.684	5.986	5.985	5.705	5.937	6.121	5.637	5.753	5.774	5.758	5.671	5.574	5.802	5.867	5.662	5.673	5.717	5.834	5.71	5.775	5.878	5.68	5.812
neg_1483	3-(3,5-dihydroxyphenyl)-1-propanoic acid sulphate	neg	4.567	4.439	4.173	4.7	4.924	3.799	2.984	4.838	4.931	4.931	4.767	5.886	6.064	4.14	4.927	5.116	5.788	4.808	6.172	4.635	4.41	3.628	2.454	2.774	4.63	4.155	4.493	3.033	4.568	4.842	2.765	3.354	3.615	3.849	3.237	3.104	3.838	3.122	4.872	2.467	5.027	4.742	4.41	4.791	3.771	2.8	5.345
neg_1487	Aspartame	neg	5.235	5.101	5.091	5.257	5.208	5.123	5.039	5.098	4.914	5.196	4.941	5.072	5.034	4.99	5.174	5.003	5.057	4.92	5.166	5.03	5.097	5.069	4.956	5.053	5.124	5.189	5.287	5.183	5.147	5.298	5.065	5.044	5.089	4.983	5.294	5.171	5.168	5.102	5.015	5.045	5.241	5.27	5.067	5.158	5.24	4.851	5.024
neg_1498	Glutamyltyrosine	neg	4.339	3.415	4.725	4.374	4.129	4.951	4.069	2.874	5.296	4.739	3.534	4.536	3.798	4.675	4.52	4.989	4.684	4.424	4.212	4.052	2.8	4.271	5.022	4.347	5.394	4.753	4.872	5.14	3.834	5.1	2.953	4.923	4.489	2.762	4.885	5.085	4.593	2.786	3.8	4.349	4.241	3.69	3.896	5.121	4.426	4.746	4.11
neg_1516	Leucylleucine	neg	5.533	5.883	5.94	5.943	5.317	5.642	6.091	5.312	5.95	5.858	5.935	5.638	6.136	5.456	5.876	5.974	5.458	5.579	6.056	5.59	5.418	5.817	5.859	5.669	5.998	6.069	5.825	5.825	5.847	5.401	5.453	5.847	5.574	5.698	5.94	5.617	5.866	5.201	5.674	5.81	5.537	5.755	5.893	5.493	5.771	6.056	6.108
neg_1523	Terreic acid	neg	5.244	5.25	5.226	5.218	5.256	5.232	5.181	5.148	5.172	5.182	5.274	5.165	5.238	5.18	5.229	5.218	5.208	5.2	5.233	5.291	5.275	5.157	5.255	5.256	5.26	5.21	5.235	5.258	5.247	5.236	5.241	5.227	5.285	5.312	5.223	5.253	5.292	5.28	5.352	5.301	5.289	5.315	5.318	5.228	5.279	5.289	5.203
neg_1524	Histidylcysteine	neg	6.26	6.275	6.284	6.253	6.26	6.256	6.23	6.221	6.258	6.225	6.309	6.234	6.282	6.279	6.275	6.302	6.274	6.272	6.304	6.343	6.339	6.271	6.309	6.298	6.319	6.295	6.322	6.336	6.335	6.332	6.321	6.308	6.348	6.377	6.282	6.332	6.387	6.374	6.424	6.374	6.367	6.388	6.378	6.298	6.364	6.331	6.271
neg_1527	Esculetin	neg	4.707	4.597	4.981	5.449	4.364	4.328	4.839	4.46	4.514	4.92	4.796	4.411	4.249	4.48	3.145	4.369	4.18	4.59	4.68	3.837	5.292	4.696	5.779	4.598	4.789	5.01	5.839	4.445	3.779	4.705	4.534	4.142	4.133	4.594	5.552	3.153	4.347	4.308	4.103	4.187	4.784	5.56	5.813	4.714	5.722	4.667	4.286
neg_1530	5-Acetyl-3,4-dihydro-2H-pyrrole	neg	4.473	4.561	4.196	4.518	4.602	4.346	4.622	4.346	4.244	4.322	4.491	4.561	4.198	4.648	4.406	4.592	4.513	4.603	4.593	4.534	4.448	4.719	4.323	4.267	4.22	4.455	4.44	4.394	4.442	4.569	4.214	4.526	4.257	4.161	4.038	4.331	4.352	4.272	4.355	4.371	4.286	4.224	4.289	4.053	4.583	4.437	4.417
neg_1531	PIP(22:3(10Z,13Z,16Z)/20:5(7Z,9Z,11E,13E,17Z)-3OH(5,6,15))	neg	4.577	4.901	4.981	3.786	4.723	5.454	4.983	5.173	5.284	5.438	4.464	4.709	5.591	5.334	5.217	5.431	5.048	5.339	5.292	5.384	3.801	5.041	3.765	5.662	5.376	4.775	3.779	4.697	4.676	5.177	4.979	4.748	5.055	5.074	3.769	3.761	5.313	4.743	5.465	5.495	4.337	3.776	3.76	5.301	3.799	4.599	5.546
neg_1535	Sulfuric acid 4-methoxyphenyl ester	neg	4.441	4.587	4.973	5.148	4.788	5.24	4.434	4.291	5.842	5.957	6.204	5.316	5.242	6.034	5.04	5.696	4.694	5.878	5.44	6.145	5.197	5.294	5.555	4.721	5.531	5.179	5.11	5.536	2.765	5.545	4.13	5.705	5.531	4.598	5.469	5.447	5.749	4.025	5.318	5.296	4.412	4.486	4.991	6.062	5.466	5.221	5.36
neg_1546	3,6-Dihydroxycyclohepta-2,4,6-trien-1-one	neg	6.037	6.308	6.146	6.953	6.298	6.065	6.136	5.697	5.845	6.169	6.442	6.732	6.141	6.823	6.455	5.919	6.565	6.6	6.371	5.219	6.047	6.363	6.046	6.072	5.891	6.742	5.265	6.125	6.949	6.159	5.789	6.486	6.501	6.38	6.325	5.571	5.694	7.09	6.084	5.899	6.813	5.881	6.473	6.813	5.85	5.911	6.231
neg_1550	2-Hydroxy-4-trifluoromethyl benzoic acid	neg	4.801	5.215	5.021	5.836	5.066	4.849	4.943	4.009	4.514	4.834	5.256	5.532	4.925	5.607	5.23	4.539	5.352	5.36	5.14	3.42	4.782	5.103	4.698	4.823	4.451	5.525	3.377	4.801	5.738	4.854	4.424	5.222	5.27	5.132	5.063	3.812	4.219	5.877	4.749	4.545	5.602	4.525	5.25	5.554	4.425	4.531	4.966
neg_1572	Arbutin	neg	7.254	4.779	4.731	4.688	4.733	4.612	4.696	6.787	4.554	4.642	4.648	4.613	4.647	4.594	4.625	4.57	4.608	6.411	4.634	5.602	4.592	4.569	4.488	6.468	4.294	4.516	4.571	4.321	4.554	4.553	7.308	4.5	4.577	4.571	4.402	4.378	4.537	4.622	6.549	4.588	4.52	4.618	4.567	6.068	4.563	4.443	4.552
neg_1580	P-Tolyl Sulfate	neg	6.544	6.419	6.55	6.063	6.594	7.538	6.578	5.985	7.582	6.978	6.404	7.155	6.761	7.298	6.51	7.502	6.943	7.092	7.082	5.732	6.714	7.189	7.597	6.81	7.907	7.028	7.27	7.746	6.28	6.846	6.122	7.563	7.333	7.12	7.469	7.681	7.407	6.264	6.119	7.343	6.676	6.936	6.938	7.889	7.258	7.51	6.919
neg_1583	(7R)-7-(5-Carboxy-5-oxopentanoyl)aminocephalosporinate	neg	6.165	5.392	5.646	5.858	5.82	5.583	5.499	5.505	5.174	5.458	5.669	5.913	5.678	5.687	6.017	5.424	5.554	5.13	5.783	5.662	5.961	5.454	5.919	5.248	5.529	6.099	5.832	5.336	5.865	6.168	5.744	6.014	5.779	5.895	6.13	5.562	5.602	5.948	5.806	5.84	5.803	6.043	6.037	5.353	6.079	5.657	5.674
neg_1596	2-Methoxy-4-vinylphenol	neg	5.821	4.171	4.034	3.017	3.71	4.052	3.971	4.945	5.826	3.693	3.619	4.227	4.314	4.305	3.688	4.009	3.733	2.877	4.596	3.497	3.289	3.734	2.976	4.042	4.13	4.043	3.414	3.271	3.557	4.735	3.921	3.157	3.197	4.384	4.493	4.833	3.786	3.247	3.148	3.07	3.411	3.693	3.713	3.217	3.071	3.301	3.692
neg_1599	BUPROFEZIN	neg	5.704	5.694	5.741	5.879	5.465	5.62	5.656	5.493	5.716	5.589	5.621	5.761	5.819	5.251	5.539	5.459	5.698	5.547	5.511	5.647	5.726	5.644	5.993	5.685	5.558	5.863	5.525	5.376	5.807	5.52	5.547	5.743	5.785	5.71	6.121	5.709	5.628	5.571	5.514	5.672	5.742	5.993	5.949	5.476	6.023	5.775	5.512
neg_1613	Suberic Acid	neg	5.072	4.678	4.786	4.635	4.662	4.616	4.704	5.073	4.826	5.051	4.588	4.672	4.647	4.59	4.595	4.655	4.669	4.681	4.615	4.602	4.599	4.654	4.538	5.019	4.856	4.758	4.684	4.665	4.632	4.713	5.221	4.65	4.671	4.562	4.729	4.588	4.682	5.035	4.85	4.636	4.744	4.671	4.658	4.723	4.713	4.759	4.595
neg_1618	Halopemide	neg	6.173	5.964	5.75	6.145	5.742	5.788	5.93	5.994	6.303	6.435	5.936	6.008	5.796	5.735	5.458	5.647	5.613	6.159	5.099	6.601	6.217	5.501	6.07	5.856	5.639	6.122	5.486	6.245	6.398	6.675	5.784	6.097	5.042	6.049	6.224	6.49	5.881	4.973	6.384	6.017	6.264	6.481	6.699	6.011	5.236	6.583	6.189
neg_1651	Ethyl-4-hydroxymethyl-3(2H)-Furanone	neg	3.108	3.542	2.949	3.827	2.903	3.79	3.53	2.166	2.064	2.683	3.721	3.709	2.376	3.982	3.745	2.075	3.482	4.015	3.493	2.147	3.388	3.384	3.177	2.881	3.069	3.583	2.101	3.856	3.865	3.596	2.659	3.634	4.089	3.61	3.679	2.852	2.052	3.96	3.362	2.988	4.079	3.345	2.979	4.577	3.588	2.986	3.109
neg_1658	Cyclopropanecarboxamide, 1,2,2,3,3-pentamethyl-	neg	5.77	3.7	3.632	3.43	3.517	3.418	3.713	4.477	3.714	3.25	3.563	3.514	3.428	3.499	3.544	3.351	3.324	4.301	3.447	3.827	3.761	2.751	3.444	4.737	3.447	3.526	3.638	3.513	3.475	3.392	4.732	3.468	3.423	3.505	3.383	3.2	3.5	3.291	4.65	3.331	3.252	3.493	3.229	4.092	3.561	3.47	3.565
neg_1659	Hymenoxon	neg	5.89	5.605	5.655	6.037	5.879	5.59	6.061	5.246	4.831	5.963	5.628	5.744	5.465	5.786	5.329	6.318	6.594	6.147	5.965	5.992	5.91	6.191	6.079	5.764	5.893	5.637	6.045	5.447	5.419	5.944	5.552	5.652	5.586	5.513	6.024	6.189	5.54	5.532	5.868	5.773	5.651	5.838	5.909	5.443	5.589	6.319	5.708
neg_1665	6-Hydroxy-4-methoxy-3-(3-methyl-2-butenyl)-2-(2-phenylethenyl)benzoic acid	neg	4.692	2.779	4.007	4.711	5.118	2.745	5.037	5.406	2.755	3.541	4.096	5.04	3.672	4.275	3.165	5.096	5.375	4.87	4.661	4.889	5.041	4.881	5.126	4.343	5.073	4.448	5.165	2.828	3.819	5.171	4.706	4.484	3.417	3.307	4.501	4.659	4.169	4.645	3.753	3.496	3.363	3.978	3.898	4.198	5.202	5.109	3.886
neg_1670	5-Phenyl-1,3-oxazinane-2,4-dione	neg	6.16	5.891	5.426	6.029	6.529	5.669	6.451	6.019	5.574	5.697	6.443	6.438	5.541	6.095	5.864	6.665	6.593	6.635	6.65	6.674	6.555	6.519	6.542	6.516	6.535	6.07	6.633	5.94	5.962	6.503	5.879	6.366	5.481	5.404	5.326	6.509	5.986	5.727	6.187	6.106	5.774	5.431	5.828	5.408	6.425	6.567	6.248
neg_1684	THIARABINE	neg	6.121	6.131	6.113	6.108	6.207	6.103	6.11	6.074	6.063	6.059	6.176	6.126	6.105	6.138	6.094	6.247	6.196	6.254	6.263	6.276	6.23	6.178	6.237	6.225	6.2	6.121	6.238	6.136	6.152	6.213	6.143	6.186	6.145	6.163	6.107	6.222	6.214	6.178	6.237	6.213	6.182	6.158	6.182	6.108	6.24	6.207	6.157
neg_1686	4-Ethylphenylsulfate	neg	4.605	5.179	4.95	3.332	3.603	5.015	3.939	4.686	6.248	5.902	3.668	5.629	5.506	5.584	5.111	6.176	2.797	5.194	5.237	3.936	6.217	6.002	6.566	6.102	6.815	5.694	7.048	6.728	4.289	5.805	5.597	6.231	6.325	6.24	6.309	6.703	4.573	2.79	6.848	6.574	5.374	5.985	3.789	5.207	4.496	5.07	6.108
neg_1688	Deoxycholic acid 3-glucuronide	neg	5.969	5.525	5.437	5.744	4.141	2.989	3.878	5.299	3	5.425	4.54	5.77	4.05	5.191	4.242	5.518	5.412	3.927	4.931	4.281	4.491	5.11	4.714	4.214	5.232	5.057	2.978	4.971	5.085	5.038	5.376	5.805	5.359	3.88	5.507	4.269	4.087	5.254	4.75	4.566	5.348	4.83	4.873	3.36	2.999	4.965	2.958
neg_1697	3-Hydroxybenzoic Acid	neg	5.389	5.187	5.056	5.069	5.151	5.503	5.125	5.129	5.558	5.334	5.026	5.253	5.103	5.121	5.237	5.188	5.223	5.494	5.201	5.083	5.016	4.991	5.056	5.112	5.127	4.978	5.034	5.129	5.168	5.094	5.562	5.15	5.066	5.091	5.152	5.433	5.285	5.045	5.338	5.561	5.12	5.135	5.126	5.172	5.125	5.081	5.161
neg_1714	1-Methyl-5-(4-benzoyl)pyrrole-2-acetic acid 2-(theophylline-7-yl)ethyl ester	neg	5.727	3.932	4.5	5.278	5.532	5.644	6.005	3.886	3.613	5.39	4.394	3.917	4.877	5.293	5.34	5.697	3.967	5.71	4.364	3.261	5.374	5.226	5.285	5.272	5.071	6.122	4.659	5.804	5.549	6.708	5.684	5.958	5.499	4.926	6.115	5.063	5.878	5.08	5.242	5.735	5.727	5.276	5.351	6.152	4.198	5.65	3.933
neg_1719	Nafenopin	neg	5.299	4.662	4.996	5.551	5.178	4.85	5.328	5.047	3.767	5.171	4.792	5.284	4.9	5.156	4.686	5.659	6.076	5.459	4.922	5.286	5.252	5.41	5.454	4.749	5.216	5.145	5.416	4.67	4.784	5.594	5.353	5.028	5.018	5.128	5.594	5.322	5.104	5.132	5.256	5.046	5.096	5.384	5.446	5.11	5.134	5.803	4.922
neg_1722	4-Allylpyrocatechol sulfate	neg	5.528	4.657	4.845	4.579	4.702	4.167	4.342	5.322	3.434	4.562	4.953	4.522	4.683	3.391	4.355	2.985	3.703	4.773	4.529	4.477	4.522	2.41	2.397	4.436	4.617	5.429	3.846	4.164	4.15	4.725	3.815	4.48	4.268	3.609	4.682	3.412	3.964	2.42	4.069	2.411	2.725	2.408	4.026	4.364	3.275	2.894	3.271
neg_1736	Fenofibric acid	neg	2.771	5.517	3.807	2.777	3.644	2.78	2.793	2.767	5.354	5.785	5.169	5.215	5.406	4.582	2.761	4.732	2.785	4.643	6.024	2.812	5.019	4.833	4.94	5.14	5.227	5.009	5.714	5.299	2.789	2.789	2.764	5.319	5.058	4.927	5.142	4.667	3.771	2.778	6.159	5.702	5.228	5.228	3.652	4.471	2.79	3.535	5.825
neg_1762	Hydroxydesmethylpiperine sulfate	neg	4.272	2.874	2.863	4.357	2.903	5.042	5.404	2.826	2.85	4.85	2.938	2.835	4.013	4.645	2.821	4.854	2.845	5.155	4.481	2.871	3.97	4.381	4.328	4.701	4.656	5.526	2.829	5.454	3.355	5.351	4.405	4.887	4.444	3.93	5.009	2.811	4.849	4.539	3.899	5.226	5.132	4.403	3.737	5.899	2.849	5.136	2.809
neg_1785	Gemfibrozil 1-O-beta-Glucuronide	neg	2.427	3.25	3.654	3.806	3.597	3.708	4.107	2.423	3.051	3.718	3.268	3.216	3.142	3.684	3.995	3.402	4.424	3.633	3.542	3.577	3.54	3.635	2.802	4.271	3.281	5.463	2.425	3.485	3.598	4.528	2.944	3.907	2.685	2.894	4.506	3.142	4.294	3.288	2.435	3.69	3.841	3.171	3.438	5.387	3.41	2.43	2.405
neg_1794	Capric Acid	neg	3.706	5.453	5.238	5.37	4.651	4.56	4.975	4.071	4.666	4.076	3.45	4.424	4.509	4.171	4.511	4.714	4.924	4.495	4.62	4.686	4.585	4.896	4.638	3.404	4.36	4.734	4.669	4.051	4.471	4.657	4.215	4.695	4.084	4.769	5.743	4.717	4.631	4.205	3.901	4.262	3.428	4.883	5.051	4.397	4.619	3.694	4.823
neg_1819	17-Hydroxypregnenolone 3-sulfate	neg	4.372	4.711	4.958	5.14	4.8	4.765	5.154	4.724	4.667	4.934	4.515	4.561	4.251	4.963	4.356	4.687	4.607	4.837	4.848	4.524	4.9	4.864	4.632	4.291	4.974	5.104	4.59	4.55	4.63	4.79	4.32	4.819	4.718	4.434	4.981	4.695	4.75	4.982	4.782	4.856	4.81	4.933	4.533	5.158	4.55	4.376	4.333
neg_1826	Dendrolasin	neg	4.262	3.391	3.974	4.407	3.876	3.543	4.174	3.877	2.893	4.293	3.276	3.889	3.906	3.846	3.305	4.41	4.992	4.137	3.389	4.336	4.069	4.389	4.241	3.383	3.693	3.802	4.089	2.954	3.525	4.397	4.135	3.652	3.992	4.123	4.601	3.926	3.974	4.223	4.218	3.937	4.169	4.382	4.546	4.189	4.068	4.565	3.335
neg_1834	Germacrone	neg	5.027	5.027	5.181	5.339	4.926	5.057	5.193	4.369	4.085	5.353	4.89	4.856	4.876	5.07	4.763	5.464	5.76	5.34	4.986	5.228	4.976	5.288	5.128	4.828	4.829	4.947	5.025	4.706	4.71	5.008	4.824	4.84	5.02	5.031	5.351	5.274	4.874	4.872	5.316	5.134	5.059	5.2	5.349	4.922	4.589	5.361	4.895
neg_1835	Nafazatrom	neg	5.625	5.198	5.384	5.861	5.748	5.31	5.816	5.896	4.853	5.5	5.376	5.779	5.31	5.456	5.227	5.999	6.331	5.867	5.551	5.758	5.777	5.821	5.914	5.418	5.822	5.492	5.93	5.02	5.213	5.962	5.585	5.465	5.355	5.348	5.786	5.743	5.395	5.555	5.464	5.369	5.389	5.606	5.612	5.28	5.744	6.085	5.359
neg_1849	Baptifoline	neg	0.8787	0.0003246	2.347	5.551	0.0002944	4.62	3.743	4.605	4.366	0.0002974	0.0002897	4.99	5.527	4.198	3.736	4.302	4.546	1.008	5.111	0.0003229	4.572	4.762	3.779	0.000281	1.49	5.474	0.6345	4.828	5.031	5.356	0.000289	4.889	4.627	5.1	5.255	5.185	0.0002989	5.019	3.767	0.0002927	4.017	4.602	3.809	5.498	0.0003071	0.0002962	0.0002794
neg_1870	Trinexapac-ethyl	neg	4.396	4.419	4.541	4.427	4.372	4.503	4.209	4.463	4.33	4.654	4.21	4.354	4.576	4.739	4.222	4.181	4.25	4.201	4.356	5.331	4.219	4.304	4.129	4.648	4.411	4.456	4.203	4.674	4.294	4.525	4.734	3.998	4.421	4.357	4.397	4.277	4.465	4.511	3.906	4.416	4.423	4.15	4.315	4.227	4.299	4.675	4.256
neg_1873	Heptylmalonic acid	neg	5.473	5.297	5.058	5.2	5.215	5.259	4.999	5.455	5.198	5.711	5.068	5.196	5.513	5.865	4.981	4.846	5.052	5.11	5.149	4.879	4.899	4.859	4.838	5.708	5.494	5.279	4.754	5.79	5.346	5.477	5.785	4.805	5.448	5.193	5.452	4.906	5.132	5.527	4.737	5.402	5.425	5.112	5.075	5.031	4.709	5.717	4.881
neg_1883	Deoxycholylglycine	neg	6.335	3.732	2.902	3.116	3.241	3.073	3.203	3.396	3.364	3.069	3.137	3.328	3.223	3.257	3.446	3.132	3.467	3.133	3.3	3.674	3.081	3.062	3.248	3.192	3.125	2.869	3.096	3.424	3.438	3.367	3.253	3.286	3.222	3.095	2.884	3.076	3.27	3.41	3.661	2.968	3.323	3.395	3.254	3.396	3.495	3.093	3.134
neg_1884	1-Cyclohexene-1-carboxylic acid	neg	4.798	4.952	5.247	4.694	5.226	4.668	4.849	4.766	5.194	4.92	4.574	5.322	5.143	4.955	5.09	4.762	4.955	4.452	5.273	4.654	4.548	5.048	4.845	4.63	4.729	5.085	4.872	4.968	5.106	4.996	4.556	4.946	4.777	4.858	5.018	4.723	4.938	4.777	4.463	4.677	4.696	4.982	4.902	4.803	5.006	4.959	4.945
neg_1885	Linoleic Acid	neg	4.768	5.13	5.042	4.996	5.063	4.953	5.006	4.928	5.065	4.947	4.946	4.993	5.003	5	5.021	4.878	5.108	4.925	4.927	5.009	4.838	4.927	4.923	4.783	4.925	4.893	5.073	4.854	4.994	4.866	4.856	4.832	4.973	5.014	5.071	5.108	4.934	4.875	4.881	4.88	4.886	4.952	4.956	4.717	5.029	4.795	4.923
neg_1886	Dehydroepiandrosterone Sulfate	neg	6.802	7.469	7.32	7.332	6.877	7.447	7.457	7.335	6.964	7.338	7.309	6.831	6.596	7.44	6.415	7.34	7.155	7.326	7.561	6.902	7.342	7.419	7.213	6.729	7.423	7.391	7.344	7.162	7.217	7.213	7.111	7.241	7.174	7.004	7.295	6.951	7.054	7.542	7.227	7.179	7.313	7.196	6.703	7.576	7.032	6.856	6.779
neg_1888	1-(2H-1,3-Benzodioxol-5-yl)-2-[2,6-dimethoxy-4-(prop-2-en-1-yl)phenoxy]propyl acetate	neg	4.324	5.754	5.541	5.535	4.893	5.709	5.827	5.633	5.206	5.646	5.65	5.027	4.695	5.734	4.322	5.63	5.474	5.638	5.876	5.17	5.664	5.705	5.546	4.91	5.7	5.716	5.65	5.397	5.551	5.533	5.402	5.588	5.501	5.332	5.565	5.129	5.33	5.857	5.539	5.497	5.652	5.495	4.736	5.845	5.311	5.038	4.973
neg_1892	Ethyl 2Z,4E-decadienoic acid	neg	5.336	5.234	5.631	4.941	5.194	5.144	5.307	5.088	5.188	5.223	4.838	5.35	5.291	4.89	5.059	5.099	5.053	5.111	5.139	5.065	4.889	5.19	5.045	5.322	5.29	5.203	5.2	4.698	5.137	5.064	5.071	4.918	5.049	4.907	5.132	5.016	5.183	5.404	4.581	5.109	4.976	5.016	4.963	4.724	5.141	5.172	5.208
neg_1895	1-Palmitoyl Lysophosphatidic Acid	neg	4.808	4.735	4.26	3.909	6.064	4.473	4.191	4.417	4.501	4.272	3.967	4.259	4.464	4.61	4.069	4.713	4.006	4.146	4.99	4.06	4.21	5.56	4.044	5.857	4.243	3.981	4.337	5.848	4.389	4.347	4.154	4.257	4.271	4.742	4.126	5.748	4.592	4.918	4.579	4.171	3.944	4.173	5.656	5.286	4.393	5.711	4.786
neg_1896	LysoPE(20:0/0:0)	neg	6.339	6.587	6.208	6.449	6.51	6.351	6.027	6.255	6.229	6.179	6.5	6.435	6.08	6.489	6.309	6.351	6.101	6.26	6.434	6.343	6.422	6.441	6.281	6.43	6.463	6.273	6.467	6.709	6.23	6.16	6.15	6.36	6.438	6.311	6.311	6.608	6.44	6.383	6.322	6.42	6.413	6.338	6.311	6.461	6.249	6.416	6.245
neg_1901	4-Heptyloxyphenol	neg	5.215	5.534	5.491	5.131	5.526	5.309	5.442	5.24	5.544	5.303	5.166	5.608	5.475	5.261	5.289	5.206	5.509	5.194	5.362	5.039	5.115	5.475	5.206	5.136	5.422	5.381	5.085	5.033	5.415	5.254	4.942	5.104	5.286	5.14	5.456	5.352	5.383	5.239	4.691	5.196	5.124	5.198	5.071	5.072	5.192	5.47	5.412
neg_1908	Costunolide	neg	3.991	3.816	4.01	3.724	4.927	3.406	4.912	5.377	3.635	3.761	3.761	4.864	3.92	3.921	3.639	5.002	5.159	4.57	3.98	4.453	4.813	4.549	5.013	3.741	4.644	3.927	5.008	3.426	3.174	4.972	4.174	3.935	3.494	3.133	3.457	4.193	3.721	4.079	3.075	3.422	3.365	3.324	3.524	3.359	5.068	4.8	3.143
neg_1910	9,10,13-TriHOME	neg	5.768	5.419	5.436	5.522	5.406	5.311	5.458	5.739	5.487	5.62	5.37	5.402	5.468	5.66	5.394	5.433	5.516	5.38	5.339	5.511	5.507	5.309	5.474	5.517	5.559	5.492	5.375	5.559	5.428	5.521	5.73	5.373	5.68	5.522	5.599	5.299	5.428	5.648	5.536	5.471	5.406	5.412	5.361	5.346	5.631	5.364	5.465
neg_1916	Heliangin	neg	3.162	4.504	4.023	4.044	4.648	4.007	4.72	3.161	4.552	4.323	4.499	4.304	4.536	4.22	4.257	4.485	4.792	3.048	4.235	3.091	3.966	4.624	4.467	3.03	4.154	3.958	4.101	4.191	4.52	4.195	3.674	4.341	4.512	4.252	4.371	4.152	3.106	3.654	3.059	3.985	3.65	3.967	4.109	3.02	4.278	4.613	5.048
neg_1929	Sabine	neg	6.865	5.595	4.761	4.755	3.993	5.157	5.732	6.037	5.441	5.929	5.607	5.345	5.313	5.207	5.389	5.401	5.128	5.26	5.356	5.687	5.456	5.123	5.384	5.834	6.182	5.506	4.557	5.888	5.437	5.692	5.609	5.727	6.121	5.362	5.89	4.444	5.397	5.627	6.327	6.153	6.102	4.611	5.774	5.317	3.59	5.938	3.306
neg_1935	10-Hydroxydecanoic Acid	neg	5.531	5.507	5.901	5.328	5.347	5.438	5.531	5.618	5.555	5.801	5.398	5.416	5.208	5.406	5.427	5.272	5.457	5.502	5.454	5.594	5.369	5.559	5.41	5.627	5.83	5.82	5.357	5.683	5.416	5.386	5.8	5.44	5.141	5.163	5.537	5.26	5.261	5.741	5.347	5.4	5.548	5.306	5.478	5.436	5.475	5.844	5.459
neg_1936	Panaxytriol	neg	4.719	4.364	4.752	4.406	4.754	4.463	4.509	4.778	4.563	4.659	4.219	4.832	4.889	4.55	4.478	4.176	4.908	4.461	4.6	3.686	4.236	4.571	4.457	4.623	4.618	4.909	3.99	4.186	4.8	4.29	4.249	4.413	4.661	4.44	4.595	4.772	4.545	4.627	3.953	4.54	4.496	4.51	4.054	4.111	4.432	4.559	4.267
neg_1939	1-Stearoylglycerophosphoglycerol	neg	5.138	5.722	5.455	5.415	5.404	5.418	5.482	5.369	5.478	5.346	5.49	5.398	5.424	5.404	5.39	5.409	5.547	5.461	5.532	5.857	5.537	5.211	5.492	5.275	5.219	5.26	5.42	5.173	5.445	5.463	5.445	5.422	5.436	5.465	5.213	5.18	5.463	5.538	5.786	5.502	5.495	5.459	5.428	5.249	5.61	5.294	5.494
neg_1952	(3S)-3-hydroxycyclocitral	neg	5.224	4.587	4.525	4.073	4.563	4.195	4.636	4.806	4.458	4.745	4.61	4.831	4.276	4.62	4.498	4.312	4.475	4.273	4.308	4.047	4.499	4.524	4.597	4.854	4.611	4.622	3.964	4.173	4.445	4.371	4.726	4.576	4.874	4.612	4.426	4.278	4.653	4.707	4.595	4.626	4.552	4.263	3.938	3.94	4.104	4.827	4.706
neg_1958	(2S,4R)-p-Mentha-1(7),5-dien-2-ol acetate	neg	4.916	5.621	5.588	5.061	5.452	5.422	5.646	4.833	5.306	5.491	5.082	5.377	5.365	5.405	5.294	5.488	5.466	4.581	5.603	4.599	5.156	5.493	5.059	5.187	5.678	5.151	4.901	4.953	5.49	5.488	5.07	4.935	5.138	5.002	5.077	4.851	5.272	5.552	4.616	4.894	4.974	4.984	4.855	4.355	4.872	5.454	5.822
neg_1968	Pelargonic acid	neg	5.663	5.701	5.653	5.634	5.662	5.605	5.634	5.721	5.63	5.639	5.611	5.562	5.604	5.71	5.606	5.628	5.629	5.661	5.592	5.707	5.586	5.613	5.597	5.576	5.629	5.616	5.586	5.618	5.568	5.654	5.761	5.566	5.585	5.587	5.559	5.49	5.574	5.694	5.674	5.595	5.612	5.632	5.579	5.539	5.674	5.7	5.644
neg_1969	Auxin a	neg	5.332	5.06	5.186	5.053	5.051	4.943	5.176	5.474	5.091	5.376	4.991	5.243	5.023	5.05	5.028	4.977	5.151	5.141	5.013	4.971	4.991	5.017	5.09	5.29	5.286	5.317	4.91	5.211	5.047	5.141	5.398	5.013	5.277	5.001	5.256	5.113	5.149	5.371	4.966	5.202	5.077	4.986	4.83	4.926	5.076	5.196	4.892
neg_1993	Tresperimus	neg	5.877	4.461	5.764	5.576	5.83	5.806	5.602	5.769	5.708	5.7	5.739	5.656	5.74	5.771	5.873	5.958	5.768	6.024	6.035	4.83	5.802	5.762	5.781	5.634	5.783	5.737	5.766	5.923	5.942	6.023	5.669	5.502	5.831	6.116	5.782	5.783	5.732	5.84	4.605	5.834	5.887	5.76	5.782	5.787	5.914	5.928	5.735
neg_1995	15-Keto-prostaglandin F2a	neg	5.684	5.388	5.167	5.379	5.065	5.171	5.513	5.449	5.154	5.341	5.009	5.232	5.213	5.035	4.926	5.036	5.465	5.223	5.155	4.978	5.187	5.231	4.945	5.245	5.434	5.137	4.863	5.367	5.104	5.021	5.426	4.961	5.61	5.135	5.42	5.136	5.082	5.112	5.082	5.127	5.156	4.974	5.575	5.193	4.837	5.206	4.947
neg_2009	PE(18:3/0:0)	neg	5.006	4.866	3.554	5.195	4.964	2.676	5.051	5.534	4.453	5.33	5.434	5.257	3.774	5.027	5.259	2.541	4.828	3.294	4.918	3.657	4.038	4.752	3.989	5.841	5.323	4.865	2.977	5.259	5.288	4.821	4.867	5.006	4.983	5.12	5.097	4.868	4.278	5.568	4.591	5.319	5.632	4.358	3.73	3.279	1.431	5.773	3.444
neg_2011	Dinoterb	neg	4.82	4.722	4.806	4.751	4.837	4.749	4.658	4.654	4.745	4.678	4.834	4.702	4.756	4.763	4.764	4.802	4.717	4.691	4.776	4.745	4.733	4.626	4.682	4.661	4.622	4.65	4.814	4.724	4.714	4.773	4.744	4.604	4.694	4.726	4.624	4.642	4.69	4.62	4.697	4.686	4.682	4.723	4.697	4.611	4.678	4.62	4.835
neg_2016	Alpha-Eleostearic acid	neg	5.149	5.154	5.202	5.241	5.141	5.196	5.228	5.432	5.052	5.247	5.036	5.249	5.067	5.034	5.045	4.887	5.173	5.21	5.161	5.058	5.065	5.156	5.085	5.14	5.226	5.3	4.826	5.177	5.108	4.955	4.945	5.064	5.429	5.079	5.203	5.234	5.226	5.066	4.907	5.252	5.188	5.034	4.767	5.279	4.818	5.218	5.263
neg_2017	Garcinone C	neg	4.458	5.734	5.256	5.215	4.409	5.407	5.424	5.176	4.884	5.291	5.231	4.402	3.702	5.382	3.674	5.28	5.114	5.363	5.713	5.216	5.453	5.346	5.073	4.369	5.431	5.369	5.151	4.967	5.118	5.12	4.922	5.037	5.003	4.718	5.124	4.624	4.87	5.667	5.584	5.237	5.278	5.189	4.464	5.614	4.857	4.611	4.699
neg_2044	LysoPC(22:6(4Z,7Z,10Z,13Z,16Z,19Z)/0:0)	neg	5.886	6.106	6.032	5.853	5.735	5.464	5.721	5.777	5.933	5.847	5.943	5.685	5.859	5.746	5.776	5.924	5.902	5.689	5.787	6.349	6.095	5.773	6.05	5.959	6.009	5.671	6.195	5.78	5.859	5.713	6.153	5.983	5.958	5.978	5.962	6.144	5.748	5.994	6.214	6.109	5.953	5.924	6.309	5.909	6.116	5.981	6.227
neg_2046	3-epi-2-Deoxy-25-methyldolichosterone	neg	5.905	5.786	5.735	5.765	5.729	5.781	5.916	5.954	5.658	5.928	5.813	5.961	5.855	5.756	5.789	5.668	5.669	5.815	5.78	5.692	5.87	5.931	5.857	5.84	5.757	5.996	5.652	5.553	5.766	5.896	5.678	5.892	5.935	5.839	5.922	5.969	5.845	5.871	5.8	5.666	5.774	5.701	5.669	5.828	5.739	5.672	5.596
neg_2048	2-Hydroxymyristic Acid	neg	4.189	4.346	4.779	4.348	4.132	4.317	4.405	4.146	4.679	3.885	3.77	4.435	4.04	3.965	4.292	4.425	4.391	4.503	4.161	4.454	4.263	4.454	4.397	3.68	4.142	4.184	4.396	3.971	4.402	4.043	4.146	4.049	3.825	3.932	4.181	4.333	3.95	4.133	4.188	3.95	3.999	4.333	4.546	4.241	4.503	3.802	4.245
neg_2049	Dienogest	neg	5.023	5.071	5.05	5.038	5.066	5.028	4.992	4.981	5.059	4.991	5.094	4.965	4.971	5.051	5.015	5.132	4.989	5.029	5.034	5.14	4.962	4.935	4.992	4.931	4.929	4.893	5.054	5.078	5.02	5.01	4.958	4.93	4.933	4.968	4.841	4.872	4.961	4.964	5.028	5.004	4.98	4.984	5.049	4.91	5.015	4.964	5.054
neg_2050	(3S,7E,9S)-9-Hydroxy-4,7-megastigmadien-3-one 9-glucoside	neg	2.953	3.796	3.853	4.529	3.831	3.572	3.447	2.913	2.937	2.922	3.293	2.922	3.126	4.311	2.908	3.313	3.36	3.005	4.086	3.972	4.943	3.555	5.008	3.997	4.281	3.654	4.503	2.881	2.936	4.356	2.91	2.903	3.077	3.308	4.664	2.898	2.925	2.924	2.926	3.088	2.922	4.369	4.512	3.258	4.849	2.921	3.041
neg_2051	PE(20:3/0:0)	neg	5.417	5.328	4.81	5.638	5.38	4.883	5.376	5.383	5.335	5.216	5.458	5.52	5.203	5.158	5.438	4.726	5.198	5.006	5.422	5.623	5.323	5.185	5.366	5.492	5.371	5.253	5.174	5.127	5.534	5.164	5.221	5.355	5.3	5.272	5.165	5.383	4.983	5.612	5.607	5.322	5.623	5.085	5.489	4.841	4.897	5.292	5.248
neg_2056	Ursocholic acid	neg	5.686	5.691	5.578	5.606	5.577	5.715	5.796	5.768	5.632	5.895	5.558	5.589	5.58	5.59	5.68	5.358	5.556	5.47	5.531	5.298	5.662	5.701	5.646	5.495	5.611	5.69	5.456	5.581	5.59	5.543	5.478	5.559	5.603	5.679	5.645	5.69	5.617	5.788	5.551	5.421	5.516	5.496	5.447	5.593	5.457	5.463	5.43
neg_2067	Acetylpterosin C	neg	6.414	6.268	6.06	6.476	6.262	6.164	6.303	6.573	6.064	6.148	6.017	6.373	6.209	6.457	5.66	6.066	6.132	6.106	6.117	6.207	6.519	6.216	6.122	6.174	6.246	6.118	6.121	5.832	5.739	6.384	6.477	6.333	6.186	6.349	6.531	5.995	6.067	6.394	6.312	6.168	5.899	6.519	6.355	6.212	6.393	5.869	6.07
neg_2073	3,4-Dimethyl-5-pentyl-2-furantridecanoic acid	neg	5.414	5.4	5.428	5.36	5.437	5.346	5.446	5.596	5.15	5.46	5.2	5.512	5.392	5.188	5.341	5.199	5.301	5.399	5.26	5.401	5.406	5.538	5.356	5.406	5.365	5.506	5.312	5.216	5.301	5.297	5.491	5.432	5.391	5.323	5.464	5.345	5.362	5.344	5.309	5.3	5.347	5.394	5.176	5.315	5.338	5.285	5.197
neg_2082	(3beta,22R,23R,24S)-3,22,23-Trihydroxystigmastan-6-one	neg	6.213	6.115	6.049	6.129	6.022	6.107	6.269	6.284	6.004	6.23	6.005	6.219	6.131	6.069	6.033	5.964	6.002	6.176	6.069	5.915	6.168	6.277	6.191	6.146	6.089	6.303	5.972	5.88	6.085	6.158	6.114	6.197	6.197	6.123	6.259	6.277	6.15	6.192	6.101	5.951	6.122	6.011	5.999	6.207	6.021	5.958	5.91
neg_2085	Cathasterone	neg	5.319	5.422	5.271	5.439	5.266	5.403	5.436	5.586	5.118	5.273	5.075	5.445	5.229	5.16	5.28	5.239	5.164	5.494	5.325	5.364	5.495	5.645	5.458	5.38	5.261	5.593	5.327	5.111	5.148	5.211	5.602	5.545	5.335	5.242	5.449	5.303	5.343	5.369	5.482	5.193	5.296	5.523	5.146	5.502	5.374	5.324	5.182
neg_2094	PE(18:1(9Z)/0:0)	neg	6.758	6.383	5.957	6.442	6.212	5.891	6.263	6.763	6.367	6.428	6.257	6.252	6.16	6.098	6.191	5.921	6.221	6.06	6.12	6.511	6.291	5.951	6.271	6.807	6.573	6.279	6.09	6.468	6.171	6.065	6.482	6.381	6.162	6.247	6.518	6.225	6.083	6.447	6.443	6.311	6.594	6.03	6.377	6.271	6.092	6.52	6.109
neg_2097	6beta-Hydroxycampest-4-ene-3-one	neg	5.821	5.78	5.651	5.576	5.695	5.904	5.803	5.811	5.787	5.74	5.27	5.67	5.588	5.4	5.699	5.322	5.797	5.517	5.55	5.488	5.626	5.768	5.531	5.544	5.555	5.536	5.207	5.425	5.619	5.295	5.756	5.414	5.311	5.498	5.703	5.736	5.539	5.715	5.6	5.44	5.305	5.67	5.196	5.598	5.281	5.555	5.551
neg_2098	Echinocystic acid	neg	6.267	6.235	6.007	6.053	6.072	6.214	6.26	6.181	6.18	6.173	5.734	6.042	6.009	5.891	6.066	5.866	6.188	6.021	6.038	5.826	6.069	6.024	5.976	5.889	5.995	5.913	5.696	5.832	6.078	5.769	6.036	5.778	5.727	5.969	5.979	6.203	5.921	6.177	6.041	5.77	5.795	5.985	5.725	6.029	5.978	5.869	5.944
neg_2100	DG(a-13:0/0:0/20:3(8Z,11Z,14Z)-2OH(5,6))	neg	6.585	6.597	6.67	6.581	6.691	6.554	6.727	6.883	6.699	6.634	6.325	6.918	6.656	6.448	6.676	6.437	6.858	6.637	6.527	6.232	6.566	6.654	6.629	6.761	6.635	6.583	6.439	6.364	6.702	6.298	6.616	6.526	6.59	6.452	6.631	6.821	6.647	6.774	6.45	6.557	6.449	6.692	6.185	6.332	6.516	6.452	6.455
neg_2101	DG(18:1(12Z)-2OH(9,10)/0:0/a-15:0)	neg	6.003	6.064	6.188	6.009	6.192	5.988	6.211	6.266	6.064	5.981	5.736	6.201	6.097	6.136	5.925	5.897	6.275	6.302	6.088	5.934	5.983	6.186	6.279	6.235	6.058	6.266	5.843	5.879	6.161	5.791	6.075	6.075	6.112	5.869	6.205	6.213	6.044	6.061	5.977	5.996	5.98	6.072	5.746	6.023	6.027	6.05	5.98
neg_2112	3a,7b,12a-Trihydroxy-5a-Cholanoic acid	neg	5.568	5.253	5.269	6.209	5.001	5.221	5.403	5.515	5.205	5.278	4.736	5.132	4.819	5.127	4.518	5.051	5.071	5.473	5.198	4.929	5.969	5.158	5.93	5.275	5.297	5.172	5.748	4.755	4.696	4.871	5.749	4.894	4.709	5.1	5.84	4.838	4.667	5.07	5.08	4.723	4.732	6.247	6.055	5.469	5.969	4.804	4.88
neg_2120	2-Hexadec-7-enylicosa-8,11-dienedioic acid	neg	6.166	5.931	5.907	6.187	6.117	6.372	6.113	6.061	6.299	6.014	6.224	5.861	6.078	5.971	6.007	6.133	5.833	6.284	6.08	6.204	4.998	5.937	6.184	6.162	5.906	5.918	6.257	5.75	6.056	6.127	5.936	5.839	5.918	5.969	5.886	6.169	6.034	6.035	6.265	5.536	5.732	5.992	6.185	5.568	5.811	6.163	6.166
neg_2126	PE(20:4(5Z,8Z,11Z,14Z)/16:0)	neg	6.444	6.718	6.207	5.892	6.351	6.376	6.024	6.177	6.284	6.105	6.356	6.46	6.391	6.104	5.64	6.307	6.061	5.941	6.344	6.343	6.38	5.613	6.007	6	6.382	6.361	6.256	5.83	6.528	6.049	6.419	6.24	5.614	6.353	6.116	6.43	5.963	6.265	6.538	6.098	6.216	6.659	6.161	6.225	6.27	5.599	6.485
neg_2128	DG(8:0/a-15:0/0:0)	neg	6.3	6.371	6.274	6.306	6.307	6.382	6.385	6.392	6.152	6.198	5.899	6.332	6.182	5.974	6.248	6.2	6.218	6.316	6.245	6.313	6.254	6.304	6.301	6.194	6.192	6.176	6.115	6.049	6.15	6.078	6.403	6.213	5.981	6.019	6.237	6.247	6.167	6.313	6.244	6.044	6.053	6.297	6.115	6.279	6.289	6.148	6.203
neg_2131	PE(P-16:0/22:6)	neg	6.864	6.846	6.544	6.904	6.382	6.819	6.613	6.506	6.587	6.307	6.699	6.524	6.439	6.538	6.562	6.511	6.699	6.623	6.733	6.992	6.768	6.392	6.674	6.527	6.699	6.591	6.725	6.607	6.761	6.723	6.797	6.805	6.293	6.639	6.431	6.682	6.609	6.661	6.77	6.191	6.622	6.514	6.66	6.864	6.391	6.452	6.707
neg_2142	2-Hydroxyoctadecanoic acid	neg	6.096	5.942	5.91	6.002	5.923	5.928	5.947	5.852	6.024	5.691	5.658	5.845	5.772	5.696	5.862	5.964	5.981	6.01	5.839	6.107	5.824	5.874	5.985	5.673	5.821	5.707	5.925	5.675	5.835	5.768	6.127	5.694	5.599	5.685	5.906	5.914	5.663	5.811	5.907	5.703	5.7	5.901	6.036	5.935	6.009	5.711	5.939
neg_2155	4beta-hydroxymethyl-4alpha-methyl-5alpha-cholest-7-en-3beta-ol	neg	6.369	6.554	6.407	6.496	6.422	6.537	6.548	6.349	6.351	6.445	6.044	6.276	6.288	6.243	6.285	6.231	6.407	6.374	6.33	6.198	6.412	6.404	6.411	6.097	6.383	6.256	6.176	6.235	6.362	6.158	6.292	6.213	6.076	6.292	6.324	6.464	6.281	6.474	6.222	6.011	6.216	6.205	6.169	6.417	6.552	6.181	6.284
neg_2157	PE(20:3(5Z,8Z,11Z)/16:0)	neg	6.598	6.511	6.316	6.484	6.259	6.725	6.314	6.28	6.333	6.136	6.474	6.261	6.121	6.339	6.455	6.3	6.479	6.434	6.534	6.791	6.598	6.045	6.509	6.137	6.628	6.302	6.788	6.387	6.562	6.46	6.696	6.696	6.172	6.238	6.233	6.666	6.421	6.435	6.523	5.806	6.228	6.339	6.436	6.6	6.193	6.17	6.572
neg_2167	3-epi-6-deoxocathasterone	neg	5.119	5.582	5.382	5.541	5.442	5.677	5.749	5.542	5.239	5.342	5.03	5.42	5.441	5.195	5.242	5.255	5.24	5.458	5.374	5.32	5.484	5.579	5.466	5.321	5.291	5.579	5.228	5.284	5.361	5.151	5.433	5.584	5.308	5.224	5.401	5.358	5.492	5.879	5.27	5.292	5.295	5.509	5.039	5.456	5.442	5.741	5.272
neg_2171	LysoPE(P-18:0/0:0)	neg	5.947	5.775	5.973	5.876	5.897	5.728	5.603	5.521	5.851	5.609	5.598	5.488	5.792	5.651	5.602	5.629	5.921	5.617	5.791	6.059	5.839	5.651	5.86	5.774	5.808	5.645	6.108	5.729	5.686	5.771	6.116	5.565	5.584	5.762	6.097	5.927	5.502	5.789	5.654	5.694	5.582	5.867	6.059	5.545	6.014	5.603	5.756
neg_2172	Stigmastanediol	neg	5.738	6.091	5.995	6.087	5.909	6.069	6.087	5.934	5.843	6.071	5.718	5.847	5.894	5.862	5.902	5.776	5.896	5.901	5.922	5.739	6.01	6.085	6.02	5.749	5.97	5.956	5.798	5.849	5.915	5.709	5.926	5.928	5.779	5.957	5.928	5.95	5.976	6.073	5.799	5.648	5.917	5.812	5.68	6.068	6.074	5.788	5.874
neg_2174	PE(18:1(11Z)/20:4(8Z,11Z,14Z,17Z))	neg	6.014	6.358	5.627	5.572	6.005	6.228	5.378	5.757	5.716	5.784	5.793	6.095	6.008	5.885	5.065	5.973	5.492	5.629	5.919	5.959	6.162	5.086	5.513	5.529	5.721	5.648	5.84	5.443	5.899	5.631	5.849	5.648	4.955	6.023	5.688	5.916	5.688	5.881	5.827	5.781	5.771	6.057	5.709	5.898	5.813	4.946	5.803
neg_2178	Octahydrohyperforin	neg	6.157	6.304	6.329	6.258	6.385	6.338	6.362	6.314	6.433	6.542	6.138	6.27	6.183	6.238	6.358	6.109	6.446	6.132	6.039	5.84	6.317	6.298	6.374	6.05	6.201	6.283	6.075	6.216	6.313	6.036	6.322	6.184	6.089	6.289	6.268	6.29	6.239	6.372	5.881	6.051	6.181	6.197	5.716	5.836	6.338	6.165	6.194
neg_2180	PE(18:1(9Z)/18:2(9Z,12Z))	neg	6.163	6.649	5.825	5.477	6.051	6.132	5.686	5.923	6.231	5.957	6.293	6.201	6.171	5.986	5.589	6.046	5.622	5.693	6.14	6.016	6.032	5.558	5.532	5.742	6.417	6.365	6.048	5.516	6.418	5.909	5.986	5.964	5.493	6.154	5.89	6.284	5.691	6.071	6.207	5.939	6.109	6.493	5.776	5.762	5.816	5.332	6.416
neg_2182	DG(18:4(6Z,9Z,12Z,15Z)/15:0/0:0)	neg	6.426	6.46	6.428	6.429	6.635	6.468	6.531	6.701	6.708	6.787	6.343	6.796	6.478	6.435	6.685	6.119	6.753	6.225	6.311	5.226	6.487	6.594	6.414	6.379	6.456	6.542	6.282	6.379	6.743	6.264	6.368	6.446	6.518	6.516	6.507	6.577	6.657	6.698	6.098	6.342	6.342	6.64	5.804	5.908	6.001	6.221	6.364
neg_2184	DG(8:0/22:6(5Z,7Z,10Z,13Z,16Z,19Z)-OH(4)/0:0)	neg	4.462	3.842	3.386	5.212	3.949	3.524	3.64	4.119	4.499	3.423	2.135	4.373	4.032	4.528	2.248	3.515	3.318	1.868	3.488	2.613	4.934	2.133	4.845	2.563	4.575	3.355	4.659	1.702	2.782	3.815	4.237	2.452	2.417	3.392	2.231	2.343	3.24	4.096	3.743	2.726	2.78	5.205	5.878	2.041	4.701	2.233	1.992
neg_2241	10-Hydroxymelleolide	neg	4.66	5.62	5.633	5.449	4.595	5.786	5.741	5.304	4.352	5.36	5.375	5.11	4.515	5.38	3.362	5.508	5.455	5.031	6.066	4.739	5.714	5.189	5.274	4.411	5.183	4.995	5.125	4.841	5.258	4.87	4.9	5.267	5.702	5.418	5.112	5.346	4.959	5.956	5.557	5.614	5.373	4.567	4.938	5.688	5.016	4.507	4.932
neg_2244	PI(18:0/20:4(5Z,8Z,11Z,14Z))	neg	7.15	7.2	7.005	6.999	7.098	7.15	7.051	7.119	7.102	7.042	7.193	7.158	7.179	7.215	7.174	7.239	7.218	7.189	7.382	7.432	7.267	7.161	7.203	7.141	7.087	6.992	6.995	7.083	7.195	7.265	7.206	7.165	7.177	7.21	7.141	7.198	7.23	7.347	7.415	7.288	7.266	7.251	7.184	7.143	7.108	7.064	7.165
neg_2245	1H-Perfluorooctane	neg	5.152	5.137	5.663	4.762	3.909	4.763	4.718	4.742	3.888	4.883	4.503	5.093	5.022	4.955	5.251	5.562	4.302	4.6	5.171	4.995	4.85	4.703	4.615	5.212	5.08	4.66	5.084	5.331	5.274	5.147	5.47	5.15	5.041	5.273	5.374	5.032	4.966	4.957	5.206	4.772	5.255	4.63	5.124	4.764	5.181	4.691	5.496
neg_2272	PC(20:4(5Z,8Z,11Z,14Z)/P-18:0)	neg	6.516	5.841	6.374	6.167	6.484	6.564	6.383	6.434	6.396	6.361	6.42	6.357	6.442	6.428	6.343	6.445	6.445	6.345	6.501	5.978	6.362	6.49	6.483	6.35	6.385	6.34	6.406	6.546	6.581	6.621	6.565	6.406	6.448	6.507	6.307	6.439	6.486	6.315	5.85	6.434	6.325	6.253	6.404	6.382	6.405	6.464	6.479
neg_2273	Deoxyspergualin	neg	4.673	5.568	5.517	5.382	5.608	5.51	5.65	5.474	5.654	5.505	5.552	5.589	5.496	5.627	5.6	5.641	5.67	5.834	4.998	5.65	5.624	5.609	5.384	5.614	5.603	5.497	5.503	5.674	5.767	5.64	5.373	5.576	5.859	5.686	5.452	5.43	5.568	4.592	5.544	5.681	5.507	5.594	5.564	5.621	5.677	5.443	5.485
neg_2278	1-Nonadecanoyl-glycero-3-phosphoethanolamine	neg	6.478	6.375	6.447	6.805	6.403	6.078	6.176	6.304	6.278	6.358	6.403	6.279	6.441	6.29	6.257	6.207	6.444	6.083	6.496	6.401	6.631	6.221	6.631	6.428	6.366	6.364	6.597	6.149	6.38	6.207	6.377	6.437	6.254	6.395	6.885	6.465	6.154	6.792	6.409	6.272	6.482	6.528	6.559	6.284	6.502	6.414	6.291
neg_2377	S-Acetyl dihydroasparagusic acid	neg	5.292	5.336	5.305	5.325	5.346	5.325	5.285	5.273	5.306	5.271	5.276	5.286	5.283	5.317	5.257	5.287	5.285	5.257	5.302	5.313	5.282	5.257	5.227	5.226	5.239	5.237	5.278	5.243	5.26	5.283	5.258	5.237	5.281	5.269	5.218	5.251	5.26	5.242	5.3	5.286	5.25	5.254	5.259	5.21	5.289	5.253	5.247
neg_2420	3-(Pyridin-2-yldisulfanyl)propanoic acid	neg	5.881	5.92	5.896	5.881	5.894	5.88	5.874	5.867	5.872	5.869	5.867	5.864	5.871	5.883	5.841	5.857	5.867	5.856	5.888	5.902	5.876	5.86	5.844	5.84	5.838	5.824	5.864	5.839	5.869	5.881	5.852	5.828	5.856	5.855	5.81	5.83	5.863	5.858	5.878	5.87	5.86	5.858	5.835	5.812	5.869	5.85	5.842
neg_2453	Taurochenodeoxycholate-3-sulfate	neg	5.74	5.008	4.908	4.353	3.792	4.428	4.377	4.487	4.67	4.107	4.104	3.881	3.791	4.131	4.085	4.348	4.449	4.319	4.224	4.904	4.471	4.399	4.079	3.853	4.458	4.726	4.165	4.683	5.038	4.529	4.494	4.663	4.827	4.566	4.169	4.067	4.146	4.137	4	4.575	4.204	4.193	3.71	4.863	5.066	4.533	4.292
neg_2489	3-Isopropyl-2-methoxy-5-methylpyrazine	neg	4.474	4.503	4.518	4.414	4.486	4.491	4.489	4.437	4.489	4.445	4.484	4.47	4.515	4.511	4.473	4.498	4.46	4.529	4.508	4.464	4.505	4.465	4.466	4.392	4.41	4.431	4.472	4.506	4.526	4.483	4.479	4.477	4.428	4.463	4.383	4.428	4.461	4.495	4.477	4.467	4.47	4.503	4.466	4.374	4.447	4.479	4.452
neg_2492	Phosphoglycolic acid	neg	4.493	4.548	4.498	4.468	4.55	4.469	4.519	4.517	4.535	4.464	4.529	4.505	4.538	4.517	4.519	4.516	4.498	4.52	4.534	4.52	4.548	4.488	4.489	4.495	4.449	4.479	4.519	4.546	4.601	4.516	4.539	4.538	4.516	4.546	4.454	4.517	4.5	4.529	4.549	4.521	4.515	4.524	4.498	4.482	4.537	4.542	4.506
neg_2519	Dodecyl Hydrogen Sulfate	neg	5.704	5.417	5.206	5.212	5.271	5.319	5.394	5.74	5.283	5.609	5.225	5.086	5.208	5.204	5.288	5.304	5.151	5.335	5.163	5.305	5.132	5.056	5.248	5.127	5.346	5.166	5.196	5.109	5.174	5.13	5.492	5.178	5.245	5.239	5.11	5.163	5.32	5.21	5.448	5.308	5.114	5.125	5.355	5.237	5.171	5.13	5.092
neg_2527	LysoPE(0:0/18:2(9Z,12Z))	neg	5.143	5.076	4.705	4.967	4.764	4.654	5.034	5.396	5.046	5.342	5.095	5.059	4.874	4.927	4.986	4.343	4.998	4.634	4.791	4.768	4.96	4.837	4.926	5.566	5.506	5.018	4.644	5.321	5.158	4.644	5.125	5.171	5.021	5.074	5.112	4.982	4.974	5.31	4.914	5.184	5.358	4.644	4.779	4.767	4.818	5.367	4.741
neg_2535	LysoPC(0:0/20:4(5Z,8Z,11Z,14Z))	neg	5.618	5.564	5.377	5.474	5.592	5.116	5.425	5.44	5.511	5.601	5.596	5.377	5.64	5.592	5.414	5.364	5.704	5.36	5.636	5.817	5.449	5.548	5.484	5.571	5.673	5.701	5.793	5.54	5.513	5.555	5.735	5.766	5.583	5.567	5.747	5.83	5.268	5.606	5.558	5.56	5.713	5.575	5.879	5.706	5.422	5.665	5.682
neg_2554	LysoPC(15:0/0:0)	neg	7.565	7.53	7.515	7.72	7.526	7.337	7.406	7.463	7.484	7.488	7.54	7.463	7.549	7.465	7.445	7.405	7.546	7.363	7.54	7.575	7.634	7.4	7.622	7.537	7.504	7.468	7.632	7.419	7.5	7.43	7.53	7.497	7.467	7.528	7.762	7.551	7.38	7.692	7.582	7.486	7.588	7.593	7.648	7.465	7.572	7.521	7.47
neg_2559	Tulathromycin A	neg	5.828	6.528	6.251	6.176	6.409	6.504	6.146	6.255	6.334	6.35	6.396	6.404	6.273	6.5	6.331	6.229	6.239	6.518	5.95	6.488	6.421	6.288	6.189	6.309	6.42	6.392	6.308	6.288	6.444	6.318	6.188	6.345	6.388	6.281	6.213	6.353	6.472	5.985	6.425	6.339	6.32	6.407	6.172	6.546	6.386	6.215	6.451
neg_2560	PE(20:0/18:2(9Z,12Z))	neg	5.968	4.898	5.958	5.964	5.737	6.045	5.463	5.833	5.847	5.906	5.781	5.815	6.196	6.149	5.662	6.227	5.74	5.902	5.635	5.115	5.78	5.746	5.902	5.801	5.679	5.898	6.231	6.228	6.205	6.125	5.954	5.595	5.846	6.091	5.741	5.778	5.987	5.594	5.134	5.995	5.658	5.955	6.05	5.782	5.686	5.849	5.847
neg_2563	PE-NMe(22:4(7Z,10Z,13Z,16Z)/18:0)	neg	7.465	6.818	7.391	7.455	7.349	7.309	7.322	7.596	7.327	7.382	7.354	7.407	7.411	7.517	7.476	7.668	7.5	7.453	7.394	6.796	7.352	7.472	7.559	7.296	7.426	7.304	7.295	7.432	7.453	7.496	7.383	7.331	7.443	7.512	7.279	7.471	7.466	7.202	6.705	7.438	7.472	7.458	7.37	7.519	7.429	7.619	7.46
neg_2565	PE-NMe2(16:0/18:2(9Z,12Z))	neg	6.268	6.832	6.715	6.558	6.753	6.686	6.765	6.71	6.802	6.783	6.805	6.814	6.815	6.81	6.785	6.729	6.648	6.687	6.337	6.761	6.702	6.67	6.61	6.693	6.767	6.87	6.88	6.835	6.793	6.874	6.826	6.731	6.841	6.838	6.668	6.754	6.841	6.273	6.782	6.872	6.758	6.819	6.748	6.71	6.702	6.687	6.8
neg_2568	PC(16:1(9Z)/P-18:1(11Z))	neg	6.358	5.659	6.116	5.846	6.349	6.348	6.146	6.291	6.182	6.288	6.427	6.272	6.379	6.359	6.188	6.324	6.128	5.964	6.434	5.787	6.075	6.167	6.243	6.18	6.313	6.286	6.51	6.517	6.346	6.366	6.41	6.213	6.301	6.544	5.946	6.246	6.229	6.236	5.723	6.224	6.203	6.067	6.241	6.188	6.023	5.907	6.019
neg_2569	PE-NMe2(18:0/18:2(9Z,12Z))	neg	6.38	6.169	6.038	6.22	6.354	6.27	6.244	6.369	6.386	6.336	6.35	6.32	6.343	6.361	6.322	6.375	6.38	6.373	6.42	6.153	5.992	6.2	6.228	6.336	6.259	6.177	6.299	6.405	6.342	6.302	6.274	6.306	6.33	6.319	6.11	6.263	6.351	6.381	6.206	6.11	6.351	6.332	6.292	6.359	6.238	6.286	6.267
neg_2609	Perfluorononanoic Acid	neg	4.996	5.049	5.548	4.542	3.224	4.48	4.487	4.558	3.243	4.659	4.371	4.984	4.858	4.738	5.132	5.445	3.551	4.395	5.073	4.858	4.686	4.514	4.42	5.071	4.973	4.347	4.958	5.24	5.186	4.979	5.363	5.032	4.95	5.154	5.25	4.905	4.768	4.812	5.077	4.592	5.125	4.179	4.956	4.414	5.026	4.481	5.373
neg_2617	2-Dodecylbenzenesulfonic acid	neg	6.528	6.779	6.3	6.261	6.338	6.345	6.185	6.267	6.5	6.209	6.189	6.146	6.154	6.255	6.144	6.213	6.243	6.289	6.398	6.319	6.157	6.086	6.088	6.073	6.129	6.027	6.09	6.153	6.093	6.165	6.203	6.238	6.064	6.101	6.026	6.12	6.171	6.351	6.303	6.254	6.12	6.094	6.149	6.11	6.169	6.129	6.161
neg_2619	Pregnenolone sulfate	neg	4.959	5.201	5.166	5.059	4.81	4.921	5.258	4.953	5.007	5.282	4.92	4.385	3.975	4.964	2.744	4.992	4.797	4.988	5.346	4.396	5.343	4.972	4.791	4.101	5.318	4.974	4.816	4.83	4.93	4.708	4.831	5.202	4.699	4.716	5.144	4.778	5.4	5.447	5.184	4.93	5.073	4.594	4.46	5.155	4.531	4.984	4.701
neg_2623	Benzoyleneurea	neg	5.402	5.439	5.402	5.364	5.425	5.368	5.424	5.404	5.427	5.39	5.439	5.403	5.432	5.421	5.404	5.418	5.415	5.388	5.407	5.459	5.407	5.396	5.365	5.399	5.358	5.396	5.417	5.427	5.428	5.453	5.414	5.386	5.439	5.445	5.373	5.388	5.432	5.408	5.471	5.465	5.445	5.438	5.445	5.399	5.456	5.446	5.443
neg_2634	Perfluorooctanoic acid	neg	6.459	5.739	6.585	5.763	5.574	6.007	5.964	6.068	5.359	6.352	5.807	6.141	6.096	6.038	6.05	6.798	5.64	5.786	6.373	6.158	5.962	5.974	6.014	6.265	6.925	6.047	6.215	5.948	6.317	6.381	6.676	6.258	6.401	6.772	6.568	6.311	5.844	6.363	6.287	6.201	6.304	5.868	6.234	6.353	6.051	6.027	6.599
neg_264	Macromomycin B	neg	5.553	5.43	5.32	5.406	5.431	5.414	5.414	5.514	5.181	5.491	5.225	5.482	5.418	5.465	5.453	5.366	5.304	5.281	5.326	5.294	5.329	5.328	5.315	5.297	5.336	5.505	5.421	5.423	5.482	5.582	5.445	5.372	5.58	5.378	5.348	5.407	5.401	5.497	5.434	5.438	5.442	5.453	5.349	5.407	5.361	5.137	5.247
neg_2645	PE-NMe2(20:4(5Z,8Z,11Z,14Z)/16:0)	neg	6.412	6.921	6.712	6.423	6.717	6.743	6.718	6.558	6.609	6.637	6.775	6.818	6.795	6.765	6.645	6.717	6.591	6.6	6.42	6.831	6.791	6.648	6.485	6.607	6.627	6.666	6.729	6.712	6.8	6.723	6.73	6.714	6.631	6.836	6.566	6.671	6.71	6.357	6.787	6.775	6.707	6.791	6.693	6.661	6.763	6.628	6.648
neg_2646	DG(15:0/18:3(6Z,9Z,12Z)/0:0)	neg	6.939	6.928	7.061	7.011	7.156	7.042	7.074	7.134	7.231	7.354	6.963	7.201	7.033	6.976	7.151	6.888	7.158	6.974	6.878	6.594	7.012	7.144	7.13	6.891	7.009	7.213	6.992	6.936	7.191	6.957	7.086	7.067	6.982	7.101	7.058	7.075	7.073	7.171	6.767	6.808	6.972	7.043	6.662	6.545	6.96	6.876	6.971
neg_2654	PE(18:0/20:3(5Z,8Z,11Z))	neg	5.864	6.302	5.766	5.768	5.908	5.934	5.809	5.667	5.454	5.755	5.973	5.958	6.094	5.946	5.38	6.036	5.832	5.579	5.832	6.068	6.104	5.591	5.601	5.677	5.698	5.794	5.736	5.73	5.853	5.922	6.032	5.946	5.384	6.139	5.762	5.823	5.907	5.815	6.067	5.97	5.98	5.897	5.733	5.929	5.765	5.52	5.825
neg_2655	PE(16:0/20:3(8Z,11Z,14Z))	neg	6.799	6.672	6.524	6.627	6.436	6.861	6.507	6.54	6.466	6.571	6.818	6.487	6.482	6.711	6.664	6.492	6.632	6.647	6.776	6.938	6.856	6.301	6.71	6.515	6.925	6.633	7.017	6.738	6.839	6.725	6.906	6.993	6.626	6.592	6.457	6.864	6.74	6.74	6.685	6.218	6.62	6.533	6.562	6.783	6.386	6.543	6.744
neg_2656	DG(15:0/16:1(9Z)/0:0)	neg	5.212	6.012	5.903	6.268	5.596	5.563	6.013	6.193	5.484	5.923	5.909	5.948	5.494	5.948	5.855	5.753	5.455	6.139	6.159	5.174	6.289	6.468	6.297	5.876	5.714	6.572	5.918	5.961	5.557	5.614	6.092	6.443	6.127	5.82	6.126	5.418	6.043	5.923	5.878	5.716	6.213	6.069	5.323	5.937	6.045	6.002	5.762
neg_2658	3-Methylbut-2-enoylcarnitine	neg	6.803	6.254	6.08	5.923	6.069	6.162	6.092	6.194	6.172	6.271	6.091	6.058	6.032	6.247	6.016	6.193	6.186	6.172	6.829	6.397	6.077	6.188	6.007	6.447	6.302	6.215	6.259	6.089	6.114	6.041	5.996	6.252	6.004	6.065	5.985	6.051	6.106	6.79	6.225	6.197	6.075	6.039	6.078	6.122	5.981	6.115	6.514
neg_2663	1-arachidonoyl-2-hydroxy-sn-glycero-3-phosphate	neg	5.482	5.284	5.209	6.079	5.627	5.347	4.863	5.739	4.67	4.701	4.937	5.345	5.52	5.954	5.396	4.73	5.412	4.603	4.777	5.034	5.849	5.11	6.013	4.691	5.18	4.665	6.252	4.893	4.534	4.647	6.054	5.594	6.207	5.949	5.989	5.908	5.501	5.814	5.536	5.477	5.401	5.863	5.922	5.071	6.024	5.342	4.961
neg_2680	4-Hydroxy-16,18-tritriacontanedione	neg	4.221	5.383	5.38	5.768	4.913	4.954	5.533	5.564	5.03	5.165	5.055	5.471	4.702	5.209	5.337	4.952	4.858	5.588	5.407	4.14	5.65	5.843	5.766	5.087	5.022	5.92	5.349	5.392	4.931	5.046	5.461	5.879	5.478	5.177	5.474	4.589	5.46	5.239	5.053	4.965	5.416	5.444	4.456	5.385	5.487	5.311	5.247
neg_2689	Myristoleic acid	neg	5.946	6.23	6.122	6.232	6.146	6.133	6.158	6.115	5.972	6.184	5.861	6.152	6.053	5.968	6.11	6.017	6.088	6.123	6.164	6.065	6.19	6.263	6.163	5.973	6.075	6.15	6.049	5.987	6.03	5.848	6.151	6.215	5.906	6.007	6.059	5.995	6.094	6.075	6.012	5.863	6.071	6.171	5.974	6.221	6.429	5.976	6.076
neg_2692	DG(18:3(9Z,12Z,15Z)/15:0/0:0)	neg	6.907	7.085	7.162	7.252	7.178	7.004	7.263	7.372	7.227	7.253	6.885	7.449	7.05	6.947	7.286	6.995	7.231	7.266	7.004	6.622	7.151	7.261	7.275	7.07	7.091	7.276	7.013	7.001	7.243	6.932	7.174	7.242	7.253	6.966	7.255	7.182	7.213	7.2	6.845	7	6.989	7.176	6.707	6.904	7.07	6.946	7.051
neg_2699	Pristanal	neg	5.706	5.573	5.595	5.093	5.141	5.368	5.468	5.429	5.254	4.973	5.211	5.355	5.037	5.256	4.978	5.204	5.41	5.805	5.249	5.439	5.317	5.451	5.158	5.376	5.447	5.413	5.61	5.017	5.389	5.261	5.581	5.404	4.959	4.826	5.112	5.361	5.297	5.083	5.202	5.155	4.886	5.806	5.449	5.589	5.357	5.209	5.358
neg_2709	Triptohypol F	neg	6.657	6.801	6.758	6.723	6.68	6.834	6.841	6.653	6.753	6.848	6.436	6.617	6.587	6.537	6.695	6.554	6.838	6.613	6.544	6.407	6.719	6.677	6.72	6.394	6.666	6.531	6.476	6.584	6.65	6.351	6.68	6.481	6.319	6.63	6.642	6.767	6.558	6.747	6.436	6.346	6.505	6.526	6.28	6.527	6.779	6.502	6.589
neg_2711	DG(12:0/12:0/0:0)	neg	5.83	6.05	5.946	6.016	5.927	5.911	6	6.006	5.753	5.774	5.575	5.968	5.742	5.652	5.816	5.865	5.824	6.057	5.93	6.075	5.962	6.064	6.008	5.783	5.854	5.938	5.83	5.694	5.775	5.612	6.043	6	5.714	5.68	5.9	5.833	5.899	5.891	5.865	5.733	5.815	6.058	5.719	5.937	6.011	5.786	5.87
neg_2714	(22S,24R)-22-hydroxy-5alpha-ergostan-3-one	neg	5.704	5.865	5.643	5.703	5.681	5.888	5.821	5.764	5.578	5.624	5.39	5.764	5.647	5.432	5.615	5.615	5.706	5.717	5.717	5.521	5.787	5.847	5.718	5.661	5.625	5.768	5.513	5.504	5.602	5.379	5.803	5.753	5.492	5.454	5.76	5.708	5.692	5.796	5.63	5.491	5.49	5.806	5.491	5.705	5.652	5.621	5.588
neg_2716	3a,7a-Dihydroxy-5b-cholestane	neg	6.74	6.897	6.857	6.944	6.864	6.947	6.947	6.855	6.797	6.841	6.467	6.908	6.844	6.639	6.873	6.731	6.914	6.829	6.848	6.73	6.828	6.886	6.841	6.636	6.856	6.727	6.687	6.605	6.848	6.599	6.844	6.775	6.483	6.69	6.775	6.897	6.738	6.874	6.76	6.53	6.657	6.822	6.648	6.92	7.003	6.674	6.761
neg_2717	1-O-Isopentyl-3-O-octadec-2-enoyl glycerol	neg	6.391	6.728	6.577	6.739	6.65	6.592	6.636	6.586	6.264	6.443	6.261	6.522	6.326	6.317	6.433	6.5	6.378	6.634	6.574	6.503	6.65	6.691	6.63	6.381	6.424	6.537	6.379	6.459	6.343	6.404	6.615	6.631	6.272	6.264	6.578	6.28	6.508	6.429	6.51	6.284	6.424	6.634	6.417	6.553	6.599	6.341	6.532
neg_2718	Nervonic acid	neg	5.911	6.151	5.89	6.134	5.879	5.817	5.957	6.007	5.562	5.667	5.641	5.819	5.597	5.604	5.692	5.881	5.689	6.082	6.006	6.061	6.043	6.105	5.979	5.804	5.732	5.917	5.876	5.773	5.598	5.621	6.114	6.009	5.637	5.65	5.871	5.459	5.91	5.7	5.994	5.591	5.849	6.068	5.766	5.905	6.096	5.648	5.886
neg_2719	N-Oleoyl Leucine	neg	4.667	3.645	4.402	4.218	3.592	1.534	4.43	0.1171	4.1	4.416	3.085	3.893	0.5519	3.082	0.1158	3.897	4.137	4.949	3.296	4.738	0.1311	4.157	4.261	3.531	3.534	4.654	3.555	4.228	4.053	4.904	3.789	3.787	0.8107	0.1139	4.256	4.171	3.178	3.735	4.033	3.067	1.047	3.898	4.549	4.898	4.655	3.81	3.922
neg_2729	LysoPC(20:3(5Z,8Z,11Z)/0:0)	neg	5.179	5.038	4.362	5.41	5.019	4.222	4.88	4.979	4.568	4.843	5.457	5.33	5.107	5.118	5.051	4.56	4.875	4.738	5.442	5.569	5.348	5.041	5.229	5.335	5.184	5.306	5.22	4.466	5.534	5.307	5.1	5.293	5.306	5.172	5.189	5.379	4.776	5.52	5.569	5.329	5.493	5.021	5.484	4.757	4.533	5.23	5.252
neg_2733	DG(14:1(9Z)/15:0/0:0)	neg	6.536	6.539	6.486	6.551	6.635	6.637	6.709	6.67	6.738	6.517	6.221	6.75	6.629	6.307	6.661	6.458	6.709	6.472	6.403	6.113	6.508	6.537	6.549	6.448	6.474	6.383	6.312	6.392	6.594	6.32	6.605	6.411	6.365	6.442	6.51	6.696	6.462	6.57	6.401	6.351	6.294	6.582	6.179	6.421	6.519	6.457	6.364
neg_2736	Palmitoleic acid	neg	6.344	6.704	6.587	6.78	6.518	6.493	6.794	6.76	6.381	6.465	6.338	6.669	6.316	6.417	6.468	6.412	6.466	6.86	6.634	6.344	6.79	6.905	6.958	6.566	6.432	6.895	6.512	6.494	6.357	6.353	6.686	6.881	6.659	6.39	6.752	6.388	6.618	6.615	6.478	6.473	6.531	6.728	6.326	6.627	6.603	6.632	6.508
neg_2737	(3beta,5alpha,6beta,24R)-Stigmastane-3,5,6-triol	neg	6.754	6.864	6.766	6.921	6.694	6.843	6.985	6.898	6.692	6.794	6.563	6.793	6.65	6.638	6.696	6.671	6.654	6.934	6.75	6.593	6.877	7.025	6.966	6.673	6.709	6.884	6.694	6.621	6.642	6.671	6.85	6.905	6.599	6.682	6.917	6.807	6.744	6.8	6.777	6.52	6.732	6.674	6.656	6.878	6.751	6.551	6.654
neg_2742	4-Nonylphenol	neg	6.221	6.291	6.19	6.149	6.209	6.335	6.341	6.235	6.318	6.281	5.844	6.163	6.132	6.026	6.206	5.931	6.4	6.095	6.062	5.683	6.155	6.168	6.117	5.972	6.154	6.013	5.812	6.026	6.223	5.791	6.091	5.938	5.863	6.104	6.138	6.304	6.088	6.254	5.98	5.886	5.94	6.094	5.7	6.074	6.056	6.006	6.029
neg_2752	LysoPE(P-18:1(9Z)/0:0)	neg	5.832	5.4	5.611	5.647	5.433	5.208	5.234	5.268	5.508	5.334	5.016	5.093	5.473	5.355	5.315	5.331	5.575	5.292	5.467	5.949	5.662	5.265	5.587	5.627	5.572	5.488	5.914	5.417	5.73	5.553	6.115	5.237	5.41	5.343	5.878	5.667	5.097	5.447	5.409	5.448	5.157	5.59	5.846	5.256	5.889	5.348	5.615
neg_2753	Geosmin	neg	5.907	5.921	5.746	5.826	5.846	5.875	5.878	5.971	5.649	5.68	5.404	5.842	5.754	5.454	5.753	5.722	5.782	5.844	5.794	5.966	5.731	5.837	5.769	5.762	5.708	5.671	5.672	5.501	5.668	5.504	6.042	5.726	5.478	5.52	5.755	5.678	5.643	5.751	5.877	5.554	5.572	5.823	5.665	5.802	6.077	5.718	5.709
neg_2754	Tetracosanedioic acid	neg	5.567	5.535	5.326	5.491	5.191	5.276	5.483	5.742	5.121	5.003	4.911	5.25	4.976	4.948	5.123	5.266	5.136	5.553	5.344	5.573	5.384	5.42	5.488	5.294	5.185	5.33	5.163	5.2	5.02	5.008	5.848	5.35	5.135	5.045	5.363	5.05	5.209	5.158	5.467	5.032	5.143	5.384	5.115	5.326	5.48	5.198	5.259
neg_2756	8-Nonen-2-one	neg	5.719	6.022	5.861	5.954	5.98	5.977	6.178	5.778	6.259	5.823	5.668	6.05	5.863	5.72	5.994	5.97	6.072	6.015	5.877	6.083	5.852	5.911	5.993	5.745	5.881	5.715	5.938	5.759	5.956	5.71	5.748	5.728	5.575	5.706	5.998	6.075	5.781	5.83	5.734	5.706	5.697	6.017	6.012	5.787	6.07	5.81	5.977
neg_2764	7-O-Succinyl macrolactin A	neg	5.052	4.967	4.959	5.891	4.403	4.694	4.82	4.589	4.853	4.641	4.543	4.28	4.123	4.816	3.321	4.736	4.152	5.049	5.149	4.759	5.8	4.139	5.625	4.701	4.928	4.473	5.509	4.002	3.349	4.442	5.038	4.036	3.924	4.592	5.326	3.311	3.338	4.585	4.403	4.316	4.469	5.959	5.868	4.943	5.795	4.134	4.549
neg_277	Inosine	neg	4.855	5.973	5.844	4.435	5.626	5.858	5.591	2.79	5.777	6.368	6.186	4.84	5.901	4.844	4.274	5.929	5.208	5.573	6.324	5.336	4.799	6.143	4.217	6.196	5.768	5.828	3.208	5.691	5.487	3.576	5.107	6.023	4.635	5.206	3.721	5.761	5.18	4.52	5.805	6.177	5.703	5.651	6.09	6.334	4.431	5.692	5.907
neg_2770	Houttuynin	neg	6.334	6.498	6.33	6.588	6.235	6.267	6.504	6.516	6.076	6.308	6.222	6.302	6.066	6.271	6.132	6.165	6.084	6.634	6.374	6.283	6.623	6.741	6.609	6.389	6.296	6.591	6.385	6.192	6.105	6.171	6.508	6.62	6.35	6.263	6.583	6.213	6.377	6.329	6.501	6.091	6.459	6.23	6.27	6.632	6.375	6.112	6.218
neg_2773	8,11-eicosadiynoic acid	neg	5.131	5.043	5.082	5.316	5.136	4.955	5.122	4.817	5.383	4.866	4.883	5.177	5.223	5.116	5.125	5.081	5.243	5.067	4.984	5.3	5.082	5.049	5.137	4.758	4.99	4.902	5.322	4.822	5.109	4.949	5.439	4.827	5.056	5.102	5.269	5.379	4.835	5.097	5.07	4.718	5.014	5.251	5.378	4.94	5.171	4.98	5.158
neg_2774	DG(8:0/13:0/0:0)	neg	5.806	5.665	5.556	5.611	5.637	5.715	5.647	5.881	5.425	5.509	5.183	5.596	5.457	5.296	5.546	5.445	5.436	5.641	5.465	5.818	5.531	5.564	5.59	5.561	5.478	5.473	5.427	5.321	5.426	5.242	5.943	5.477	5.349	5.358	5.556	5.505	5.472	5.569	5.65	5.322	5.341	5.623	5.425	5.673	5.585	5.471	5.465
neg_2779	Tocols	neg	6.2	6.14	6.04	6.084	6.15	6.238	6.179	6.238	6.008	6.021	5.745	6.154	6.062	5.832	6.034	5.972	6.077	6.134	6.053	6.162	6.034	6.129	6.075	6.025	5.991	6.027	5.929	5.775	5.971	5.891	6.273	5.982	5.799	5.842	6.078	6.142	5.941	6.094	6.16	5.907	5.888	6.092	5.952	6.051	6.227	5.946	5.963
neg_2786	DG(16:1(9Z)/16:1(9Z)/0:0)	neg	6.088	6.231	6.339	6.285	6.209	6.059	6.439	6.519	6.127	6.154	5.947	6.409	6.104	6.061	6.183	6.017	6.282	6.55	6.223	6.163	6.23	6.394	6.53	6.389	6.195	6.555	6.168	6.014	6.145	6.033	6.288	6.363	6.396	6.076	6.488	6.277	6.232	6.312	6.114	6.192	6.183	6.311	5.991	6.277	6.241	6.164	6.079
neg_2788	9-Decenoic acid	neg	6.47	6.413	6.293	6.452	6.222	6.368	6.574	6.534	6.222	6.413	6.177	6.387	6.302	6.27	6.251	6.194	6.255	6.534	6.321	6.182	6.473	6.557	6.512	6.353	6.33	6.487	6.243	6.132	6.276	6.295	6.396	6.42	6.322	6.305	6.523	6.464	6.323	6.384	6.401	6.135	6.356	6.238	6.242	6.431	6.253	6.168	6.201
neg_2789	5beta-Cholestane-3alpha,7alpha,12alpha-triol	neg	6.842	6.81	6.775	6.844	6.743	6.822	6.931	6.939	6.667	6.865	6.589	6.829	6.747	6.699	6.763	6.669	6.697	6.869	6.771	6.753	6.855	6.944	6.88	6.772	6.737	6.877	6.711	6.584	6.695	6.723	6.92	6.865	6.668	6.722	6.904	6.854	6.755	6.803	6.822	6.572	6.727	6.736	6.684	6.918	6.752	6.627	6.666
neg_2796	(R)-1-Octen-3-ol	neg	5.094	5.189	5.254	5.291	5.173	4.994	5.163	5.279	4.841	5.132	5.032	5.007	4.885	5.037	4.959	5.08	4.943	5.23	5.048	5.212	5.212	5.428	5.247	5.223	5.102	5.241	5.13	5.098	4.805	4.986	5.439	5.336	5.034	5.035	5.28	4.913	5.046	5.086	5.207	4.961	5.176	5.283	4.961	5.328	5.013	5.154	4.949
neg_2797	(9S,10S)-9,10-dihydroxyoctadecanoate	neg	5.73	5.696	5.872	5.606	5.593	5.607	5.761	5.662	5.88	5.455	5.228	5.674	5.452	5.365	5.606	5.659	5.718	5.915	5.524	5.879	5.531	5.708	5.683	5.409	5.556	5.559	5.567	5.364	5.606	5.439	5.932	5.417	5.251	5.35	5.631	5.639	5.365	5.556	5.653	5.384	5.358	5.609	5.852	5.627	5.695	5.413	5.6
neg_2799	[3-[2-Aminoethoxy(hydroxy)phosphoryl]oxy-2-hydroxypropyl] hexadecanoate	neg	6.52	6.455	6.264	6.616	6.225	6.074	6.237	6.393	6.337	6.255	6.318	6.308	6.215	6.028	6.269	6.098	6.212	6.194	6.065	6.55	6.283	6.109	6.351	6.408	6.281	6.073	6.229	6.166	6.149	6.079	6.501	6.16	6.221	6.287	6.439	6.265	5.967	6.463	6.55	6.355	6.472	6.208	6.38	6.273	6.228	6.224	6.213
neg_280	(E)-Casimiroedine	neg	5.932	6.017	5.983	4.243	6.012	5.956	5.805	5.122	5.958	5.963	6.178	6.044	5.862	6.184	6.187	5.664	5.924	5.675	5.979	5.794	5.043	5.861	4.854	5.851	6.085	6.043	4.731	6.108	5.96	6.105	5.976	6.173	6.031	6.022	5.159	5.99	5.93	5.842	5.924	5.927	6.097	4.99	5.896	5.922	4.987	5.876	5.951
neg_2801	Docosahexaenoic Acid	neg	4.904	4.819	5.263	5.018	4.846	4.83	5.067	4.41	5.344	4.561	4.326	5.12	4.879	4.779	5.102	5.157	5.034	5.146	4.751	5.424	4.95	4.887	5.02	3.967	4.742	4.213	5.128	4.28	5.156	4.649	5.006	4.379	4.121	4.719	4.988	5.322	4.453	4.763	4.905	4.673	4.247	5.057	5.369	4.807	5.169	4.461	5.252
neg_2802	DG(18:3(6Z,9Z,12Z)/14:0/0:0)	neg	6.024	6.03	6.135	6.022	6.054	5.925	6.191	6.333	6.01	6.066	5.866	6.288	6.017	5.852	6.075	5.842	6.198	6.196	5.962	5.927	6.045	6.149	6.162	6.273	6.077	6.258	6.007	5.821	5.993	5.829	6.079	6.075	6.128	5.95	6.196	6.192	6.042	6.212	5.906	6.028	5.983	6.099	5.726	5.954	6.126	5.968	5.862
neg_2805	27-Nor-5b-cholestane-3a,7a,12a,24,25-pentol	neg	6.481	6.365	6.339	6.388	6.343	6.403	6.514	6.563	6.244	6.473	6.212	6.431	6.322	6.259	6.379	6.242	6.237	6.426	6.299	6.29	6.402	6.462	6.456	6.342	6.258	6.446	6.228	6.148	6.266	6.357	6.473	6.389	6.296	6.298	6.464	6.411	6.345	6.388	6.38	6.155	6.264	6.258	6.27	6.413	6.293	6.182	6.226
neg_2815	Allodeoxycholic acid	neg	6.589	6.276	6.372	6.351	6.359	6.426	6.498	6.485	6.361	6.533	6.203	6.361	6.353	6.415	6.445	6.259	6.087	6.24	6.318	6.462	6.384	6.465	6.428	6.274	6.387	6.402	6.281	6.062	6.378	6.431	6.415	6.347	6.273	6.367	6.442	6.473	6.342	6.533	6.467	5.999	6.253	6.188	6.315	6.538	6.396	6.143	6.153
neg_2816	Isokobusone	neg	6.205	6.13	5.945	5.981	5.943	6.146	6.203	6.162	6.083	6.228	5.797	5.979	5.96	5.937	6.082	5.677	6.057	5.903	5.939	5.827	6.057	6.081	5.985	5.853	5.945	6.061	5.707	5.884	6.043	5.912	6.02	5.842	5.822	6.025	6.036	6.141	5.954	6.206	6.003	5.77	5.82	5.847	5.725	6.089	5.841	5.748	5.847
neg_2822	3beta,7alpha-Dihydroxy-5-cholestenoate	neg	5.773	5.735	5.584	5.524	5.622	5.779	5.764	5.747	5.667	5.817	5.416	5.644	5.605	5.466	5.682	5.427	5.645	5.485	5.528	5.401	5.617	5.645	5.486	5.551	5.514	5.731	5.151	5.472	5.667	5.553	5.638	5.45	5.499	5.593	5.705	5.793	5.595	5.759	5.585	5.477	5.372	5.605	5.248	5.565	5.372	5.531	5.429
neg_2826	Sclareol	neg	5.364	5.277	5.361	5.382	5.099	5.124	5.499	5.683	5.036	5.179	5.076	5.314	4.973	4.992	5.083	4.906	5.156	5.735	5.239	5.288	5.203	5.216	5.671	5.318	5.221	5.553	4.792	5.307	5.201	5.268	5.383	5.265	5.443	5.054	5.498	5.396	5.299	5.122	5.268	5.342	5.097	5.225	5.007	5.146	5.415	5.305	5.051
neg_2831	MEDICA 16	neg	5.241	5.071	5.087	4.842	4.734	4.748	5.196	5.471	4.9	4.951	4.767	5.109	4.782	4.706	4.93	4.812	4.94	5.311	4.863	5.156	4.805	4.984	5.31	5.115	5.039	5.308	4.57	4.883	4.742	4.945	5.352	5.115	5.28	4.913	5.351	5.109	5.042	4.841	4.943	5.036	4.825	4.836	4.755	4.798	4.913	5.05	4.842
neg_2832	Dibutyl Phthalate	neg	5.393	5.221	4.992	5.62	5.104	5.04	5.222	5.479	5.015	4.988	4.739	5.268	5.049	5.315	4.383	4.871	5.041	5.09	4.999	5.111	5.557	5.071	5.266	5.091	5.121	4.976	5.156	4.601	4.505	5.177	5.52	5.162	4.991	5.189	5.506	4.841	4.853	5.236	5.207	4.984	4.64	5.655	5.461	5.204	5.459	4.661	4.865
neg_2839	Buprenorphine	neg	5.033	4.65	4.842	5.352	4.865	3.976	4.535	4.956	4.4	4.302	5.51	5.107	5.057	4.931	4.988	4.584	4.003	4.678	4.995	5.304	5.419	4.772	4.908	5.012	4.6	5.163	5.276	4.299	5.249	5.012	4.693	5.217	5.11	5.01	5.01	5.166	4.622	5.137	5.521	5.181	5.339	5.29	5.165	4.386	4.477	4.231	5.655
neg_2840	3alpha,7alpha,12alpha-trihydroxy-5beta-cholestanate	neg	5.777	5.777	5.781	5.83	5.802	5.774	5.866	6.006	5.635	5.852	5.662	5.97	5.808	5.651	5.833	5.689	5.748	5.823	5.708	5.772	5.843	5.962	5.811	5.833	5.75	5.961	5.763	5.636	5.711	5.743	5.876	5.908	5.776	5.741	5.86	5.794	5.769	5.811	5.78	5.708	5.775	5.851	5.533	5.755	5.925	5.729	5.619
neg_2841	9(S)-HODE	neg	5.373	5.432	5.605	5.363	5.331	5.333	5.49	5.425	5.659	5.523	5.006	5.466	5.255	5.197	5.385	5.344	5.538	5.547	5.232	5.526	5.217	5.415	5.342	5.272	5.547	5.283	5.377	5.368	5.397	5.192	5.637	5.062	5.037	5.051	5.471	5.413	5.14	5.541	5.326	5.173	5.213	5.399	5.47	5.236	5.466	5.382	5.326
neg_2851	4a-Carboxy-4b-methyl-5a-cholesta-8,24-dien-3b-ol	neg	5.899	5.859	5.741	5.715	5.713	5.824	5.913	5.937	5.751	5.89	5.615	5.867	5.798	5.667	5.754	5.626	5.678	5.735	5.794	5.78	5.797	5.837	5.747	5.744	5.684	5.807	5.534	5.526	5.736	5.728	5.699	5.728	5.73	5.755	5.783	5.915	5.757	5.858	5.83	5.588	5.655	5.665	5.551	5.792	5.641	5.599	5.622
neg_2860	Adrenic acid	neg	5.48	5.47	5.384	5.398	5.372	5.601	5.501	5.628	5.377	5.496	5.262	5.389	5.332	5.228	5.278	5.114	5.452	5.325	5.321	5.223	5.327	5.407	5.323	5.371	5.406	5.41	5.139	5.338	5.335	5.232	5.289	5.269	5.41	5.316	5.406	5.435	5.372	5.324	5.316	5.324	5.249	5.4	5.139	5.262	5.158	5.406	5.139
neg_2861	Sterculic acid	neg	5.675	5.494	5.569	5.467	5.421	5.447	5.61	5.799	5.319	5.567	5.369	5.574	5.419	5.281	5.422	5.322	5.502	5.693	5.328	5.36	5.405	5.583	5.542	5.551	5.516	5.586	5.313	5.541	5.4	5.478	5.49	5.403	5.582	5.412	5.592	5.673	5.539	5.458	5.302	5.56	5.428	5.408	5.244	5.118	5.371	5.462	5.264
neg_2865	Varanic acid	neg	6.089	5.976	5.931	5.98	5.954	6	6.14	6.173	5.868	6.192	5.966	6.08	5.986	5.982	6.014	5.845	5.863	5.978	5.928	5.8	6.032	6.083	6.066	5.953	5.918	6.097	5.831	5.848	5.94	6.063	5.95	6.031	6.047	6.004	6.072	6.098	6.021	6.06	5.94	5.812	5.967	5.839	5.866	5.976	5.924	5.859	5.815
neg_2868	PE(22:5/0:0)	neg	5.395	5.681	5.396	5.811	5.693	5.168	5.576	5.426	5.827	5.556	5.624	5.681	5.607	5.385	5.722	5.113	5.633	5.523	5.53	5.973	5.431	5.462	5.592	5.572	5.649	5.547	5.529	5.221	5.597	5.53	5.469	5.693	5.553	5.511	5.484	5.64	5.146	5.774	5.756	5.574	5.74	5.454	5.84	5.394	5.277	5.444	5.479
neg_2876	PE(18:2/0:0)	neg	6.927	6.92	6.498	6.84	6.635	6.544	6.749	7.039	6.832	6.959	6.85	6.72	6.603	6.648	6.685	6.399	6.729	6.536	6.62	6.711	6.731	6.547	6.685	7.173	7.076	6.576	6.452	6.98	6.721	6.482	6.792	6.798	6.661	6.66	6.815	6.585	6.657	7.005	6.78	6.855	7.01	6.46	6.627	6.476	6.543	7.05	6.541
neg_2879	LysoPC(18:3(6Z,9Z,12Z)/0:0)	neg	5.109	5.21	4.54	5.337	5.3	4.391	5.042	5.346	5.174	5.03	5.534	5.257	5.161	5.259	5.152	4.521	5.276	4.555	5.15	5.188	5.141	4.955	5.157	5.598	5.178	5.102	4.963	5.055	5.416	4.723	4.696	5.147	5.116	5.262	5.278	5.39	5.052	5.457	5.328	5.434	5.375	5.151	5.05	4.799	4.775	5.32	5.025
neg_2882	PC(O-16:0/20:5(5Z,8Z,11Z,14Z,17Z))	neg	6.211	3.968	6.23	6.126	6.15	6.323	5.929	6.195	6.026	6.157	6.196	6.046	6.29	6.236	6.046	6.356	6.205	5.987	6.269	3.965	6.304	6.124	6.26	5.847	6.17	6.062	6.318	6.313	6.423	6.3	6.251	6.092	6.281	6.391	6.035	6.119	6.177	5.86	3.933	6.226	6.134	5.949	6.188	6.187	6.134	6.202	6.204
neg_2890	Sojagol	neg	4.287	4.339	4.618	4.201	4.167	4.139	3.761	4.332	4.088	4.22	4.28	3.693	4.338	3.982	3.881	4.217	4.263	4.206	4.189	4.207	3.977	3.373	4.032	3.836	2.99	3.403	4.344	3.999	4.2	3.991	4.753	3.689	3.813	3.929	3.199	4.067	3.705	3.928	4.177	3.928	3.98	4.132	3.915	3.774	4.196	4.217	3.419
neg_2903	9(S)-HpODE	neg	6.199	6.161	6.072	5.97	6.042	6.024	6.094	6.439	6.075	6.316	5.91	6.142	6.059	6.07	5.959	5.96	6.325	6.161	5.886	5.865	5.894	6.072	5.91	6.312	6.493	6.048	5.894	6.508	5.988	5.934	6.196	5.898	6.093	5.907	6.305	6.069	5.993	6.204	5.866	6.095	6.237	5.907	5.892	5.973	5.833	6.405	5.866
neg_2905	Malonoben	neg	2.416	3.786	2.388	3.146	3.646	2.055	4.45	2.912	1.519	2.594	3.999	4.388	1.841	2.556	2.994	4.704	4.583	1.953	4.718	1.539	4.244	4.616	4.289	2.315	4.803	3.357	4.363	1.942	3.397	4.485	1.695	3.46	2.731	2.199	2.52	3.644	2.561	1.873	1.508	2.465	2.282	2.435	1.48	1.471	3.732	4.19	4.736
neg_291	Breynioside A	neg	6.253	6.159	6.068	6.167	6.104	6.117	6.058	6.16	5.975	6.197	6.117	6.135	6.106	6.151	6.242	6.096	6.13	6.093	6.136	6.152	6.333	6.07	6.226	6.175	6.191	6.267	6.393	6.237	6.237	6.342	6.262	6.19	6.296	6.143	6.343	6.212	6.259	6.263	6.256	6.264	6.332	6.366	6.304	6.254	6.289	6.079	6.148
neg_2910	LysoPE(22:6(4Z,7Z,10Z,13Z,16Z,19Z)/0:0)	neg	6.377	6.624	6.454	6.415	6.389	6.287	6.471	6.187	6.535	6.386	6.406	6.302	6.314	6.25	6.429	6.323	6.327	6.326	6.376	6.626	6.37	6.338	6.435	6.252	6.477	6.071	6.388	6.152	6.361	6.245	6.33	6.378	6.372	6.326	6.155	6.454	6.123	6.545	6.479	6.47	6.389	6.202	6.593	6.059	6.355	6.354	6.631
neg_2931	Triethylene glycol bis(3-tert-butyl-4-hydroxy-5-methylphenyl)propionate	neg	4.857	4.985	4.947	4.925	4.986	6.838	4.663	4.718	4.905	4.858	4.898	4.679	4.717	4.867	4.845	4.88	4.885	4.924	4.96	5.076	4.862	4.682	4.784	4.683	4.47	4.638	4.872	4.647	4.771	4.857	4.763	4.792	4.601	4.749	4.551	4.584	4.765	4.893	4.89	4.782	4.789	4.974	4.871	4.564	4.903	4.682	4.9
neg_2932	Cyanidin 3,5-O-diglucoside	neg	6.165	6.156	5.908	6.12	6.108	6.315	6.108	6.196	6.092	6.208	6.376	6.207	6.244	6.258	6.133	6.219	6.054	5.936	6.358	6.318	5.927	6.071	6.191	5.957	6.178	6.189	6.427	6.387	6.226	6.171	6.276	6.183	6.124	6.432	6.007	6.041	6.134	6.124	6.118	5.935	6.164	6.019	6.133	6.108	6.036	5.921	5.918
neg_2935	PE-NMe(20:2(11Z,14Z)/18:0)	neg	7.989	8.021	7.654	7.859	8.008	7.909	7.926	7.928	8.038	7.926	8.012	7.939	7.986	7.986	7.98	8.035	8.044	7.989	8.06	8.003	7.62	7.826	7.928	7.937	7.884	7.856	7.931	8.082	8.04	7.971	7.912	7.989	7.951	7.964	7.881	7.877	7.966	8.022	8.006	7.696	7.964	7.981	7.911	7.914	7.942	7.872	7.952
neg_2937	PE-NMe2(18:2(9Z,12Z)/16:0)	neg	7.066	6.705	7.23	7.055	7.093	7.142	7.046	7.12	7.16	7.116	7.216	7.148	7.187	7.187	7.142	7.147	7.105	7.042	7.09	6.81	7.136	7.024	7.025	7.034	7.028	7.125	7.243	7.226	7.141	7.169	7.16	7.132	7.132	7.154	7.071	7.082	7.166	7.072	6.721	7.19	7.176	7.126	7.225	7.078	7.101	7.068	7.124
neg_2938	LysoPC(18:3(9Z,12Z,15Z)/0:0)	neg	5.024	5.122	4.585	5.254	5.267	4.291	5.096	5.312	5.066	4.995	5.386	5.218	5.126	5.183	5.056	4.382	5.275	4.55	5.083	5.026	5.164	4.921	5.076	5.493	5.066	5.036	4.971	4.992	5.275	4.712	4.761	5.107	5.147	5.115	5.225	5.313	5.116	5.336	5.222	5.325	5.36	5.115	5.005	4.736	4.824	5.219	5.01
neg_2944	DG(19:0/0:0/LTE4)	neg	4.577	5.948	5.929	5.519	6.044	5.542	5.857	5.63	5.766	5.893	5.824	5.769	6.264	6.014	5.932	5.809	5.72	5.539	4.671	6.198	5.892	5.868	5.724	5.798	5.698	5.896	5.922	5.909	5.788	5.81	6.033	5.67	6.094	5.865	5.786	5.762	5.75	4.342	6.002	5.931	6.023	6.115	6.087	5.78	5.884	5.212	5.755
neg_2945	SM(d16:1/16:0)	neg	2.481	5.875	5.845	5.533	5.956	5.653	5.583	5.557	5.777	5.581	5.394	5.65	5.932	5.9	6.07	5.708	5.584	5.724	2.496	6.003	5.881	6.11	5.963	5.901	5.667	5.855	5.999	5.965	6.139	6.026	5.961	5.793	6.327	6.108	5.885	5.76	5.901	3.874	5.95	5.751	6.004	5.935	6.014	5.877	6.308	5.882	5.735
neg_2961	Gemfibrozil	neg	3.951	5.363	5.398	4.921	5.392	5.222	5.419	3.921	5.111	4.524	4.832	5.079	5.126	5.307	5.051	5.278	5.216	3.434	5.302	3.363	5.024	5.295	4.898	3.482	5.225	4.768	4.774	4.618	5.308	5.226	3.899	4.474	4.91	4.738	4.774	4.291	5.004	4.344	3.06	4.225	4.304	4.819	4.631	3.205	4.756	4.939	5.699
neg_2963	Dynorphin B (6-9)	neg	5.019	4.746	5.353	4.987	4.723	3.197	4.846	4.733	4.678	5.207	5.466	5.08	4.997	4.846	5.028	4.359	4.725	4.482	4.951	5.193	4.609	4.798	4.839	5.018	5.127	5.245	5.088	3.906	5.258	4.668	5.099	5.264	4.878	4.917	4.802	5.285	3.728	5.053	5.28	5.462	5.195	5.073	5.284	4.615	4.862	4.617	5.016
neg_2968	Alpha-Methyl-m-tyrosine	neg	4.96	5.084	5.048	4.995	5.064	4.997	5.012	4.996	5.052	4.979	5.074	4.982	5.03	5.054	5.027	5.002	5.017	5.003	5.055	5.137	5.012	4.98	5.003	4.969	4.925	4.94	4.999	4.958	5.014	5.031	4.986	4.937	4.962	5.012	4.887	4.934	5.015	5.003	5.109	5.011	4.996	5.03	5.03	4.938	5.05	5.017	5.101
neg_2971	Chenodeoxycholic Acid	neg	5.509	4.548	4.991	5.208	4.464	4.352	5.612	5.392	5.175	4.944	4.904	5.083	5.123	4.914	5.115	5.196	5.117	4.699	4.603	4.45	4.958	4.824	4.893	5.341	4.897	4.991	4.209	4.183	5.374	5.325	4.491	5.092	5.295	4.777	5.297	4.785	4.966	5.112	5.256	4.935	4.745	5.039	4.789	4.789	4.738	4.889	4.192
neg_2974	9-Tetradecenoic acid	neg	5.031	4.733	4.596	4.651	4.334	4.369	4.614	4.85	4.25	5.195	4.494	4.645	4.382	4.551	4.71	4.607	4.462	4.647	4.46	4.206	4.426	4.561	4.544	5.451	4.61	4.801	4.165	4.672	4.199	4.734	4.831	4.477	4.919	4.545	4.776	4.322	4.549	4.514	4.303	4.576	4.472	4.449	4.16	4.279	4.318	4.687	4.768
neg_2975	Xi-5-Hydroxydodecanoic acid	neg	4.53	5.026	5.493	4.845	4.736	4.762	5.167	4.637	5.171	4.847	4.467	5.062	4.749	4.562	4.918	5.005	5.088	4.98	4.774	4.934	4.831	5.127	4.9	4.127	4.816	4.814	4.855	4.393	4.945	4.873	4.75	4.648	4.338	4.627	4.845	4.934	4.617	4.561	4.663	4.543	4.364	4.966	5.1	4.656	5.005	4.619	5.075
neg_2982	(S)-10,16-Dihydroxyhexadecanoic acid	neg	5.735	5.848	5.731	5.626	5.858	5.642	5.73	6.168	5.765	5.765	5.577	5.828	5.766	5.638	5.617	5.551	6.114	5.777	5.596	5.625	5.5	5.799	5.522	6.014	6.083	5.65	5.384	5.732	5.749	5.488	5.569	5.457	5.912	5.636	5.886	5.916	5.815	5.726	5.508	5.847	5.815	5.564	5.331	5.853	5.523	5.988	5.621
neg_2983	(+)-Dehydrovomifoliol	neg	6.57	6.481	6.602	6.325	6.628	6.402	6.31	6.134	6.33	6.44	6.434	6.501	6.572	6.517	6.323	6.114	6.552	6.277	6.361	6.292	6.166	6.296	6.142	6.302	6.576	6.616	6.391	6.243	6.549	6.273	6.13	6.316	6.346	6.33	6.086	6.385	6.341	6.074	6.287	6.367	6.219	6.39	6.33	6.504	6.179	6.274	6.382
neg_2994	Alpha-Bisabolol oxide B	neg	5.247	5.154	5.091	5.069	4.911	4.856	5.151	5.718	5.011	5.225	4.787	5.332	4.997	4.823	4.999	4.956	5.193	5.32	4.88	4.825	4.897	5.088	5.131	5.197	5.269	5.306	4.744	5.393	4.871	4.992	5.683	4.969	5.398	4.978	5.28	5.086	5.192	5.117	4.938	5.279	5.136	4.956	4.88	4.94	4.889	5.174	4.892
neg_2997	Furanofukinin	neg	5.789	5.944	5.726	5.873	6.128	5.664	6.231	5.571	6.097	6.02	6.073	5.988	6.155	5.966	5.901	6.079	6.321	5.433	5.839	5.226	5.806	6.239	6.018	5.53	6.119	5.913	5.888	5.971	6.166	5.939	5.649	5.945	6.195	5.955	5.891	6.009	5.668	5.652	5.422	5.865	5.635	5.799	5.822	5.352	5.879	6.294	6.494
neg_2998	Dodecylbenzenesulfonic Acid	neg	5.885	6.316	5.928	5.824	5.895	5.865	5.791	5.829	5.918	5.807	5.814	5.745	5.763	5.803	5.777	5.791	5.793	5.828	5.863	5.897	5.795	5.697	5.713	5.683	5.706	5.681	5.672	5.741	5.714	5.771	5.735	5.785	5.723	5.721	5.658	5.674	5.761	5.813	5.868	5.807	5.748	5.699	5.721	5.665	5.777	5.734	5.754
neg_3000	N'-nitrosoanabasine	neg	5.028	5.209	4.923	5.209	5.513	4.844	5.591	4.477	5.427	5.363	5.397	5.32	5.489	5.3	5.24	5.451	5.702	4.488	5.13	4.233	5.094	5.612	5.384	4.623	5.456	5.219	5.211	5.306	5.504	5.26	4.933	5.308	5.569	5.287	5.196	5.36	4.903	4.873	4.41	5.183	4.876	5.127	5.137	4.499	5.236	5.691	5.905
neg_3003	Falcarindiol	neg	4.674	4.732	4.866	4.522	4.73	4.361	4.772	4.932	4.723	4.647	4.279	4.975	4.743	4.635	4.462	4.698	4.974	4.753	4.606	4.188	4.468	4.727	4.569	4.704	4.816	4.767	3.895	4.477	4.734	4.399	4.131	4.476	4.988	4.483	4.672	4.952	4.714	4.231	3.432	4.755	4.59	4.41	4.289	3.875	4.678	4.651	4.531
neg_3009	2,3-dinor Prostaglandin E1	neg	5.051	4.55	4.831	4.683	4.702	4.48	4.746	5.199	4.657	4.954	4.349	5.195	4.834	4.722	4.801	3.995	4.944	4.616	4.554	4.176	4.548	4.724	4.576	5.013	4.886	5.076	4.193	4.458	4.824	4.684	4.959	4.659	5.02	4.723	4.882	4.873	4.99	5.077	4.391	4.962	4.742	4.827	3.957	3.859	4.584	4.791	4.224
neg_3012	Palmitic Acid ethyl ester	neg	5.594	5.805	5.568	5.649	5.971	5.771	5.388	5.554	5.584	5.602	5.729	5.669	5.68	5.792	5.682	5.75	5.461	5.733	5.66	5.744	5.668	5.827	5.599	5.797	5.698	5.635	5.585	5.921	5.617	5.63	5.521	5.677	5.662	5.677	5.653	5.985	5.799	5.639	5.804	5.647	5.599	5.766	5.736	5.842	5.525	5.748	5.671
neg_3013	Risbitin	neg	4.438	4.257	4.445	4.142	4.243	3.973	4.4	4.653	4.19	4.573	3.904	4.801	4.356	4.141	4.31	3.948	4.416	4.33	4.247	4.145	3.899	4.23	4.185	4.343	4.745	4.574	3.708	4.305	4.336	4.248	4.289	4.021	4.62	4.222	4.338	4.284	4.646	4.445	3.556	4.462	4.521	4.312	3.826	4.063	4.035	4.623	4.296
neg_3019	Cholic Acid	neg	4.274	3.698	3.464	5.077	3.345	3.601	3.971	5.326	3.254	3.862	3.229	4.23	4.076	4.542	5.595	4.702	4.6	3.233	3.249	3.381	3.255	3.307	3.22	5.676	3.367	3.68	3.233	4.131	5.37	5.684	4.238	5.063	4.581	3.848	5.458	4.257	4.237	4.875	3.625	4.696	4.668	4.495	3.8	3.205	3.265	3.238	3.213
neg_3021	11-Epi-PGF2a	neg	5.335	4.919	4.944	5.368	4.892	4.825	5.383	5.415	4.768	5.312	4.777	5.323	4.993	5.008	4.96	4.654	5.253	5.054	4.917	4.331	5.17	5.186	4.899	5.117	5.073	5.172	4.762	4.975	5.136	4.967	5.693	4.829	5.961	5.107	5.14	5.14	5.172	5.216	4.645	5.103	4.888	5.099	5.363	5.099	4.941	4.966	4.552
neg_3023	Osthol	neg	4.557	4.734	4.895	4.395	4.669	4.531	4.482	4.101	4.505	4.576	4.607	4.638	4.766	4.596	4.385	4.137	4.74	4.378	4.543	4.572	4.306	4.328	4.148	4.371	4.573	4.721	4.461	4.212	4.69	4.399	4.166	4.395	4.484	4.399	4.071	4.374	4.499	4.217	4.384	4.51	4.224	4.486	4.436	4.574	4.326	4.244	4.491
neg_3036	1,11-Undecanedicarboxylic acid	neg	5.275	4.948	5.16	4.636	4.733	4.544	4.791	5.022	4.793	5.389	4.78	5.111	4.739	4.674	5.232	4.736	4.713	4.722	4.77	4.502	4.554	4.795	4.788	5.434	4.697	4.955	4.672	4.653	4.774	4.811	5.16	4.856	4.832	4.64	4.881	4.663	4.873	4.72	4.525	4.631	4.561	4.786	4.657	4.565	4.829	4.746	4.913
neg_3045	Bufalin	neg	4.439	3.802	3.407	4.057	4.204	3.717	4.801	4.338	4.53	4.45	3.539	4.68	4.739	4.237	4.926	3.412	4.733	4.218	4.321	3.481	4.423	3.748	4.283	4.521	3.648	5.024	3.77	3.126	5.172	5.184	2.64	3.138	4.733	4.62	4.709	4.441	4.09	4.466	4.867	4.714	4.196	4.651	4.627	2.664	2.397	3.025	3.634
neg_3048	4-(undecan-5-yl)benzene-1-Sulfonic Acid	neg	6.499	6.815	6.362	6.317	6.373	6.369	6.25	6.349	6.558	6.302	6.295	6.244	6.25	6.342	6.246	6.267	6.295	6.322	6.411	6.383	6.264	6.191	6.211	6.198	6.236	6.146	6.187	6.227	6.2	6.266	6.309	6.297	6.183	6.203	6.14	6.168	6.246	6.359	6.365	6.332	6.228	6.204	6.234	6.193	6.268	6.234	6.251
neg_305	2,5-Dihydroxybenzenesulfonic Acid	neg	6.957	6.013	6.181	6.245	6.35	5.738	5.85	5.973	6.511	6.186	6.244	6.403	6.172	5.813	5.915	6.524	5.959	6.198	6.602	6.66	6.18	6.179	5.57	5.608	6.622	5.911	6.24	6.55	5.645	5.85	5.422	6.049	6.494	5.83	6.324	5.931	6.049	5.751	6.387	5.984	5.643	5.706	6.157	6.866	4.891	5.807	6.367
neg_3052	Monoisoamyl 2,3-dimercaptosuccinate	neg	3.776	5.408	4.692	4.24	4.367	4.292	4.408	4.435	4.322	4.322	4.248	4.271	4.498	4.073	4.329	4.199	4.472	4.643	4.357	4.413	4.329	4.225	4.361	4.195	3.876	3.932	4.463	4.139	4.266	4.326	4.692	4.243	3.592	4.171	3.886	4.727	4.328	4.159	4.457	3.884	4.413	4.824	4.222	3.5	5.338	4.356	4.012
neg_3059	Typhasterol	neg	5.187	5.471	5.388	5.324	5.352	5.348	5.367	5.345	5.396	5.313	5.412	5.344	5.392	5.408	5.374	5.366	5.389	5.401	5.428	5.57	5.43	5.316	5.41	5.34	5.261	5.364	5.4	5.306	5.43	5.427	5.402	5.404	5.383	5.435	5.284	5.281	5.433	5.452	5.525	5.415	5.407	5.446	5.419	5.342	5.481	5.336	5.404
neg_3066	1-Hydroxycarvedilol	neg	5.86	5.712	5.786	5.592	5.713	5.725	5.577	5.443	5.638	5.695	5.908	5.752	5.886	5.832	5.424	5.086	5.783	5.666	5.625	5.593	5.344	5.632	5.206	5.617	5.705	5.802	5.653	5.219	5.855	5.771	5.203	5.306	5.235	5.41	5.318	5.726	5.455	5.434	5.283	5.548	5.349	5.588	5.301	5.647	5.312	5.473	5.435
neg_3076	Trans-p-Coumaroyl beta-D-glucopyranoside	neg	5.546	4.94	5.725	4.851	3.487	4.462	4.184	4.386	4.492	4.616	4.517	4.769	5.325	5.264	4.249	5.002	2.907	4.54	4.831	4.896	4.504	4.53	4.647	3.94	4.942	4.286	5.383	4.463	5.099	4.966	5.297	4.579	4.32	5.18	4.4	5.296	3.966	4.626	4.827	5.131	4.83	4.713	5.359	2.864	5.53	4.184	5.27
neg_3082	8-Methylnonenoate	neg	5.02	4.12	5.025	4.184	3.146	3.664	3.284	3.474	3.539	3.897	3.716	4.102	4.614	4.604	3.496	4.29	3.159	3.847	4.102	4.083	3.654	3.86	3.792	3.385	4.348	3.769	4.675	3.783	4.36	4.303	4.512	3.864	3.573	4.448	3.72	4.704	3.152	3.9	4.162	4.402	4.104	4.042	4.647	3.115	4.807	3.17	4.549
neg_3088	Preladenant	neg	6.181	3.937	3.824	3.321	3.229	3.726	4.42	5.151	3.968	5.013	4.186	3.458	3.626	3.246	3.978	4.069	3.451	3.227	3.243	4.221	3.658	3.339	4.402	4.8	5.409	3.774	3.227	4.952	3.287	4.152	3.724	4.754	5.32	3.714	5.022	3.209	3.236	4.567	5.583	5.35	5.298	3.224	4.662	4.146	3.247	5.053	3.206
neg_3107	Androstanediol-17g	neg	5.515	4.85	3.78	5.198	3.253	4.703	5.522	5.121	4.434	5.081	4.845	4.748	5.011	4.726	4.324	4.091	4.966	4.953	5.212	4.456	5.481	5.417	4.262	5.134	5.283	5.38	4.617	5.515	5.245	4.672	5.834	4.812	5.588	4.693	5.216	4.361	5.505	4.594	4.963	4.762	4.416	4.93	5.843	5.362	3.726	4.762	4.099
neg_3115	Traumatic Acid	neg	5.127	5.216	5.516	5.131	5.209	4.895	5.141	5.201	5.375	5.335	4.836	5.596	5.234	5.073	5.211	4.997	5.075	4.951	5.283	4.832	4.911	5.409	5.487	5.143	5.203	5.791	4.942	5.203	5.082	5.179	5.168	5.22	5.163	5.113	5.332	4.941	5.41	5.23	4.841	5.101	5.04	5.345	5.133	5.078	5.204	5.327	4.98
neg_3128	4-Methylumbelliferyl beta-D-xylopyranoside	neg	5.118	4.638	5.438	4.364	2.9	4.033	3.528	3.723	3.961	4.031	4.014	4.422	5.026	4.903	3.784	4.642	2.914	3.861	4.305	4.549	3.738	3.727	4.169	2.884	4.554	2.984	5.004	3.505	4.775	4.647	4.857	3.994	3.456	4.877	2.888	4.865	2.907	4.062	4.552	4.808	4.419	4.243	5.014	2.87	5.237	2.92	4.962
neg_313	Lamivudine sulfoxide	neg	6.64	6.676	6.667	6.646	6.649	6.655	6.635	6.631	6.648	6.623	6.653	6.631	6.654	6.656	6.631	6.629	6.65	6.635	6.643	6.673	6.658	6.559	6.621	6.634	6.612	6.551	6.63	6.649	6.654	6.585	6.624	6.627	6.636	6.659	6.598	6.62	6.647	6.643	6.68	6.64	6.663	6.656	6.67	6.605	6.655	6.636	6.616
neg_3131	N-Phenylglycine	neg	5.024	5.041	4.955	5.474	5.241	5.053	5.457	4.484	4.359	5.33	5.067	5.123	4.781	5.217	4.735	5.676	6.017	5.552	5.177	5.466	5.182	5.462	5.392	5.172	5.102	4.919	5.36	4.751	4.702	5.083	4.402	5.042	4.874	4.864	5.141	5.438	4.7	4.773	5.307	5.168	5	5.139	5.331	4.563	4.904	5.591	5.116
neg_3133	1,2-Cyclohexanediol, 1-methyl-4-(1-methylethenyl)-	neg	4.991	4.443	4.623	4.278	4.463	4.334	4.444	5.032	4.625	4.554	4.26	4.534	4.461	4.312	4.413	4.373	4.354	4.385	4.346	4.309	4.335	4.396	4.388	4.649	4.462	4.662	4.375	4.269	4.33	4.44	5.236	4.466	4.242	4.314	4.563	4.136	4.489	4.489	4.586	4.343	4.239	4.487	4.38	4.51	4.522	4.375	4.398
neg_3134	Ichangin 4-glucoside	neg	5.614	4.919	5.187	5.815	5.539	5.122	5.747	5.629	3.655	5.325	5.129	5.73	4.955	5.377	4.889	5.93	6.539	5.817	5.154	5.614	5.536	5.753	5.758	4.943	5.618	5.447	5.766	4.688	4.966	5.949	5.644	5.445	5.254	5.239	5.741	5.456	5.264	5.488	5.626	5.332	5.396	5.5	5.717	5.34	5.562	6.135	5.238
neg_3146	4'-Phosphopantothenoylcysteine	neg	6.398	5.355	4.783	6.093	4.054	4.909	5.338	5.858	4.343	6.363	5.928	5.753	4.044	6.366	4.291	5.081	5.536	6.453	4.225	6.773	5.426	4.138	5.115	5.172	5.361	5.425	4.728	5.632	5.581	6.12	5.002	4.558	4.019	5.336	4.748	5.567	3.429	5.581	5.935	5.745	4.346	5.124	5.802	5.402	4.728	6.382	5.517
neg_3155	2-Methyl-3-methoxy-4-phenylbutyric acid	neg	5.326	4.972	5.306	4.995	5.556	5.21	4.794	4.777	4.945	5.113	4.85	5.219	5.289	4.77	4.822	4.928	5.372	5.065	4.906	5.051	4.653	5.441	4.581	4.867	5.084	4.983	5.048	4.843	5.211	4.895	4.938	4.595	4.727	5.103	4.698	5.012	5.105	4.76	4.303	5.077	4.682	4.764	5.183	5.687	5.388	4.893	4.791
neg_3178	(S)-3-Octanol glucoside	neg	4.126	3.269	3.232	3.375	2.995	3.134	3.551	4.624	3.658	4.141	3.117	3.677	3.477	3.486	3.585	3.366	3.558	3.641	3.336	3.035	3.645	3.459	3.614	4.238	3.888	3.901	3.58	3.758	3.177	3.882	4.763	2.98	3.893	3.449	4.045	3.202	3.22	4.157	3.516	3.841	3.797	3.46	2.974	3.717	3.767	3.836	3.687
neg_320	Iniparib	neg	5.82	5.838	5.872	5.794	5.819	5.907	5.818	5.751	5.85	5.812	5.847	5.885	5.844	5.886	5.903	5.869	5.848	5.844	5.85	5.783	5.873	5.76	5.862	5.838	5.782	5.545	5.746	5.803	5.86	5.775	5.869	5.747	5.807	5.85	5.749	5.804	5.853	5.766	5.866	5.827	5.804	5.786	5.887	5.687	5.909	5.853	5.77
neg_3202	Decanedioic acid	neg	5.515	5.292	5.493	5.514	5.2	5.273	5.321	5.508	5.417	5.451	5.35	5.185	5.226	5.49	5.065	5.249	5.138	5.377	5.331	5.091	5.475	5.311	5.574	5.522	5.381	5.532	5.497	5.248	5.069	5.382	5.681	5.285	5.301	5.35	5.642	4.962	5.167	5.318	5.194	5.301	5.313	5.5	5.605	5.289	5.586	5.283	5.159
neg_3203	2-Mercaptobenzothiazole	neg	6.042	6.122	6.065	6.04	6.094	6.102	6.036	6.033	6.06	5.999	6.111	6.043	6.064	6.041	6.044	6.036	5.99	6.007	6.043	6.109	6.044	5.994	6.033	6.048	5.957	5.943	6.006	5.991	6.02	6.028	5.989	5.975	6.027	6.018	5.897	5.935	5.986	5.987	6.06	6.057	6.017	6.01	5.998	5.887	6.017	6.002	6.038
neg_3216	[6]-Gingerdiol 5-O-beta-D-glucopyranoside	neg	4.573	4.852	5.156	5.004	4.794	5.077	5.218	5.244	4.985	5.078	5.12	4.732	4.711	5.06	4.228	5.061	4.697	5.291	5.027	5.137	4.943	5.122	4.826	4.695	4.937	5.077	4.903	5.124	4.845	4.959	4.722	4.994	4.71	4.203	5.018	4.872	4.738	4.997	4.226	4.614	4.936	5.462	4.681	5.59	4.979	4.661	4.455
neg_3217	Cortisol	neg	6.012	6.166	5.941	6.028	6.042	5.976	6.075	6.146	6.191	5.957	5.841	5.845	6.055	5.937	5.876	5.804	5.944	5.814	5.972	6.127	6.039	5.948	5.645	5.733	5.958	5.855	5.85	6.049	6.181	6.211	5.776	6.206	5.932	5.813	6.05	6.107	6.033	5.878	6.14	6.04	5.695	5.773	6.252	5.888	5.949	5.928	6.02
neg_3227	5-O-Methylembelin	neg	4.393	2.056	3.347	4.921	4.399	2.922	4.59	4.61	2.032	3.979	3.366	4.532	3.47	3.798	3.367	5.042	5.486	4.939	4.065	4.608	4.628	4.629	4.818	3.861	4.668	4.141	4.9	1.977	3.499	4.954	4.48	4.125	4.092	3.93	4.857	4.657	3.96	4.326	4.228	3.97	3.703	4.465	4.522	3.932	4.262	5.165	3.464
neg_3253	1-Indanol	neg	4.629	4.323	4.224	4.518	4.101	3.818	4.325	4.953	3.975	4.138	4.054	4.249	4.384	4.31	4.087	3.579	4.257	4.501	4.433	4.633	4.028	3.87	3.807	4.131	4.808	4.178	3.542	4.066	4.27	4.462	3.671	3.214	4.14	4.25	4.486	4.096	4.049	3.667	3.724	3.776	3.233	3.77	4.575	3.445	4.325	4.159	4.114
neg_3255	Parasorbic acid	neg	4.452	4.903	5.118	4.797	5.084	4.943	4.679	4.46	4.846	4.651	4.7	4.731	5.102	4.979	4.77	4.736	4.759	4.291	4.916	4.067	4.718	5.048	4.779	4.816	5.015	4.96	5.194	4.84	4.906	4.619	4.823	4.774	4.563	4.687	4.991	4.943	4.867	4.631	4.377	4.899	4.928	5.234	4.564	5.218	5.151	4.755	4.73
neg_3263	Hippuric Acid	neg	4.543	4.383	4.454	4.556	4.646	4.445	4.589	4.947	4.497	4.374	4.568	4.746	4.482	4.524	4.459	4.835	4.8	4.598	4.598	4.732	4.699	4.597	4.773	4.527	4.743	4.468	4.786	4.366	4.407	4.789	4.587	4.482	4.452	4.399	4.399	4.538	4.5	4.533	4.461	4.47	4.507	4.472	4.413	4.334	4.723	4.783	4.409
neg_3272	3-(4-Methylphenyl)oxiranecarboxylic acid	neg	3.15	2.403	5.151	2.965	2.4	1.96	2.608	3.459	4.877	2.475	4.607	2.328	2.65	2.548	2.309	4.141	2.204	3.38	2.712	2.966	2.382	2.84	1.699	2.374	3.215	2.498	1.507	2.255	2.217	2.392	4.903	5.316	2.243	2.324	3.793	2.139	5.057	0.5133	1.685	1.43	1.124	1.757	2.825	0.1465	2.328	2.47	4.246
neg_3291	Phaseolic acid	neg	4.846	4.814	4.863	4.521	4.816	4.588	4.676	4.773	5.176	5.066	4.203	4.76	4.855	4.261	4.346	4.417	4.85	4.421	4.66	4.337	4.291	4.932	4.528	5.001	5.112	4.741	4.459	4.739	4.432	4.378	5.007	4.12	4.418	4.363	5.035	4.594	4.578	5.195	4.546	4.628	4.597	4.441	4.675	4.567	4.675	4.731	4.298
neg_330	Apigenin 7-O-diglucuronide	neg	6.017	6.058	3.183	4.56	5.442	3.16	3.769	3.146	5.447	5.446	5.167	4.21	5.31	3.168	5.868	4.964	5.491	3.586	4.704	5.47	3.914	4.657	3.703	5.228	5.015	3.143	5.931	5.801	5.338	4.686	5.327	3.136	4.552	4.723	5.691	4.912	3.158	5.567	4.846	5.427	4.137	4.548	3.13	3.121	6.508	3.154	4.484
neg_3301	Ancymidol	neg	5.526	4.991	5.308	5.657	5.312	5.091	5.512	5.147	4.404	5.545	5.063	5.311	5.185	5.179	4.938	5.719	6.1	5.571	5.281	5.488	5.437	5.608	5.646	5.068	5.423	5.325	5.546	4.956	5.137	5.705	5.56	5.211	5.352	5.403	5.879	5.595	5.313	5.412	5.508	5.353	5.378	5.667	5.709	5.394	5.317	5.954	5.262
neg_3303	Vdavp	neg	3.041	5.235	4.521	3.809	2.769	4.999	4.945	5.3	3.99	2.774	4.556	2.773	3.397	5.34	2.759	5.52	5.056	4.07	5.169	4.047	2.931	4.874	4.8	3.216	5.129	2.761	4.851	5.187	5.148	5.049	5.299	2.754	2.778	5.274	5.367	4.626	5.369	6.275	4.237	2.767	3.687	4.803	3.528	2.739	4.585	4.889	3.651
neg_3312	Trans-Resveratrol 4'-O-glucuronide	neg	2.411	2.799	2.948	3.12	2.532	2.724	2.916	2.655	2.379	2.523	3.145	2.326	3.134	2.602	2.198	2.386	2.378	2.911	4.133	2.368	2.727	3.562	2.457	2.51	2.659	3.783	2.902	3.253	2.722	2.652	2.256	3.848	2.587	2.476	3.366	3.39	2.343	2.784	3.002	4.841	2.709	3.082	2.43	3.474	3.031	2.365	3.69
neg_3314	(4E,7E,10E,13E)-Hexadeca-4,7,10,13-tetraenoic acid	neg	5.217	5.361	5.322	5.096	5.642	5.435	5.386	5.337	5.518	5.36	4.914	5.551	5.699	5.458	5.299	5.167	5.768	5.407	5.41	4.574	4.802	5.509	4.815	5.513	5.331	5.478	4.708	4.967	5.825	5.444	4.96	4.754	5.035	5.142	5.748	5.487	5.489	4.874	4.705	5.312	5.076	5.511	4.708	4.742	4.876	5.476	4.925
neg_3315	Azelaic Acid	neg	6.348	5.285	5.329	5.273	5.334	5.279	5.42	5.751	5.66	5.822	5.315	5.388	5.37	5.312	5.309	5.625	5.3	5.478	5.307	5.357	5.273	5.243	5.283	5.817	5.641	5.38	5.279	5.435	5.296	5.411	5.98	5.273	5.467	5.26	5.412	5.207	5.379	5.836	5.842	5.46	5.456	5.29	5.321	5.491	5.331	5.576	5.235
neg_3321	3-Methyl-2-(3-pyridyl)-1-indoleoctanoic acid	neg	6	6	6.307	6.196	6.198	6.173	6.634	5.963	6.137	6.154	5.756	5.902	5.837	6.282	5.611	6.041	5.99	6.402	6.139	5.628	6.128	6.136	5.904	6.035	6.135	6.356	6.005	5.94	6.08	6.045	5.644	6.041	6.066	5.871	6.295	6.039	5.838	6.232	5.977	6.138	6.107	6.455	5.579	6.692	6.083	5.813	5.691
neg_3325	Harmalol	neg	5.13	4.812	3.686	4.882	5.775	4.453	5.636	4.752	4.286	4.477	5.645	5.748	4.252	5.05	4.832	5.97	5.861	5.949	6.054	5.959	5.793	5.892	5.825	5.831	5.742	5.057	5.968	4.939	4.825	5.687	4.681	5.636	4.26	4.133	4.121	5.821	4.842	4.317	5.277	5.136	4.61	4.315	4.707	4.086	5.605	5.665	5.414
neg_3341	Aminofructose 6-phosphate	neg	5.064	4.79	3.863	4.907	5.442	4.422	5.306	4.878	4.209	4.485	5.321	5.312	4.076	4.959	4.669	5.537	5.458	5.513	5.53	5.549	5.422	5.377	5.419	5.38	5.392	4.914	5.472	4.745	4.795	5.375	4.665	5.212	3.926	3.724	3.44	5.372	4.821	4.539	5.022	4.95	4.547	3.818	4.538	3.674	5.273	5.408	5.084
neg_3345	Capsidiol	neg	5.09	4.808	4.793	5.198	5.075	4.777	5.221	4.398	3.52	5.13	4.785	4.912	4.625	4.97	4.467	5.505	5.817	5.323	5.146	5.179	5.105	5.373	5.249	4.975	5.078	4.827	5.215	4.679	4.606	5.096	4.739	4.823	4.798	4.647	5.184	5.365	4.705	4.713	5.028	4.933	4.833	4.994	5.055	4.581	4.752	5.523	4.879
neg_3364	4-Vinylphenol	neg	3.75	3.981	3.596	3.484	3.291	3.419	3.473	3.227	3.298	3.648	3.617	3.792	3.26	3.223	3.796	3.102	3.362	3.155	3.592	3.453	3.223	2.96	3.224	3.555	3.471	3.173	3.405	3.507	3.34	4.237	3.406	2.627	3.304	4.021	3.962	3.335	3.602	3.758	3.535	3.182	3.097	3.597	3.426	4.211	3.694	3.628	3.457
neg_3366	Tyrosol 4-sulfate	neg	5.869	6.121	5.511	5.379	5.086	5.342	5.56	5.013	4.899	5.664	5.682	5.878	4.943	5.199	5.842	5.315	5.381	5.213	5.696	5.45	4.967	4.953	4.982	5.589	5.625	5.206	5.106	5.67	5.201	6.421	5.277	4.541	5.101	6.103	6.166	5.193	5.632	5.93	5.448	4.935	4.78	5.65	5.295	6.405	5.778	5.657	5.236
neg_3380	2-Anthraquinonesulfonic acid	neg	4.926	6.237	0.4746	3.588	4.117	0.4594	0.468	2.61	4.623	5.086	4.304	4.681	4.785	0.4647	4.942	5.844	4.793	3.093	5.139	4.931	0.6047	4.127	0.4434	4.992	4.999	0.4484	3.855	6.31	4.67	4.87	5.538	0.4441	4.666	4.342	5.441	3.851	0.458	5.856	4.382	5.056	3.263	5.068	0.44	0.4344	3.899	0.4555	0.4392
neg_3386	Phenoxyacetic Acid	neg	4.647	4.638	5.418	4.414	4.479	4.471	4.811	4.539	4.644	4.546	4.786	4.617	4.742	4.528	4.473	5.384	4.464	5.124	4.529	5.353	4.497	4.751	4.83	4.665	4.511	4.466	4.95	4.966	4.546	4.542	5.616	5.694	4.634	4.521	4.896	4.462	5.327	4.509	4.632	4.581	4.51	4.518	4.607	4.477	4.554	4.87	4.932
neg_3406	Indolelactic Acid	neg	5.953	5.763	6.216	6.086	5.976	5.873	5.879	5.927	5.84	5.868	5.802	5.892	5.78	6.186	5.877	5.898	5.977	5.962	6.024	5.784	6.028	6.065	5.862	5.818	5.948	6.082	6.085	5.797	6.125	6.357	5.907	5.958	5.781	5.977	5.976	5.867	5.791	6.07	5.742	5.81	5.941	6.01	5.778	6.096	5.89	5.87	5.909
neg_341	Norfuraneol	neg	4.664	4.685	4.592	4.572	4.582	4.658	4.634	4.632	4.735	4.648	4.706	4.665	4.665	4.662	4.619	4.623	4.626	4.567	4.655	4.621	4.635	4.545	4.613	4.661	4.558	4.664	4.63	4.68	4.704	4.736	4.637	4.639	4.536	4.585	4.614	4.703	4.577	4.623	4.685	4.643	4.683	4.642	4.695	4.596	4.651	4.549	4.602
neg_3414	PGP(a-13:0/6 keto-PGF1alpha)	neg	5.644	5.749	6.009	5.149	5.931	6.194	5.783	4.108	6.17	6.078	5.747	5.915	6.089	6.409	6.194	5.826	5.779	5.806	6.092	5.825	5.568	5.829	5.535	6.293	6.172	5.759	5.714	6.08	5.881	5.801	5.682	6.036	5.837	5.902	5.481	5.556	5.965	5.393	6.059	5.891	5.779	5.41	6.016	5.889	5.577	5.634	6.013
neg_3425	3-Phenyllactic Acid	neg	5.716	5.718	5.749	5.653	5.692	5.651	5.629	5.733	5.787	5.899	5.648	5.601	5.542	5.756	5.655	5.782	5.797	5.635	5.939	5.849	5.683	5.819	5.502	5.609	5.712	5.735	5.932	5.647	5.7	5.812	5.593	5.588	5.683	5.59	5.551	5.498	5.671	5.674	5.756	5.592	5.896	5.721	5.581	5.673	5.638	5.827	5.845
neg_3443	Acetyl-DL-Leucine	neg	4.205	4.181	4.176	4.085	4.261	3.958	4.203	4.128	4.018	4.071	4.136	4.257	3.973	4.102	4.012	4.353	4.254	4.276	4.386	4.393	4.399	4.472	4.348	4.278	4.449	4.272	4.359	4.153	4.187	4.499	4.299	4.3	4.265	4.174	4.133	4.393	4.271	4.237	4.226	4.143	4.263	4.225	4.135	4.217	4.189	4.157	4.185
neg_3447	Cilastatin	neg	6.296	5.585	5.78	5.972	5.934	5.722	5.631	5.606	5.385	5.591	5.761	5.994	5.768	5.788	6.066	5.543	5.634	5.278	5.844	5.736	5.994	5.556	5.985	5.389	5.687	6.147	5.884	5.505	5.901	6.211	5.792	6.081	5.839	5.951	6.168	5.684	5.656	5.987	5.825	5.909	5.818	6.076	6.049	5.504	6.097	5.736	5.705
neg_3453	6-Hydroxyhexanoic Acid	neg	5.783	5.833	5.959	5.813	5.686	5.816	5.819	6.165	5.743	5.846	5.749	5.764	5.704	5.916	5.9	5.807	5.821	5.855	5.837	5.753	5.843	5.964	5.776	5.722	5.716	5.962	5.915	5.739	5.951	6.137	5.81	5.991	5.986	5.896	5.844	5.764	5.978	5.973	5.898	5.812	5.765	5.893	5.804	5.733	5.916	5.945	5.818
neg_3458	Glutamylphenylalanine	neg	4.783	2.567	4.037	4.811	4.035	3.446	4.079	4.781	4.01	2.529	3.28	4.362	4.488	3.315	3.939	3.162	3.887	2.522	2.538	3.301	4.56	3.639	5.107	2.547	3.927	4.531	4.852	2.488	4.412	4.496	4.269	4.721	4.487	4.029	4.67	3.025	2.95	4.413	4.39	4.794	4.392	4.969	4.529	2.495	4.785	4.578	2.611
neg_3460	Salicyluric acid	neg	3.999	3.624	3.676	3.249	3.398	3.884	3.486	3.512	4.437	3.945	3.477	3.446	3.563	3.195	3.73	3.374	3.382	3.558	3.477	3.355	3.456	2.946	3.107	2.727	2.812	3.128	3.257	2.472	3.493	3.322	3.758	3.013	3.27	3.074	2.672	3.727	3.587	3.293	3.6	4.334	3.425	3.454	3.409	2.476	3.2	3.34	3.347
neg_3466	4-Hydroxyphenylacetic acid sulfate	neg	5.707	5.688	4.182	2.776	4.915	4.126	4.519	5.24	5.806	3.95	5.187	5.088	5.251	3.229	2.722	4.928	2.968	6.519	3.862	5.54	4.865	4.923	2.455	5.123	4.595	3.6	5.588	4.634	3.733	4.464	6.08	5.978	4.61	3.343	3.3	2.554	3.457	3.699	4.7	3.287	1.484	4.302	6.051	5.615	3.227	3.246	5.554
neg_3472	Phenylalanylisoleucine	neg	6.085	5.39	5.69	5.295	5.618	5.761	5.437	5.874	5.554	5.568	5.527	5.82	5.877	5.829	5.869	5.402	5.585	5.209	5.708	5.466	5.144	5.458	5.406	5.379	5.804	5.909	5.177	5.211	5.835	5.997	5.639	6.006	5.896	5.914	5.807	5.482	5.649	5.858	5.967	5.999	5.715	5.406	5.674	5.272	5.686	5.737	5.747
neg_3480	Protocatechuic Acid	neg	5.161	5.87	5.14	5.84	5.08	5.018	5.06	5.569	5.229	4.918	5.086	5.441	5.05	5.114	5.463	5.119	4.879	4.944	5.085	5.147	5.216	5.16	4.846	5.315	5.287	5.114	5.404	4.92	5.005	4.772	5.144	4.831	5.336	5.115	5.18	5.196	4.928	5.135	5.113	5.136	4.997	5.061	5.195	5.486	5.207	4.747	4.853
neg_3488	Fibrinopeptide A human	neg	6.119	5.558	5.587	4.774	5.305	5.758	5.713	5.703	5.775	5.823	5.701	5.755	5.803	4.719	5.904	5.875	5.666	5.537	5.717	5.852	4.719	5.483	5.254	6.09	5.792	5.769	5.251	4.949	5.61	5.882	5.363	5.686	5.798	5.907	5.24	5.467	5.73	5.835	5.77	6.007	5.672	5.211	5.624	5.656	5.332	5.837	6.037
neg_3503	Hydroxyphenylacetylglycine	neg	3.961	3.14	3.538	1.911	2.842	2.93	2.653	5.449	4.998	3.292	2.165	2.615	1.952	1.838	1.413	2.737	3.395	1.994	4.758	2.438	2.6	2.692	2.639	3.513	4.036	2.909	3.08	4.702	1.992	4.529	4.198	2.252	2.106	2.8	4.079	4.47	2.605	2.2	2.281	2.006	2.107	2.047	2.697	2.078	2.832	2.927	2.224
neg_3523	Isovaleric Acid	neg	4.65	4.735	4.837	4.694	4.475	4.732	4.677	4.795	4.689	4.642	4.496	4.7	4.574	4.885	4.678	4.721	4.625	4.731	4.697	4.641	4.751	4.855	4.577	4.515	4.58	4.856	4.791	4.691	4.922	4.888	4.744	4.768	4.732	4.653	4.739	4.71	4.709	4.846	4.683	4.647	4.753	4.717	4.666	4.741	4.782	4.544	4.598
neg_3532	Fluazifop	neg	4.866	5.09	5.347	5.073	4.587	5.111	5.009	5.312	5.073	4.984	4.46	5.052	4.827	5.528	4.997	5.109	4.908	5.163	5.072	4.87	5.22	5.441	4.878	4.612	4.85	5.475	5.321	5.096	5.553	5.44	5.165	5.296	5.182	4.921	5.312	5.076	5.124	5.4	5.027	4.936	5.267	5.102	5.017	5.256	5.25	4.745	4.882
neg_3535	4-methoxy-3-(sulfooxy)benzoic acid	neg	5.34	5.436	5.584	5.37	5.129	5.439	5.381	5.649	5.508	5.399	5.176	5.467	5.31	5.723	5.423	5.514	5.356	5.493	5.476	5.379	5.516	5.685	5.318	5.234	5.35	5.718	5.6	5.43	5.762	5.718	5.526	5.585	5.504	5.375	5.562	5.435	5.466	5.667	5.431	5.379	5.533	5.462	5.399	5.547	5.549	5.256	5.333
neg_3551	Gentisic acid	neg	4.284	4.531	4.445	4.754	4.654	4.47	4.196	4.054	4.808	4.226	4.451	4.714	5.052	4.641	4.559	4.291	4.577	4.445	4.629	4.71	4.277	4.572	4.123	4.304	4.574	4.596	4.385	4.584	4.529	4.405	4.081	4.274	4.518	4.348	4.387	4.305	4.42	4.861	4.606	4.204	4.684	4.199	4.444	4.909	4.222	4.099	4.469
neg_3556	Indoxyl Sulfate	neg	5.592	6.664	7.109	6.831	7.056	6.712	6.247	6.379	6.989	6.591	6.5	6.563	6.394	7.204	6.245	6.648	6.635	6.848	6.743	6.456	6.491	6.625	6.678	6.635	6.972	6.974	6.8	6.981	6.551	6.703	5.973	6.905	6.841	6.427	6.93	6.385	6.915	6.497	6.211	6.381	6.772	6.619	5.936	6.891	4.986	6.837	6.332
neg_3559	5-Methyl-2-furancarboxaldehyde	neg	2.124	2.469	2.155	2.103	2.116	2.457	2.512	2.068	2.092	2.406	2.716	2.75	2.761	2.518	2.861	2.359	2.623	2.62	2.5	2.683	2.653	2.812	2.921	3.011	2.09	2.466	2.646	2.083	2.625	2.233	3.048	2.644	5.238	2.979	2.477	2.329	2.624	3.098	2.42	2.671	2.166	2.455	2.818	2.737	2.853	2.595	2.589
neg_3565	S-Trichlorovinyl-N-acetylcysteine	neg	3.969	4.689	4.702	5.179	3.996	4.504	4.757	4.505	2.809	4.692	4.597	5.128	4.053	5.319	4.609	4.28	4.363	4.576	4.737	2.343	4.239	4.385	4.468	4.42	4.373	5.501	2.301	4.904	4.839	4.452	4.704	4.847	4.889	4.437	4.818	3.105	3.767	5.307	3.423	4.746	4.927	4.172	4.607	4.691	4.222	4.299	3.81
neg_358	4-Fluoroestradiol	neg	7.359	6.654	6.846	6.982	6.987	7.078	6.722	6.68	6.999	6.803	6.83	7.155	6.882	7.047	7.131	7.004	6.833	6.692	7.022	6.784	7.092	6.873	7.282	6.632	7.275	7.271	7.117	7.081	6.994	7.306	6.889	7.342	7.09	7.105	7.381	7.134	7.019	7.044	6.919	7.139	6.927	7.183	7.166	7.19	7.272	7.093	6.889
neg_3580	2H-1-Benzopyran-2-one, 7-(sulfooxy)-	neg	4.397	5.04	4.918	5.051	5.215	4.726	5.065	5.233	5.152	4.617	4.957	3.48	5.095	4.543	4.443	3.756	4.792	4.89	4.141	5.219	4.478	4.816	4.591	5.056	4.733	5.83	5.38	4.92	4.449	4.696	3.742	5.157	5.126	4.731	5.358	4.067	4.671	4.878	4.776	4.31	5.062	5.164	4.448	4.84	3.21	4.249	4.94
neg_3584	N-alpha-Acetyl-L-lysine	neg	4.25	2.974	1.091	3.409	4.702	1.165	4.698	3.014	1.587	2.705	4.548	4.841	0.5187	3.839	3.091	5.028	4.811	4.971	5.091	4.861	4.935	4.994	4.864	4.976	4.857	4.108	5.057	3.695	3.599	5.045	3.575	4.83	1.298	0.06938	1.031	4.943	3.085	1.336	4.336	3.805	2.707	0.1397	1.569	0.1342	4.575	4.518	4.305
neg_3600	5-Hydroxyindolin-2-one sulfate	neg	2.373	4.179	4.264	4.641	4.261	4.405	4.003	3.55	3.568	4.001	3.719	3.905	2.604	4.349	4.277	4.206	3.548	4.186	3.81	2.413	4.194	4.192	4.227	2.836	4.375	3.944	5.565	4.228	4.037	3.709	3.716	3.498	2.998	3.464	3.753	3.402	4.276	4.491	3.772	3.685	3.912	4.049	4.111	4.17	3.5	3.913	3.678
neg_3603	5-Methoxyindoleacetate	neg	5.367	5.12	4.994	4.847	4.604	4.906	5.035	5.071	5.003	4.914	5.524	5.311	5.007	4.907	4.053	5.04	4.737	4.949	5.006	4.81	4.751	4.938	4.962	4.812	5.069	5.161	3.996	5.471	4.684	5.246	4.82	4.686	4.608	4.48	5.31	4.436	5.015	4.407	5.256	5.345	4.419	4.799	4.156	5.142	4.971	5.103	5.037
neg_3611	2-Hydroxy-3-Methylbutyric Acid	neg	6.431	6.403	6.791	6.421	6.354	6.489	6.508	6.647	6.488	6.632	6.443	6.541	6.415	6.584	6.418	6.566	6.582	6.468	6.51	6.4	6.587	6.788	6.447	6.354	6.358	6.763	6.696	6.359	6.617	6.96	6.522	6.536	6.501	6.61	6.634	6.408	6.675	6.626	6.475	6.44	6.399	6.608	6.344	6.344	6.649	6.745	6.504
neg_3632	2-Thiothiazolidine-4-carboxylic acid	neg	5.353	5.399	5.38	5.346	5.317	5.343	5.402	5.32	5.409	5.378	5.363	5.365	5.397	5.365	5.389	5.336	5.384	5.363	5.353	5.337	5.367	5.305	5.354	5.353	5.321	5.213	5.279	5.375	5.366	5.321	5.318	5.336	5.319	5.372	5.226	5.342	5.349	5.367	5.393	5.344	5.395	5.386	5.358	5.264	5.385	5.351	5.278
neg_3660	Midodrine	neg	3.792	4.762	4.778	2.856	4.842	4.519	4.507	4.472	4.7	4.14	3.254	4.417	5.241	4.706	4.296	4.357	5.025	3.433	4.69	2.891	2.87	4.926	3.981	4.497	4.288	4.595	2.848	3.866	4.597	2.868	2.977	3.193	4.397	3.939	5.146	5.015	4.655	3.707	2.86	3.382	4.358	4.968	2.869	3.499	2.869	3.341	3.316
neg_3665	2-(6-Hydroxy-3-oxo-3H-xanthen-9-yl)benzoic acid	neg	5.737	5.776	5.755	5.812	5.768	5.624	5.628	5.76	4.716	5.655	5.678	5.46	5.798	5.824	5.517	5.589	5.623	5.594	5.536	5.762	5.89	5.603	5.618	5.586	5.672	5.746	5.89	5.547	5.904	5.941	5.952	5.873	5.743	5.783	5.665	5.76	5.755	5.851	5.798	5.897	6.049	5.731	5.811	5.889	5.845	5.584	5.729
neg_3669	Promazine	neg	4.806	4.2	4.705	4.225	4.382	4.664	4.406	4.983	4.279	4.113	3.939	4.278	4.891	4.64	4.752	4.201	4.293	3.538	3.984	4.503	3.63	4.463	4.44	3.794	4.713	4.994	4.09	3.307	4.742	4.703	4.744	5.317	4.565	4.537	4.346	4.059	4.499	4.308	4.696	5.131	4.595	4.18	4.686	4.604	4.438	4.788	4.601
neg_3675	1,7-Dimethyluric Acid	neg	4.749	3.378	4.212	4.857	3.668	3.441	3.403	3.337	4.05	4.802	3.616	3.438	3.421	3.785	3.035	4.935	3.286	3.455	3.801	4.214	4.595	5.171	3.358	3.245	4.789	4.464	4.14	4.141	3.245	3.666	3.996	3.537	4.707	3.308	3.342	3.104	4.415	3.261	3.855	4.698	3.835	3.201	4.361	5.242	3.234	3.018	4.647
neg_3680	Glycylphenylalanylleucylglycine	neg	5.642	5.614	5.6	5.662	5.585	5.459	5.497	5.592	4.795	5.527	5.493	5.303	5.613	5.594	5.302	5.378	5.416	5.401	5.295	5.54	5.659	5.374	5.419	5.41	5.429	5.56	5.648	5.329	5.636	5.719	5.72	5.607	5.532	5.538	5.437	5.532	5.473	5.598	5.48	5.613	5.724	5.486	5.513	5.637	5.565	5.337	5.482
neg_3701	Gabazine	neg	5.186	4.964	5.175	5.48	5.119	4.99	5.373	5.28	5.19	4.979	5.169	5.214	5.293	5.253	5.02	5.108	5.098	4.963	5.039	4.493	5.343	5.067	5.317	4.653	5.197	4.811	5.382	5.149	5.383	5.36	5.143	4.805	5.039	4.763	5.488	4.834	5.355	5.304	5.238	5.025	5.193	5.479	5.151	4.632	5.208	5.28	5.101
neg_3719	Disialosyl galactosyl globoside	neg	6.17	5.095	5.474	5.817	5.675	5.444	5.313	5.196	5.167	5.204	5.371	5.744	5.478	5.645	5.84	5.303	5.344	5.031	5.577	5.455	6.066	5.194	5.902	5.006	5.511	5.942	6.038	5.273	5.692	6.16	5.517	5.917	5.673	5.716	6.064	5.497	5.477	5.879	5.723	5.804	5.52	6.007	5.777	5.381	5.954	5.455	5.5
neg_3725	Shikimic acid	neg	3.018	3.061	2.795	2.765	3.314	3.018	2.79	3.084	2.895	3.108	2.763	3.097	2.825	2.999	3.088	3.239	2.815	2.893	2.918	3.051	2.596	2.83	2.083	2.955	2.909	2.099	2.77	2.819	2.844	3.182	3.058	2.751	5.717	3.344	2.82	2.969	2.989	2.943	2.856	2.849	2.927	3.019	3.164	2.685	3.186	2.698	2.917
neg_3738	Histidyltryptophan	neg	5.587	5.354	5.56	5.601	4.842	5.307	5.739	5.293	5.489	5.705	5.567	5.662	5.813	4.864	5.56	5.568	5.341	5.222	5.703	5.236	5.409	5.415	5.573	5.272	5.62	5.864	5.518	5.158	5.815	5.837	5.168	5.601	5.318	5.455	5.785	5.41	5.526	5.568	5.219	5.515	5.438	5.9	5.607	5.107	5.545	5.767	5.748
neg_3752	L-Phenylalanine	neg	6.041	5.948	5.852	5.965	5.9	5.895	5.855	5.949	5.77	5.984	5.901	5.898	5.881	5.89	5.966	5.854	5.877	5.826	5.895	5.896	6.038	5.835	5.936	5.881	5.918	5.986	6.093	5.964	5.95	6.05	5.976	5.908	5.96	5.864	6.015	5.906	5.907	5.939	5.893	5.929	5.981	6.022	5.944	5.926	5.947	5.817	5.855
neg_3759	Iodinated glycerol	neg	5.882	5.797	5.661	5.699	5.651	5.622	5.587	5.645	5.458	5.698	5.562	5.639	5.571	5.595	5.686	5.517	5.539	5.484	5.499	5.533	5.741	5.466	5.606	5.672	5.591	5.691	5.797	5.59	5.636	5.733	5.693	5.596	5.659	5.503	5.759	5.611	5.65	5.561	5.552	5.615	5.666	5.683	5.646	5.585	5.629	5.449	5.509
neg_376	Belinostat	neg	4.722	4.447	5.218	3.893	2.674	3.924	3.06	3.706	2.693	3.37	2.722	3.699	4.478	4.664	3.557	4.809	2.688	3.398	4.076	4.224	3.289	4.03	3.63	4.366	4.155	2.666	4.958	4.212	4.299	4.022	4.996	4.368	2.787	4.761	4.397	4.801	3.632	3.806	4.66	4.358	3.877	3.181	4.677	2.644	5.023	3.732	5.235
neg_3767	5-Carboxy-lumiracoxib	neg	6.554	6.64	6.638	6.616	6.615	6.613	6.593	6.606	6.618	6.622	6.643	6.61	6.639	6.64	6.588	6.633	6.617	6.62	6.644	6.673	6.614	6.615	6.611	6.586	6.622	6.6	6.618	6.667	6.634	6.631	6.602	6.598	6.634	6.702	6.595	6.59	6.729	6.657	6.766	6.689	6.697	6.643	6.704	6.611	6.666	6.619	6.66
neg_3768	3-Octylthio-1,1,1-trifluoro-2-propanone	neg	5.874	5.917	5.886	5.854	5.887	5.869	5.858	5.857	5.875	5.838	5.9	5.835	5.896	5.896	5.869	5.865	5.867	5.854	5.878	5.918	5.861	5.832	5.863	5.854	5.869	5.846	5.826	5.906	5.889	5.874	5.857	5.865	5.887	5.935	5.824	5.877	5.929	5.913	5.947	5.928	5.913	5.903	5.889	5.875	5.889	5.874	5.851
neg_377	Galactosylpyridinoline	neg	4.814	5.427	4.359	5.078	4.302	4.567	5.14	5.001	4.346	4.359	5.732	4.352	4.447	4.742	3.877	4.49	4.752	5.294	5.068	4.809	5.444	4.793	5.029	4.474	4.93	5.332	4.871	4.117	4.543	5.079	4.904	5.212	4.923	4.969	5.856	5.392	5.076	5.955	4.905	4.437	4.792	5.022	4.561	4.83	4.081	4.253	3.035
neg_378	Skimmin	neg	5.281	5.058	5.666	4.682	3.387	4.752	4.12	4.561	3.277	4.453	3.756	4.506	4.976	5.108	4.333	5.22	2.955	4.342	4.678	4.789	4.367	4.685	4.476	4.882	4.734	3.597	5.333	4.808	4.874	4.683	5.383	4.929	4.129	5.146	4.884	5.201	4.289	4.46	5.106	4.846	4.61	3.889	5.093	2.927	5.405	4.434	5.589
neg_3804	2-Chloro-DG	neg	4.078	4.26	4.241	4.032	4.071	4.204	3.975	3.88	4.315	4.188	3.96	3.979	4.029	4.167	3.92	4.165	4.196	4.386	4.031	4.29	4.161	4.315	4.164	3.9	3.875	4.137	4.436	3.841	4.229	4.434	4.073	4.162	4.041	3.971	4.163	4.06	4.055	4.317	3.89	4.015	3.911	4.068	4.301	3.948	4.267	4.074	4.128
neg_382	4-Hydroxy-2-butenoic acid gamma-lactone	neg	5.219	5.468	5.123	5.717	5.059	5.716	5.441	4.85	4.721	4.892	5.631	5.577	4.814	5.885	5.635	4.773	5.41	5.965	5.398	4.748	5.311	5.372	5.2	5.028	5.24	5.538	4.278	5.737	5.814	5.496	4.88	5.495	6.014	5.544	5.615	4.938	4.691	5.908	5.24	5.141	6.019	5.305	5.117	6.476	5.508	5.183	5.213
neg_3840	Trans-4-Carboxymethylenebut-2-en-4-olide	neg	6.234	6.22	6.254	6.228	6.201	6.2	6.201	6.295	6.225	6.384	6.136	6.259	6.208	6.271	6.237	6.222	6.214	6.208	6.302	6.223	6.296	6.281	6.21	6.214	6.298	6.317	6.283	6.223	6.292	6.471	6.355	6.245	6.381	6.212	6.327	6.198	6.283	6.326	6.344	6.201	6.427	6.31	6.2	6.22	6.243	5.989	6.184
neg_3848	Coixinden B	neg	4.366	4.997	4.995	4.041	3.833	4.627	4.487	3.682	4.774	4.513	2.066	3.52	3.296	4.093	2.616	4.517	4.925	5.026	3.53	4.624	3.996	5.1	4.21	2.053	3.559	4.653	4.913	3.381	4.351	4.593	4.082	4.175	3.877	2.947	4.998	4.096	3.826	4.177	2.864	3.278	3.631	3.813	4.349	4.537	4.747	3.337	3.533
neg_396	(1S,2S,4R,8R)-p-Menthane-1,2,8,9-tetrol	neg	4.84	4.695	4.801	4.596	4.545	4.758	4.733	4.912	4.655	5.012	3.984	4.514	4.669	4.698	4.375	4.846	4.627	4.059	4.544	4.261	4.648	4.64	4.671	4.624	5.101	4.866	4.689	5.065	4.701	4.902	5.234	4.361	4.575	4.178	4.98	4.351	4.497	4.658	4.275	4.572	4.989	4.819	4.509	4.61	4.622	4.596	4.588
neg_3969	Acipimox	neg	5.473	2.707	2.362	2.883	2.394	2.806	2.241	1.997	2.393	2.01	2.849	2.623	2.019	2.659	2.751	2.699	2.712	2.037	2.746	2.942	2.816	2.304	2.837	2.039	2.754	2.724	2.779	2.62	2.665	2.738	2.374	2.821	2.665	2.527	2.687	2.096	2.678	2.942	2.681	2.561	2.792	2.633	2.948	2.673	2.02	2.878	2.322
neg_400	8-Hydroxy-5,6-octadienoic acid	neg	4.754	4.722	5.038	5.053	4.71	4.758	4.854	4.862	4.664	4.978	4.911	4.897	4.872	5.159	4.843	4.639	5.033	4.222	4.922	4.441	4.675	4.71	4.441	4.586	4.965	5.077	5.032	4.661	5.043	4.865	4.695	4.719	4.83	4.85	4.83	4.823	4.708	4.907	4.586	4.982	5.006	4.957	4.49	4.647	4.73	4.758	4.958
neg_4010	Thiomorpholine	neg	4.267	4.016	4.146	3.718	4.089	3.875	3.922	4.211	4.298	4.116	4.716	4.089	3.648	3.545	4.259	3.751	3.802	3.981	4.004	4.017	3.764	3.62	3.971	4.074	4.466	3.754	4.195	4.239	3.817	4.117	4.055	3.635	4.252	4.071	3.582	3.806	3.957	3.428	4.223	3.587	4.279	4.028	4.073	4.196	3.815	3.705	3.91
neg_4019	Triacetic acid	neg	4.823	4.447	4.83	4.573	4.749	4.619	4.634	4.701	4.73	4.628	4.447	4.677	4.777	4.573	4.768	4.594	4.674	4.49	4.475	4.72	4.706	4.422	4.544	4.426	4.666	4.475	4.599	4.391	4.864	4.884	4.641	4.528	4.624	4.691	4.655	4.577	4.717	4.031	4.651	4.425	4.372	4.859	4.678	4.365	4.681	4.367	4.533
neg_4021	N2-Acetylornithine	neg	4.481	4.236	3.792	4.355	4.291	3.839	3.861	3.956	3.751	3.748	4.212	4.148	4.032	3.873	4.244	3.835	4.305	3.607	4.161	4.313	4.325	4.196	4.716	4.194	4.369	3.9	4.579	4.548	3.825	4.19	4.137	4.088	4.207	4.178	4.677	4.189	3.56	4.014	4.059	3.785	4.357	4.619	5.048	3.967	4.888	4.326	3.898
neg_404	3-Hydroxysebacic Acid	neg	4.925	5.242	5.206	4.924	4.98	4.908	4.854	4.859	5.287	5.398	4.732	4.98	5.123	4.737	4.786	4.914	5.036	4.751	4.945	4.576	4.739	5.144	4.86	5.338	5.251	5.237	4.965	4.725	4.854	4.998	5.077	4.905	4.816	4.716	5.391	4.814	5.031	5.599	4.791	5.039	4.973	4.926	5.003	4.771	5.189	5.118	4.7
neg_4047	Alpha-AMINO-3-HYDROXY-5-METHYL-4-ISOXAZOLEPROPIONIC ACID	neg	5.048	3.104	3.718	4.677	4.474	3.943	3.4	3.815	3.147	3.066	3.908	4.508	3.759	4.386	4.548	4.172	3.874	3.35	4.571	3.732	5.216	3.735	4.833	3.402	4.06	4.619	5.105	3.792	4.453	4.918	3.879	4.658	4.193	4.432	4.867	4.263	3.79	4.597	4.288	4.348	3.946	4.928	4.292	3.031	4.871	3.951	4.025
neg_4063	2-Mercaptopropanoic acid	neg	3.769	2.974	3.869	4.027	4.173	3.705	3.28	3.378	3.578	2.936	2.98	3.372	3.935	2.948	3.547	3.456	3.692	2.929	2.959	4.303	3.516	3.598	3.26	4.024	4.284	3.121	4.14	3.997	3.693	3.496	2.924	2.917	3.462	3.058	2.92	3.694	3.379	2.938	3.578	3.137	3.35	3.609	3.767	4.513	4.167	2.934	3.391
neg_4069	Glyceric Acid	neg	4.945	4.713	4.939	4.664	4.77	4.847	5.054	5.01	4.888	4.687	4.962	4.947	4.991	4.704	4.61	4.903	4.856	4.783	4.833	4.994	4.719	4.888	4.891	5.016	5.117	4.765	4.907	4.708	4.75	4.732	4.956	4.638	4.878	4.959	4.569	4.599	4.681	4.574	4.802	4.853	4.736	4.778	4.902	4.768	5.007	4.754	4.991
neg_407	3-Allylphenol sulfate	neg	6.511	6.139	6.172	6.473	6.136	6.054	6.154	6.685	5.851	6.053	5.965	6.188	6.291	6.369	5.955	5.614	6.143	6.303	6.279	6.4	6.236	5.705	5.998	6.027	6.586	6.086	6.227	5.891	6.073	6.228	6.014	5.704	6.197	6.238	6.427	6.001	6.089	6.035	6.061	5.954	5.854	6.276	6.377	5.458	6.223	6.027	5.877
neg_4071	3-Hydroxy-3-methylglutarate	neg	5.47	5.526	5.467	5.462	5.521	5.505	5.498	5.465	5.505	5.459	5.51	5.458	5.465	5.479	5.439	5.459	5.452	5.432	5.448	5.471	5.453	5.414	5.432	5.422	5.4	5.423	5.425	5.452	5.437	5.475	5.482	5.419	5.4	5.468	5.389	5.43	5.444	5.413	5.469	5.458	5.44	5.439	5.458	5.411	5.47	5.465	5.436
neg_4099	L-4-Hydroxyglutamate semialdehyde	neg	4.872	4.692	4.647	4.862	4.873	4.735	4.659	4.766	4.594	4.701	4.514	4.606	4.655	4.847	4.71	4.664	4.691	4.453	4.935	4.564	4.879	4.677	4.799	4.6	4.686	4.931	4.928	4.669	4.911	4.967	4.589	4.786	4.637	4.737	4.777	4.712	4.709	4.813	4.786	4.529	4.76	4.938	4.774	4.434	4.869	4.563	4.642
neg_4114	Rhamnose	neg	5.649	5.941	6.101	5.957	6.243	6.217	5.936	5.933	5.601	6.122	6.023	6.137	5.846	6.097	6.089	5.965	6.196	5.883	5.923	5.778	5.855	5.933	5.946	5.944	6.021	6.078	5.747	5.844	5.986	5.739	5.891	5.749	5.887	5.851	5.985	5.987	5.965	6.118	5.874	6.075	6.067	6.017	5.527	5.667	5.944	5.983	5.678
neg_413	Lumirubin	neg	6.947	6.978	7.128	7.203	6.534	7.071	7.151	6.47	6.556	7.21	6.737	6.758	6.778	6.809	6.624	7.083	7.35	6.991	6.759	6.718	6.682	7.179	6.949	6.559	6.984	6.757	6.711	6.473	6.73	6.731	6.637	6.758	6.972	6.882	7.021	6.956	6.607	6.635	6.913	6.92	6.976	7.098	7.082	6.661	6.585	7.248	6.948
neg_448	Biliverdin	neg	5.522	5.672	5.811	6.028	5.48	5.784	5.978	5.05	5.203	5.915	5.487	5.695	5.422	5.499	5.413	6.112	6.362	5.906	5.703	5.821	5.633	5.977	5.892	5.383	4.988	5.626	5.642	5.106	5.403	5.518	4.786	5.633	5.562	5.565	5.72	5.808	5.334	5.411	5.787	5.725	5.75	5.845	5.914	5.089	5.533	6.113	5.818
neg_449	3a,7b,12a-Trihydroxyoxocholanyl-Glycine	neg	6.951	6.191	5.76	5.881	5.785	6.231	6.336	6.641	6.273	6.303	6.238	5.954	6.02	6.19	5.857	6.108	5.913	6.008	5.741	6.364	5.774	5.694	6.153	6.471	6.77	5.929	5.624	6.849	6.096	6.473	6.105	6.356	6.573	5.848	6.503	5.735	5.878	6.218	6.612	6.468	6.889	5.714	6.116	6.303	5.684	6.581	5.736
neg_45	Uric Acid	neg	7.403	7.433	7.567	7.532	7.421	7.499	7.387	7.288	7.223	7.562	7.491	7.455	7.416	7.586	7.438	7.435	7.39	7.395	7.6	7.306	7.416	7.611	7.288	7.317	7.447	7.721	7.504	7.352	7.607	7.589	7.4	7.539	7.456	7.378	7.567	7.414	7.49	7.605	7.391	7.39	7.571	7.553	7.381	7.627	7.505	7.305	7.327
neg_463	(+)-gamma-Hydroxy-L-homoarginine	neg	7.11	6.322	7.114	6.377	5.628	6.048	5.823	5.93	6.029	6.143	6	6.26	6.725	6.686	5.841	6.439	5.492	6.061	6.278	6.274	5.993	6.106	6.101	5.832	6.465	6.066	6.765	6.024	6.501	6.413	6.706	6.111	5.953	6.596	6.05	6.799	5.815	6.155	6.291	6.561	6.303	6.218	6.768	5.552	6.901	5.868	6.681
neg_465	3-Carboxy-4-methyl-5-propyl-2-furanpropionic acid	neg	5.861	5.558	6.019	5.703	5.19	5.389	5.547	5.14	5.332	5.442	5.396	5.419	5.716	5.607	5.199	5.565	5.37	5.014	5.573	5.207	5.752	5.463	5.685	4.805	5.633	5.199	5.861	5.191	5.647	5.59	5.675	5.344	5.452	5.708	5.526	5.633	5.201	5.316	5.221	5.497	5.398	5.57	5.796	4.493	5.91	5.563	5.906
neg_467	N-[(3a,5b,7a)-3-hydroxy-24-oxo-7-(sulfooxy)cholan-24-yl]-Glycine	neg	7.347	5.622	5.016	5.834	4.723	5.476	5.882	5.947	5.276	5.774	4.837	5.161	5.77	5.348	5.125	5.226	6.116	5.569	4.918	5.713	5.151	5.539	5.069	5.313	5.341	5.931	4.276	5.123	5.395	5.886	5.028	5.771	5.967	5.5	5.833	4.793	5.813	5.256	5.79	5.924	5.349	5.871	5.818	5.704	4.555	5.176	4.582
neg_468	PE(20:0/PGJ2)	neg	6.829	6.841	7.087	6.81	7.048	6.981	7.008	6.864	7.052	6.958	7.109	7.044	7.146	7.1	7.076	7.022	6.983	6.887	6.945	6.956	7.054	6.942	6.841	6.899	6.881	6.936	7.081	7.089	7.007	6.977	7.095	6.93	6.978	7.042	6.841	6.862	6.925	6.91	6.886	7.113	7.078	7.08	7.065	6.912	7.069	6.894	7.002
neg_481	Tetradecanedioic acid	neg	5.396	5.577	5.714	5.097	5.311	5.215	5.281	5.495	5.613	5.772	5.056	5.516	4.911	5.274	5.119	5.226	5.129	5.46	5.567	5.705	5.435	5.47	5.192	5.679	5.578	5.403	5.305	5.531	4.964	5.694	5.469	5.126	5.55	5.268	5.346	5.188	5.269	5.094	5.512	5.3	5.093	5.117	5.478	5.869	4.921	5.167	5.434
neg_483	Goshuyic acid	neg	5.03	4.877	5.091	4.853	4.902	4.567	4.829	5.138	4.753	5.189	4.636	5.307	4.803	4.855	4.953	4.833	4.91	5.04	4.834	4.576	4.793	4.742	4.955	4.965	4.833	5.156	4.465	4.922	4.875	4.901	4.801	4.822	5.26	4.874	4.953	4.956	5.164	4.971	4.519	5.099	4.885	4.905	4.624	4.61	4.611	5.051	4.896
neg_487	Triton X-100	neg	5.104	5.023	5.037	5.079	4.994	4.825	5.168	5.353	4.916	5.121	4.714	5.258	4.996	4.991	4.833	4.777	5.06	5.07	4.716	4.519	4.859	4.987	4.935	4.954	5.035	5.105	4.669	4.968	4.97	4.781	4.782	4.872	5.409	4.908	5.096	5.066	5.143	4.966	4.589	5.263	4.953	4.987	4.672	4.863	4.745	5.054	5.301
neg_490	(6E,8R,10Z)-8-hydroxy-3-oxohexadecadienoic acid	neg	4.977	5.301	5.236	5.221	5.185	5.039	5.313	5.372	5.09	5.276	5.011	5.438	5.16	5.063	5.112	5.113	5.317	4.974	5.206	4.428	5.197	5.222	5.252	5.046	5.356	5.109	4.979	5.004	5.187	5.092	4.797	4.933	5.48	5.135	5.191	5.19	5.302	5.134	4.388	5.291	5.103	5.19	4.944	4.568	4.997	5.43	5.523
neg_492	Bempedoic acid	neg	4.946	5.009	5.042	4.954	4.841	4.762	4.955	5.202	4.827	4.91	4.9	5.031	4.908	4.836	4.951	4.766	4.984	4.944	4.893	4.919	4.843	4.978	4.919	5.069	4.95	5.199	4.791	4.925	4.904	4.97	5.095	4.893	5.106	5.024	4.95	4.889	4.919	4.971	4.793	5.006	4.902	4.852	4.806	4.814	4.833	4.987	4.898
neg_50	(3a,5b,7a,12a)-24-[(carboxymethyl)amino]-1,12-dihydroxy-24-oxocholan-3-yl-b-D-Glucopyranosiduronic acid	neg	6.423	5.631	5.319	5.655	5.704	5.641	5.266	5.792	5.755	5.398	5.667	5.59	5.696	5.503	5.402	5.169	5.514	5.389	5.705	5.598	5.497	5.506	5.504	5.624	5.584	5.494	5.344	5.748	5.368	5.546	4.98	5.804	5.78	5.566	5.753	5.6	5.387	5.61	5.742	5.449	5.436	5.301	5.437	5.88	5.126	5.543	5.424
neg_506	[12]-Shogaol	neg	5.457	5.472	5.33	5.403	5.364	5.567	5.42	5.544	5.383	5.586	5.39	5.494	5.437	5.379	5.502	5.332	5.331	5.216	5.447	5.377	5.26	5.377	5.368	5.515	5.339	5.43	5.294	5.423	5.437	5.473	5.184	5.435	5.57	5.5	5.558	5.472	5.587	5.555	5.475	5.209	5.302	5.332	5.354	5.494	5.449	5.35	5.392
neg_507	12-Keto-tetrahydro-leukotriene B4	neg	5.417	5.466	5.52	5.655	5.558	5.533	5.529	5.875	5.383	5.487	5.296	5.606	5.614	5.814	5.488	5.34	5.663	5.448	5.42	5.361	5.778	5.556	5.568	5.444	5.535	5.418	5.661	5.55	5.421	5.346	6.115	5.36	5.908	5.787	5.832	5.88	5.524	6.025	5.38	5.472	5.53	5.97	5.502	5.54	6.019	5.466	5.279
neg_509	27-Deoxy-5b-cyprinol	neg	6.39	6.362	6.279	6.296	6.265	6.298	6.458	6.442	6.196	6.458	6.379	6.373	6.33	6.277	6.319	6.21	6.283	6.344	6.282	6.139	6.329	6.457	6.36	6.338	6.33	6.473	6.231	6.173	6.232	6.366	6.278	6.384	6.367	6.384	6.469	6.425	6.346	6.375	6.297	6.191	6.34	6.212	6.177	6.361	6.252	6.219	6.122
neg_519	4-Hydroxy-3-(16-methylheptadecyl)-2H-pyran-2-one	neg	5.961	5.87	5.815	5.882	5.867	5.86	5.971	6.047	5.78	6.011	5.847	5.957	5.855	5.906	5.898	5.771	5.769	5.897	5.804	5.833	5.974	5.914	5.982	5.857	5.795	6	5.801	5.741	5.817	5.915	5.879	5.918	5.941	5.889	5.909	5.88	5.911	5.954	5.873	5.812	5.902	5.831	5.761	5.768	5.8	5.81	5.781
neg_522	11'-Carboxy-alpha-chromanol	neg	6.038	5.934	5.856	5.879	5.844	6.073	6.055	6.046	5.91	6.099	5.69	5.832	5.845	5.805	5.971	5.594	5.92	5.809	5.763	5.727	5.912	5.888	5.84	5.757	5.812	5.912	5.582	5.809	5.868	5.793	5.899	5.729	5.69	5.896	5.929	6.045	5.808	6.047	5.876	5.691	5.654	5.865	5.568	5.914	5.701	5.808	5.713
neg_530	3a,7a-Dihydroxy-5b-cholestan-26-al	neg	6.853	6.739	6.715	6.764	6.706	6.804	6.913	6.921	6.677	6.864	6.588	6.8	6.726	6.685	6.767	6.592	6.678	6.78	6.669	6.62	6.765	6.851	6.824	6.712	6.675	6.793	6.591	6.561	6.68	6.735	6.808	6.735	6.639	6.715	6.845	6.849	6.708	6.81	6.741	6.516	6.648	6.603	6.628	6.782	6.714	6.554	6.579
neg_537	13'-Carboxy-gamma-tocopherol	neg	7.262	7.082	6.962	6.989	6.976	7.178	7.184	7.103	6.981	7.163	6.664	6.984	6.961	6.871	7.067	6.74	6.897	6.939	6.987	7.024	7.019	7.075	7.001	6.803	6.949	6.979	6.809	6.702	6.988	6.936	7.133	6.812	6.647	6.961	7.038	7.142	6.903	7.222	7.028	6.667	6.785	6.797	6.827	7.167	6.977	6.649	6.92
neg_541	DG(i-13:0/0:0/18:1(12Z)-2OH(9,10))	neg	6.383	6.554	6.465	6.572	6.541	6.463	6.661	6.677	6.392	6.408	6.224	6.559	6.352	6.286	6.394	6.373	6.514	6.634	6.409	6.222	6.544	6.66	6.7	6.491	6.376	6.632	6.328	6.367	6.325	6.268	6.576	6.6	6.453	6.313	6.568	6.449	6.445	6.469	6.38	6.372	6.376	6.558	6.236	6.426	6.432	6.484	6.347
neg_542	DG(18:3(9,11,15)-OH(13)/i-15:0/0:0)	neg	7.201	7.239	7.322	7.315	7.326	7.135	7.377	7.583	7.317	7.326	6.975	7.627	7.279	7.039	7.349	7.152	7.447	7.341	7.124	6.72	7.208	7.3	7.287	7.424	7.242	7.196	7.091	7.021	7.359	6.966	7.419	7.183	7.275	7.114	7.269	7.504	7.361	7.436	7.045	7.241	7.112	7.417	6.886	6.879	6.993	7.035	7.133
neg_545	2-Deoxycastasterone	neg	7.053	7.077	6.979	7.01	7.008	7.124	7.129	7.093	7.007	7.026	6.658	7.042	7.005	6.791	7.03	6.893	7.087	6.991	6.967	6.867	6.977	7.019	6.972	6.859	6.966	6.852	6.798	6.73	6.974	6.749	7.098	6.858	6.624	6.831	6.975	7.107	6.844	7.027	6.998	6.673	6.763	6.914	6.792	7.034	7.092	6.777	6.891
neg_55	Alpha-Carboxy-delta-decalactone	neg	6.186	5.495	6.165	5.494	4.644	5.144	5.205	5.368	5.107	5.464	5.363	5.306	5.812	5.728	5.103	5.491	4.879	5.222	5.416	5.406	5.244	5.323	5.193	5.403	5.682	5.464	5.818	5.263	5.576	5.604	5.781	5.339	5.043	5.651	5.591	5.866	5.042	5.753	5.454	5.59	5.363	5.385	5.834	4.627	5.952	5.313	5.715
neg_556	DG(18:1(9Z)-O(12,13)/15:0/0:0)	neg	7.442	7.633	7.71	7.801	7.648	7.564	7.847	7.878	7.619	7.674	7.438	7.935	7.568	7.445	7.713	7.571	7.712	7.88	7.625	7.218	7.651	7.788	7.868	7.666	7.637	7.743	7.599	7.502	7.721	7.52	7.726	7.754	7.707	7.462	7.835	7.714	7.696	7.703	7.464	7.567	7.546	7.792	7.39	7.446	7.523	7.528	7.625
neg_558	PE(P-18:0/20:4)	neg	6.828	7.172	6.996	7.096	7.087	7.066	7.161	6.949	7.01	6.864	7.095	7.068	6.891	6.923	7.098	7.098	7.001	7.012	6.769	7.3	7.173	7.067	6.897	7.028	7.028	7.109	7.129	7.178	7.205	7.183	7.108	7.185	7.109	7.009	6.871	7.095	7.123	6.692	7.158	6.787	6.823	7.029	6.949	7.029	6.979	6.843	7.043
neg_559	DG(15:0/18:4(6Z,9Z,12Z,15Z)/0:0)	neg	7.156	7.205	7.273	7.266	7.283	7.122	7.307	7.48	7.379	7.343	6.966	7.605	7.209	6.993	7.394	7.123	7.413	7.244	7.074	6.669	7.207	7.257	7.203	7.242	7.188	7.161	7.082	7.03	7.323	6.942	7.324	7.171	7.215	7.097	7.217	7.357	7.293	7.405	6.977	7.082	7.056	7.33	6.794	6.836	7.16	6.955	7.103
neg_564	Cedorol	neg	6.287	6.564	6.503	6.511	6.437	6.545	6.563	6.397	6.44	6.611	6.213	6.319	6.413	6.374	6.406	6.321	6.589	6.393	6.365	6.092	6.509	6.451	6.485	6.184	6.474	6.356	6.185	6.365	6.476	6.131	6.33	6.277	6.171	6.411	6.357	6.513	6.399	6.462	6.224	6.11	6.365	6.228	6.021	6.35	6.672	6.329	6.331
neg_576	N-Hexadecanoyl-serine	neg	5.83	6.737	6.577	6.562	6.639	6.521	6.697	6.499	6.667	6.577	6.708	6.67	6.738	6.835	6.839	6.631	6.627	6.655	5.886	6.857	6.679	6.793	6.617	6.611	6.69	6.726	6.866	6.705	6.733	6.833	6.628	6.56	6.918	6.768	6.631	6.622	6.78	5.85	6.797	6.715	6.676	6.714	6.773	6.655	6.975	6.68	6.713
neg_578	PE(24:1(15Z)/PGJ2)	neg	6.777	6.092	6.772	6.826	6.648	6.9	6.669	6.805	6.708	6.68	6.79	6.721	6.758	6.732	6.823	6.983	6.786	6.822	6.766	6.129	6.784	6.642	6.942	6.785	6.667	6.639	6.68	6.73	6.608	6.866	6.617	6.642	6.677	6.916	6.567	6.699	6.861	6.701	5.854	6.798	6.893	6.869	6.785	6.792	6.771	6.952	6.878
neg_581	9,10-DHOME	neg	5.93	5.806	5.758	5.668	5.683	5.677	5.799	6.07	5.706	5.982	5.526	5.789	5.645	5.675	5.606	5.648	5.837	5.812	5.57	5.594	5.588	5.708	5.646	5.891	5.958	5.847	5.583	5.97	5.603	5.601	6.072	5.62	5.838	5.617	5.867	5.799	5.693	5.933	5.587	5.772	5.714	5.667	5.499	5.548	5.626	5.897	5.627
neg_585	16-B1-phytoprostane	neg	5.388	5.278	5.412	5.015	5.311	5.144	5.314	5.565	5.599	5.275	4.977	5.413	5.373	5.335	5.024	5.719	5.631	5.216	5.093	4.851	4.92	5.252	5.092	5.373	5.406	5.177	4.837	5.208	5.313	4.878	5.084	5.084	5.378	5.243	5.492	5.861	5.237	5.05	4.984	5.236	5.206	5.066	4.881	4.911	5.236	5.302	4.903
neg_61	PE(20:3(8Z,11Z,14Z)-2OH(5,6)/22:1(13Z))	neg	7.484	7.483	7.272	7.553	7.524	7.404	7.377	7.549	7.511	7.384	7.484	7.403	7.479	7.492	7.514	7.659	7.567	7.527	7.521	7.459	7.228	7.445	7.64	7.47	7.365	7.361	7.407	7.431	7.47	7.516	7.464	7.349	7.435	7.543	7.354	7.4	7.465	7.453	7.271	7.253	7.479	7.453	7.454	7.447	7.51	7.607	7.609
neg_62	Perillyl alcohol	neg	5.73	5.802	5.713	5.686	5.731	5.86	5.826	5.914	5.656	5.888	5.64	5.756	5.668	5.622	5.704	5.445	5.76	5.591	5.622	5.475	5.66	5.744	5.664	5.69	5.734	5.762	5.486	5.695	5.695	5.609	5.554	5.644	5.746	5.685	5.737	5.782	5.737	5.772	5.547	5.658	5.581	5.647	5.468	5.541	5.432	5.669	5.577
neg_622	DHAP(18:0)	neg	5.296	5.268	5.246	5.714	5.245	4.954	5.077	5.288	5.161	5.207	5.176	5.166	5.257	5.154	5.125	5.1	5.244	4.974	5.326	5.23	5.57	5.144	5.635	5.279	5.151	5.195	5.545	5.127	5.184	5.098	5.227	5.252	5.218	5.235	5.663	5.246	5.092	5.446	5.191	5.141	5.292	5.465	5.446	5.213	5.527	5.313	5.176
neg_623	LysoPA(16:0/0:0)	neg	5.017	4.891	4.753	6.014	4.967	4.721	4.68	4.895	4.598	4.553	4.652	4.842	4.838	4.517	4.811	4.661	4.797	4.456	4.686	4.755	5.663	4.721	5.893	4.821	4.74	4.731	5.865	4.799	4.699	4.617	4.837	4.68	5.001	4.785	5.794	4.915	4.743	4.992	4.777	4.609	4.887	5.71	5.485	4.76	5.768	4.993	4.861
neg_624	PE(20:3(6,8,11)-OH(5)/20:0)	neg	6.553	5.387	6.55	6.377	6.534	6.559	6.419	6.609	6.372	6.497	6.453	6.515	6.542	6.552	6.48	6.653	6.547	6.442	6.485	5.549	6.518	6.658	6.692	6.352	6.548	6.496	6.523	6.662	6.693	6.716	6.563	6.476	6.627	6.704	6.391	6.534	6.578	6.202	5.429	6.591	6.483	6.377	6.529	6.557	6.466	6.656	6.44
neg_63	PE-NMe(16:1(9Z)/20:2(11Z,14Z))	neg	6.096	6.519	6.711	6.408	6.556	6.405	6.625	6.314	6.653	6.658	6.718	6.483	6.707	6.74	6.835	6.533	6.549	6.522	6.185	6.673	6.528	6.651	6.614	6.49	6.528	6.626	6.653	6.585	6.575	6.566	6.564	6.528	6.642	6.529	6.601	6.515	6.543	6.005	6.601	6.745	6.744	6.671	6.693	6.53	6.73	6.436	6.502
neg_637	PC(DiMe(9,5)/PGF1alpha)	neg	6.936	6.749	6.565	6.57	6.783	6.778	6.777	6.793	6.889	6.776	6.879	6.774	6.784	6.805	6.709	6.87	6.867	6.866	7.02	6.78	6.503	6.697	6.683	6.796	6.713	6.586	6.617	6.818	6.828	6.773	6.752	6.714	6.693	6.766	6.458	6.682	6.786	6.952	6.81	6.628	6.845	6.799	6.72	6.779	6.691	6.754	6.747
neg_640	10-hydroxy-2E-decenoic acid	neg	5.883	5.78	5.606	5.548	5.683	5.76	5.452	5.891	5.75	6.283	5.491	5.629	5.485	6.099	5.548	5.445	5.721	5.658	5.753	5.519	5.379	5.532	5.387	6.169	6.231	5.907	5.349	6.268	5.692	5.682	6.251	5.478	5.608	5.348	5.984	5.492	5.562	6.18	5.35	5.785	5.999	5.57	5.257	5.526	5.54	6.147	5.365
neg_710	Alpha-D-Glucose	neg	5.954	5.94	5.981	5.891	5.848	5.913	5.894	5.837	6	5.954	6.066	5.95	5.982	5.969	5.931	5.955	5.937	5.884	6.02	5.996	5.879	5.939	5.874	5.877	5.915	5.961	5.933	6.044	5.993	6.065	5.922	5.972	5.847	5.953	5.934	6.038	5.825	5.929	5.982	5.912	5.945	5.948	5.989	5.926	5.913	5.845	5.897
neg_72	3-ureido-isobutyrate	neg	5.938	5.964	5.917	5.928	5.897	5.987	5.946	6.084	5.935	5.862	5.866	5.991	5.924	5.896	5.917	5.888	6.026	5.905	5.929	5.921	5.846	5.899	5.894	5.915	5.971	5.856	5.89	6.009	5.929	5.878	5.922	5.882	6.035	5.95	5.88	6.005	5.913	5.929	6.025	5.849	6.014	5.939	5.88	5.852	5.946	5.767	5.836
neg_76	PS(15:0/22:1(13Z))	neg	7.373	7.88	7.869	7.719	7.904	7.842	7.922	7.87	7.961	7.956	7.947	7.965	7.948	7.967	7.966	7.855	7.815	7.856	7.436	7.912	7.841	7.84	7.761	7.845	7.864	8.003	8.037	8.011	7.896	8.036	7.971	7.865	8.011	7.971	7.797	7.87	8.015	7.387	7.904	8.039	7.881	7.918	7.905	7.857	7.863	7.863	7.936
neg_85	L-Tryptophan	neg	6.365	6.37	6.376	6.391	6.364	6.288	6.283	6.372	5.992	6.311	6.331	6.197	6.383	6.393	6.206	6.243	6.267	6.256	6.234	6.346	6.417	6.234	6.253	6.267	6.261	6.33	6.412	6.217	6.391	6.459	6.439	6.39	6.329	6.329	6.238	6.337	6.289	6.378	6.334	6.38	6.459	6.304	6.319	6.373	6.347	6.219	6.301
neg_852	D-Xylulose	neg	4.027	4.1	4.064	4.073	4.1	4.099	4.134	4.087	4.028	3.959	4.02	3.846	4.055	4.084	3.97	4.018	3.915	4.024	4.098	4.074	4.163	3.982	4.015	3.918	4.009	3.902	3.885	4.097	3.911	3.997	4.028	4.022	3.976	3.858	3.97	3.914	3.96	4.021	4.046	3.94	4.005	3.971	3.896	3.912	4.032	4.026	3.917
neg_87	Asp-Phe	neg	6.159	5.347	5.808	5.026	5.988	5.866	5.648	5.7	5.639	5.612	5.674	5.935	5.92	5.832	5.795	5.614	5.576	5.19	5.756	5.731	5.44	5.491	5.165	5.627	5.848	5.8	5.228	5.791	5.937	6.042	5.792	5.882	5.859	5.913	5.807	5.5	5.738	5.812	6.063	5.97	5.633	5.754	5.532	5.735	5.447	5.846	5.754
neg_90	5-Acetylamino-6-formylamino-3-methyluracil	neg	6.218	6.229	6.222	6.238	6.227	6.155	6.164	6.19	5.864	6.152	6.169	6.038	6.204	6.204	6.05	6.063	6.096	6.082	6.063	6.194	6.225	6.051	6.086	6.107	6.083	6.137	6.206	6.049	6.197	6.247	6.238	6.187	6.149	6.148	6.074	6.15	6.117	6.172	6.163	6.174	6.238	6.131	6.147	6.173	6.157	6.047	6.111
neg_92	Gamma-Glutamylleucine	neg	5.826	5.686	5.853	5.739	5.934	5.692	5.711	5.671	5.753	5.826	5.452	5.724	5.607	5.657	5.661	5.716	5.56	5.464	5.82	5.585	5.614	5.896	5.428	5.655	5.739	5.816	5.694	5.708	5.873	6.064	5.689	5.68	5.725	5.656	5.844	5.749	5.87	5.709	5.717	5.563	5.833	5.715	5.613	5.643	5.724	5.286	5.543
neg_988	Creatinine lactate	neg	4.513	4.45	4.489	4.634	4.574	4.577	4.544	4.608	4.511	4.471	4.245	4.498	4.604	4.391	4.475	4.372	4.397	4.463	4.429	4.494	4.54	4.489	4.518	4.585	4.533	4.398	4.525	4.502	4.523	4.493	4.572	4.553	4.679	4.546	4.482	4.516	4.552	4.42	4.592	4.543	4.68	4.513	4.528	4.507	4.547	4.363	4.529
neg_3815	3-Hydroxybutanoic Acid	neg	5.939	6.103	6.103	5.96	5.962	6.068	6.005	5.89	6.102	6.009	5.891	5.886	5.91	5.975	5.833	6.01	6.106	6.195	5.946	6.099	5.979	6.172	6.008	5.851	5.871	6.006	6.187	5.901	6.03	6.134	5.958	5.976	5.949	5.899	6.052	5.944	5.941	6.031	5.883	5.891	5.867	5.888	6.05	5.946	6.115	5.968	5.946
neg_1509	3-Methyl-2-Oxovaleric Acid	neg	7.226	7.318	7.381	7.256	7.1	7.301	7.272	7.38	7.276	7.231	7.112	7.258	7.16	7.455	7.227	7.305	7.186	7.302	7.279	7.224	7.315	7.399	7.162	7.099	7.146	7.401	7.338	7.244	7.456	7.444	7.298	7.341	7.286	7.224	7.311	7.248	7.295	7.401	7.237	7.225	7.312	7.273	7.204	7.285	7.33	7.13	7.157
neg_3123	Artecanin	neg	5.452	5.548	5.6	5.907	4.946	5.533	5.811	4.903	4.732	5.812	5.044	5.356	5.203	5.264	4.965	5.815	6.084	5.497	5.453	5.056	5.335	5.942	5.497	4.808	5.78	5.309	5.363	3.97	5.063	5.475	5.044	5.296	5.293	5.161	5.638	5.511	5.03	5.062	5.391	5.244	5.395	5.618	5.614	5.095	5.08	5.892	5.561
neg_3241	Cortisone	neg	5.245	5.491	5.297	5.299	5.321	5.374	5.492	5.367	5.232	5.29	5.233	5.224	5.459	5.482	5.151	5.304	5.399	5.153	5.215	5.449	5.407	5.364	5.031	4.971	5.22	5.346	5.326	5.285	5.555	5.597	5.138	5.382	5.308	5.165	5.324	5.34	5.384	5.34	5.519	5.464	5.141	5.175	5.432	5.3	5.367	5.177	5.336
neg_4107	D-Apiose	neg	4.404	3.999	4.195	4.416	4.346	4.12	4.153	4.413	4.448	4.302	4.93	4.309	4.338	4.053	4.479	4.052	4.256	3.917	4.327	4.423	4.294	4.28	3.95	4.274	4.865	4.318	4.295	4.569	4.27	4.367	4.242	4.266	4.239	4.42	4.303	4.217	4.229	4.263	4.55	4.096	4.337	4.48	4.329	4.657	4.452	4.303	4.235
neg_270	D-Galactose	neg	5.878	5.848	5.82	5.752	5.804	5.83	5.831	5.804	5.921	5.848	5.925	5.867	5.84	5.86	5.798	5.809	5.834	5.764	5.856	5.837	5.803	5.766	5.781	5.842	5.754	5.812	5.829	5.85	5.884	5.925	5.826	5.8	5.741	5.832	5.799	5.898	5.777	5.801	5.858	5.832	5.825	5.827	5.879	5.795	5.805	5.732	5.781
neg_3086	Dodecanedioic Acid	neg	5.347	5.378	5.514	4.841	4.896	4.861	4.993	5.243	5.259	5.419	4.843	5.394	4.774	4.924	4.998	5.062	4.84	4.941	6.056	4.968	4.88	5.24	4.993	5.362	5.149	5.136	4.965	5.957	4.863	5.14	5.398	5.406	5.146	4.815	5.043	4.774	4.911	4.874	4.902	4.839	4.976	4.849	5.36	5.741	4.844	5.063	5.194
neg_3807	Glyphosate	neg	4.403	4.587	4.612	4.392	4.414	4.61	4.421	4.306	4.722	4.568	4.375	4.431	4.431	4.547	4.284	4.592	4.642	4.826	4.484	4.717	4.53	4.772	4.578	4.351	4.331	4.568	4.864	4.263	4.658	4.826	4.512	4.554	4.532	4.401	4.565	4.465	4.492	4.732	4.354	4.43	4.4	4.44	4.755	4.342	4.746	4.526	4.536
neg_2966	Hexadecanedioic acid	neg	5.415	5.303	5.184	5.044	4.924	4.998	5.188	5.817	5.148	5.204	4.95	5.263	5.043	4.87	5.017	5.002	5.357	5.261	4.953	4.956	4.964	5.223	5.028	5.354	5.372	5.159	4.995	5.194	4.879	4.972	5.928	5.016	5.329	4.92	5.274	5.039	5.081	5.055	5.053	5.147	5.039	4.973	4.911	4.982	4.944	5.14	5.019
neg_4195	L-Glutamic Acid	neg	5.051	4.663	4.672	4.968	4.981	4.848	4.63	4.724	4.532	4.757	4.531	4.757	4.572	4.963	4.739	4.704	4.683	4.546	4.997	4.543	4.97	4.625	4.849	4.557	4.686	5.024	5.064	4.678	5.025	5.056	4.638	4.886	4.777	4.805	4.908	4.714	4.7	4.939	4.862	4.504	4.857	5.007	4.845	4.567	4.972	4.629	4.581
neg_3027	LysoPC(18:0/0:0)	neg	7.815	7.997	7.761	7.862	8.166	7.995	7.596	7.744	7.803	7.82	7.933	7.868	7.875	8.005	7.915	7.966	7.669	7.955	7.893	7.959	7.897	8.064	7.824	8.01	7.935	7.856	7.824	8.16	7.84	7.851	7.754	7.892	7.876	7.909	7.872	8.199	8.04	7.866	8.049	7.889	7.827	7.99	7.968	8.075	7.75	8	7.903
neg_747	Malic Acid	neg	5.234	5.087	5.086	4.989	5.082	5.11	5.162	5.502	5.64	5.289	5.075	5.191	5.098	5.276	5.173	5.026	5.242	4.959	4.967	5.103	5.205	5.068	5.089	5.107	5.092	5.112	5.299	5.295	5.275	5.3	5.121	5.06	5.255	5.194	5.21	4.989	5.216	5.244	5.069	5.16	5.199	5.143	5.236	5.056	5.293	5.152	5.077
neg_2896	N-Choloylglycine	neg	6.654	6.73	6.397	6.648	6.614	6.35	6.601	6.523	6.664	6.622	6.66	6.419	6.518	6.49	6.501	6.346	6.571	6.444	6.571	6.808	6.411	6.44	6.509	6.622	6.68	6.507	6.515	6.596	6.406	6.447	6.585	6.652	6.534	6.462	6.473	6.57	6.263	6.675	6.693	6.538	6.738	6.369	6.753	6.409	6.344	6.569	6.54
neg_3417	Penicillic acid	neg	2.941	3.146	2.943	3.372	3.144	3.083	3.369	3.108	2.596	2.876	3.367	2.967	3.043	3.342	3.053	3.254	2.977	3.319	3.276	3.059	2.973	3.114	3.133	3.202	3.148	3.234	2.728	3.422	3.37	2.841	2.615	3.032	5.15	2.967	3.219	2.348	2.283	3.506	2.932	3.069	3.338	2.907	3.127	3.427	2.881	2.582	3.137
neg_321	Phenol sulphate	neg	6.634	6.969	6.875	6.984	7.098	6.677	6.937	7.119	7.036	6.623	6.896	6.242	6.988	6.581	6.47	6.177	6.754	6.859	6.473	7.119	6.529	6.805	6.585	6.966	6.709	7.657	7.29	6.862	6.572	6.702	6.168	7.051	7.043	6.707	7.226	6.305	6.694	6.827	6.811	6.503	6.99	7.064	6.503	6.857	6.075	6.39	6.897
neg_1499	Phenylacetylglutamine	neg	5.771	5.48	6.128	5.811	5.737	6.273	5.672	5.445	6.713	6.098	5.528	5.937	5.591	6.152	5.951	6.379	6.084	5.904	5.896	5.753	5.452	5.79	6.362	5.822	6.663	6.14	6.241	6.496	5.706	6.474	5.315	6.319	5.955	5.33	6.274	6.403	6.005	5.463	5.745	5.841	5.77	5.62	5.612	6.485	5.909	6.117	5.735
neg_3673	Pyrocatechol	neg	5.324	4.51	4.623	4.67	4.774	4.305	4.394	4.48	4.878	4.615	4.684	4.774	4.627	4.38	4.415	4.912	4.439	4.609	4.982	5.026	4.621	4.602	4.188	4.231	4.98	4.419	4.661	4.921	4.252	4.372	4.136	4.53	4.412	4.356	4.708	4.407	4.519	4.307	4.785	4.468	4.285	4.295	4.581	5.231	3.907	4.343	4.76
neg_3542	Salicylic Acid	neg	5.065	5.101	5.342	5.766	5.122	5.183	5.122	5.078	5.105	5.166	5.114	5.204	5.091	5.053	5.175	5.036	5.22	5.043	5.172	5.09	5.726	5.094	5.784	4.946	5.233	5.311	5.92	4.988	5.12	5.378	5.096	5.139	5.102	5.141	5.767	5.147	5.122	5.133	5.102	5.073	5.193	5.773	5.626	5.005	5.559	5.057	5.089
neg_2611	Sulfolithocholylglycine	neg	4.113	5.38	5.196	3.037	4.551	5.453	3.053	5.757	5.329	4.909	5.564	4.852	5.293	5.45	3.021	5.338	3.045	5.506	4.86	4.172	5.233	4.939	5.91	5.35	5.763	4.957	4.379	5.507	3.049	4.401	3.023	5.522	5.397	5.696	5.234	5.096	5.235	3.509	5.66	4.737	5.354	4.65	3.01	5.984	3.05	5.705	5.295
neg_1894	Zeranol	neg	4.3	4.216	4.557	4.284	4.549	4.288	4.237	4.571	4.359	4.342	4.111	4.605	4.763	4.415	4.505	3.987	4.591	4.246	4.461	5.323	4.157	4.585	4.336	4.278	4.348	4.641	3.77	4.138	4.638	4.189	4.182	4.344	4.495	4.215	4.54	4.511	4.368	4.306	3.913	4.089	4.311	4.348	3.937	3.905	4.668	4.278	4.002
[truncated: 9 more columns]

## Sheet: Table S5
Table S5| Potential biomarkers of microbial and metabolic markers for detecting patients with LI.
Metabolome_Furazolidone +
Metagenome_Escherichia_sp._CR1 +
Metabolome_Artemidinol +
Metabolome_PGP.PGF1alpha.i.24.0. +
Metagenome_Enterobacter_sp._FY.07 +
Metagenome_Escherichia_albertii +
Metabolome_Buprenorphine +
Metabolome_Triptohypol.F +
Metabolome_Typhasterol +
Metagenome_Citrobacter_braakii +
Metagenome_Streptococcus_sp._HMSC067H01 +
Metagenome_Escherichia_sp._1_1_43 +
Metabolome_Echinocystic.acid +
Metabolome_Histidylcysteine +
Metagenome_Roseburia_sp._AF25.18LB +
Metabolome_DL.p.Chlorophenylalanine.methyl.ester.hydrochloride
